# Supplementary material for: Asymmetric coding of reward prediction errors in human insula and dorsomedial prefrontal cortex
Source: Nat Commun. 2023 Dec 21;14:8520. doi: 10.1038/s41467-023-44248-1 (PMC10739882; doi:10.1038/s41467-023-44248-1)
Supplement: Supplementary file 4 — Source Data [file 41467_2023_44248_MOESM4_ESM.xlsx]

## Sheet: Source_data_f1a_f3b_f3c_f3d
channel	subject	region	region_code	category	category_code	mnrfit_code	pcoeff	ncoeff	plat	nlat	x	y	z
CP24 LIHA1	CP24	MPFC	0	uRPE	4	1	0.108878	0.106081	0.3	0.325	0.539167	37.1165	-1.82612
CP24 LIHA2	CP24	MPFC	0	uRPE	4	1	0.11649	-0.00591	0.3	0.525	0.724115	33.3311	9.82905
CP24 LIHA3	CP24	MPFC	0	uRPE	4	1	0.112999	0.106852	0.3	0.275	1.05439	30.3192	21.6683
CP24 LIHA4	CP24	MPFC	0	uRPE	4	1	0.243274	0.241639	0.35	0.375	1.77776	28.8839	34.7055
CP24 LIHP1	CP24	MPFC	0	uRPE	4	1	0.127073	0.124782	0.35	0.325	1.35722	-16.776	39.0682
CP24 LIHP2	CP24	MPFC	0	uRPE	4	1	0.086313	0.076582	0.35	0.4	1.54598	-8.92582	42.9729
CP24 LIHP3	CP24	MPFC	0	uRPE	4	1	0.164357	0.155051	0.25	0.275	1.75298	-2.23231	47.1162
CP24 LIHP4	CP24	MPFC	0	sRPE	3	4	0.083501	0.010803	0.275	0.575	1.58904	5.50908	53.6348
CP24 RIHA1	CP24	MPFC	0	uRPE	4	1	0.096209	0.096209	0.3	0.3	0.929096	39.1369	1.15048
CP24 RIHA2	CP24	MPFC	0	pRPE	1	2	0.111923	-0.00747	0.275	0.075	1.15915	36.1811	12.8135
CP24 RIHA3	CP24	MPFC	0	nonsignificant	0	0	0	0	0	0	1.70085	34.443	27.835
CP24 RIHA4	CP24	MPFC	0	uRPE	4	1	0.223638	0.213058	0.375	0.325	2.76204	35.1031	42.1146
CP24 RIHP1	CP24	MPFC	0	nonsignificant	0	0	0	0	0	0	1.12605	-17.2989	58.1322
CP24 RIHP2	CP24	MPFC	0	uRPE	4	1	0.163376	0.162496	0.325	0.4	1.26339	-8.98015	59.0098
CP24 RIHP3	CP24	MPFC	0	sRPE	3	4	0.186043	0.074727	0.45	0.575	1.08056	0.053662	60.9307
CP24 RIHP4	CP24	MPFC	0	uRPE	4	1	0.19177	0.19177	0.3	0.3	1.28916	9.5005	62.3998
IR57 LAC1-2	IR57	MPFC	0	nRPE	2	3	0.068336	0.066135	0.325	0.25	4.62506	29.8568	30.6266
IR57 LAC2-3	IR57	MPFC	0	uRPE	4	1	0.118974	-0.00299	0.45	0.225	0.44836	31.9719	34.834
IR57 LAC3-4	IR57	MPFC	0	sRPE	3	4	0.210033	0.087001	0.4	0.475	-2.8648	32.7067	37.6449
IR57 LAC4-5	IR57	MPFC	0	uRPE	4	1	0.132795	0.11658	0.275	0.35	-6.79914	33.3461	39.8719
IR57 LAC5-6	IR57	MPFC	0	uRPE	4	1	0.124242	0.058078	0.325	0.45	-11.4666	35.1339	43.3089
IR57 LSMA1-2	IR57	MPFC	0	pRPE	1	2	0.146226	0.019661	0.45	0.375	-41.7211	6.47464	-18.8611
IR57 LSMA2-3	IR57	MPFC	0	pRPE	1	2	0.177106	0.084273	0.275	0.475	-46.2784	5.48781	-17.7508
IR57 LSMA3-4	IR57	MPFC	0	uRPE	4	1	0.264417	0.213587	0.3	0.325	-51.4632	5.5441	-15.5544
IR57 LSMA4-5	IR57	MPFC	0	uRPE	4	1	0.312661	0.304116	0.325	0.35	-55.571	4.37167	-15.1123
IR57 LSMA5-6	IR57	MPFC	0	pRPE	1	2	0.147866	0.066334	0.35	0.225	-60.2685	4.33645	-13.9373
IR57 LSMA6-7	IR57	MPFC	0	pRPE	1	2	0.171578	0.150464	0.325	0.35	-39.8011	-16.8126	4.1068
IR57 LSMA7-8	IR57	MPFC	0	uRPE	4	1	0.178934	0.176793	0.425	0.4	-39.1628	-10.173	9.25871
IR57 RAC1-2	IR57	MPFC	0	pRPE	1	2	0.23122	0.230247	0.425	0.4	-37.2761	3.68018	18.3802
IR57 RAC2-3	IR57	MPFC	0	uRPE	4	1	0.172519	0.131738	0.375	0.425	-36.0742	10.8654	23.3497
IR57 RSM1-2	IR57	MPFC	0	pRPE	1	2	0.153307	0.131488	0.3	0.325	-24.3591	45.2375	-17.6288
IR57 RSM2-3	IR57	MPFC	0	sRPE	3	4	0.078082	-0.09908	0.525	0.4	-26.7253	46.3334	-12.3966
IR66 LAC1-2	IR66	MPFC	0	sRPE	3	4	0.080912	-0.03832	0.525	0.375	-29.5976	48.5499	0.771435
IR66 LAC2-3	IR66	MPFC	0	nonsignificant	0	0	0	0	0	0	-30.9695	49.5571	8.51775
IR66 LAC3-4	IR66	MPFC	0	uRPE	4	1	0.188379	0.186831	0.275	0.325	-32.6327	50.3194	16.8
IR66 LPC1-2	IR66	MPFC	0	pRPE	1	2	0.278791	0.255465	0.25	0.35	1.46041	-5.03507	36.5415
IR66 LPC2-3	IR66	MPFC	0	pRPE	1	2	0.203892	0.087426	0.25	0.375	-1.21623	-4.87234	41.9857
IR66 LPC3-4	IR66	MPFC	0	uRPE	4	1	0.196711	0.174406	0.275	0.375	-2.97531	-5.75963	46.2435
IR66 LPC4-5	IR66	MPFC	0	pRPE	1	2	0.222632	0.222632	0.35	0.35	-6.26067	-5.34778	51.6911
IR66 LPC5-6	IR66	MPFC	0	sRPE	3	4	-0.18249	0.038235	0.45	0.325	-8.6724	-4.51839	55.2347
IR66 LPC6-7	IR66	MPFC	0	sRPE	3	4	-0.16827	0.03727	0.425	0.15	-11.5465	-3.92825	60.2975
IR66 RAC1-2	IR66	MPFC	0	pRPE	1	2	0.118999	0.094369	0.475	0.3	-13.8911	-4.67701	63.4691
IR66 RAC2-3	IR66	MPFC	0	uRPE	4	1	0.20992	0.172776	0.275	0.375	-16.6793	-4.1936	68.0267
IR66 RAC3-4	IR66	MPFC	0	uRPE	4	1	0.172309	0.130198	0.275	0.35	-18.9302	-3.6252	71.882
IR66 RAC4-5	IR66	MPFC	0	pRPE	1	2	0.105831	0.029197	0.25	0.4	-43.133	-20.4713	-9.26534
IR66 RAC5-6	IR66	MPFC	0	pRPE	1	2	0.138877	0.138877	0.25	0.25	-48.9057	-20.2586	-7.05072
IR66 RPC1-2	IR66	MPFC	0	pRPE	1	2	0.091744	-0.06828	0.2	0.4	-52.8183	-21.1084	-6.06907
IR66 RPC2-3	IR66	MPFC	0	nonsignificant	0	0	0	0	0	0	-57.7083	-20.942	-3.32265
IR66 RPC3-4	IR66	MPFC	0	pRPE	1	2	0.138234	0.1241	0.375	0.35	-61.8158	-21.9779	-1.22745
IR66 RPC4-5	IR66	MPFC	0	pRPE	1	2	0.137468	0.134016	0.375	0.35	-65.4377	-21.5281	0.44445
IR67 LAC1-2	IR67	MPFC	0	pRPE	1	2	0.128608	0.128608	0.45	0.45	-69.5479	-21.3053	3.2518
IR67 LAC2-3	IR67	MPFC	0	nonsignificant	0	0	0	0	0	0	-38.2965	1.21671	13.7098
IR67 LAC3-4	IR67	MPFC	0	nonsignificant	0	0	0	0	0	0	-41.7579	0.001313	16.2472
IR67 LAC4-5	IR67	MPFC	0	nonsignificant	0	0	0	0	0	0	-43.7906	0.799762	17.6558
IR67 LPL1-2	IR67	MPFC	0	uRPE	4	1	0.302643	0.263999	0.425	0.375	-51.3616	-0.79237	24.5678
IR67 LPL2-3	IR67	MPFC	0	pRPE	1	2	0.183639	0.183639	0.35	0.35	-52.935	-1.56705	26.5232
IR67 LPL3-4	IR67	MPFC	0	uRPE	4	1	0.129097	0.129097	0.3	0.3	-55.7886	-1.42468	29.5323
IR67 LPL4-5	IR67	MPFC	0	uRPE	4	1	0.113013	0.113013	0.275	0.275	-57.2216	-2.11567	31.0238
IR67 RAC1-2	IR67	MPFC	0	nonsignificant	0	0	0	0	0	0	-59.896	-2.00171	34.0924
IR67 RAC2-3	IR67	MPFC	0	pRPE	1	2	0.104743	0.104743	0.25	0.25	6.86355	39.8334	26.5112
IR67 RAC3-4	IR67	MPFC	0	uRPE	4	1	0.272977	0.244315	0.375	0.4	10.3799	39.9474	27.7428
IR67 RAC4-5	IR67	MPFC	0	uRPE	4	1	0.601313	0.596232	0.375	0.35	15.0134	39.8682	30.4482
IR67 RSM1-2	IR67	MPFC	0	uRPE	4	1	0.248824	0.188021	0.4	0.45	37.6189	37.4845	39.2306
IR67 RSM2-3	IR67	MPFC	0	uRPE	4	1	0.196415	0.147102	0.325	0.45	42.2694	36.6878	41.3503
IR67 RSM3-4	IR67	MPFC	0	pRPE	1	2	0.085743	-0.01307	0.5	0.4	19.6592	4.7699	-24.392
IR67 RSM4-5	IR67	MPFC	0	nRPE	2	3	-0.09333	-0.08202	0.375	0.4	25.8023	5.95285	-24.866
IR67 RSM5-6	IR67	MPFC	0	pRPE	1	2	0.118844	0.118844	0.3	0.3	32.2575	5.75632	-25.5379
IR68 LAC1-2	IR68	MPFC	0	pRPE	1	2	0.210281	0.066174	0.4	0.25	38.638	7.00939	-26.9868
IR68 LAC2-3	IR68	MPFC	0	pRPE	1	2	0.23642	0.17946	0.275	0.325	44.7676	6.74907	-29.0872
IR68 LAC3-4	IR68	MPFC	0	pRPE	1	2	0.10233	0.076548	0.275	0.4	50.4223	7.73827	-30.7405
IR68 LPC1-2	IR68	MPFC	0	nonsignificant	0	0	0	0	0	0	56.2405	7.10769	-31.9942
IR68 LPC2-3	IR68	MPFC	0	uRPE	4	1	0.234102	0.230413	0.4	0.375	61.2471	7.66937	-33.0399
IR74 LAC6-7	IR74	MPFC	0	uRPE	4	1	0.278387	0.278387	0.325	0.325	43.7783	-10.5944	-8.32803
IR74 RAC2-3	IR74	MPFC	0	nonsignificant	0	0	0	0	0	0	45.0443	10.5735	10.3083
IR74 RAC3-4	IR74	MPFC	0	pRPE	1	2	-0.18327	-0.18101	0.375	0.4	45.501	15.9202	14.7875
IR74 RAC4-5	IR74	MPFC	0	nonsignificant	0	0	0	0	0	0	45.7371	19.8767	18.2343
IR74 RAC5-6	IR74	MPFC	0	uRPE	4	1	0.239167	0.239167	0.325	0.325	46.724	25.1472	22.5266
IR74 RAC6-7	IR74	MPFC	0	uRPE	4	1	0.152825	0.077511	0.3	0.475	48.3118	31.7098	27.2083
IR74 RAC7-8	IR74	MPFC	0	uRPE	4	1	0.308388	0.308388	0.425	0.425	21.4846	35.8857	-14.6916
IR74 RAC8-9	IR74	MPFC	0	pRPE	1	2	0.164085	0.09428	0.4	0.275	23.9881	37.651	-7.7665
IR84 LAC2-3	IR84	MPFC	0	nRPE	2	3	-0.10347	-0.10347	0.4	0.4	32.4951	24.7583	34.7182
IR84 LAC3-4	IR84	MPFC	0	nonsignificant	0	0	0	0	0	0	37.8519	24.3041	36.0214
IR84 LAC4-5	IR84	MPFC	0	nonsignificant	0	0	0	0	0	0	43.144	23.8001	37.7685
IR84 LAC5-6	IR84	MPFC	0	pRPE	1	2	0.140488	0.12257	0.35	0.275	48.7881	24.6946	40.4161
IR84 LPC2-3	IR84	MPFC	0	pRPE	1	2	0.165713	0.165713	0.275	0.275	49.137	-19.4928	-18.4964
IR84 LPC3-4	IR84	MPFC	0	uRPE	4	1	0.16045	0.023509	0.3	0.15	54.1173	-18.8818	-19.3804
IR84 RPC1-2	IR84	MPFC	0	nonsignificant	0	0	0	0	0	0	59.2631	-18.3236	-20.383
IR84 RPC2-3	IR84	MPFC	0	pRPE	1	2	0.117728	0.087752	0.475	0.325	64.3817	-19.1761	-21.3678
IR84 RPC3-4	IR84	MPFC	0	pRPE	1	2	0.120909	0.119856	0.45	0.475	69.6232	-18.7666	-22.3387
IR85 RAC1-2	IR85	MPFC	0	nonsignificant	0	0	0	0	0	0	59.6594	8.42036	1.78848
IR85 RAC2-3	IR85	MPFC	0	nonsignificant	0	0	0	0	0	0	61.5771	8.55416	2.61944
IR85 RMC1-2	IR85	MPFC	0	uRPE	4	1	0.298984	0.229664	0.25	0.275	-11.1219	21.6864	38.2027
IR85 RMC2-3	IR85	MPFC	0	nRPE	2	3	0.075744	-0.01276	0.45	0.35	-16.5669	21.7219	40.1212
IR85 RMC3-4	IR85	MPFC	0	sRPE	3	4	0.527771	0.428711	0.375	0.425	-22.6885	22.4587	42.9109
IR85 RPC1-2	IR85	MPFC	0	pRPE	1	2	0.155648	0.148898	0.425	0.45	-27.9922	22.8935	46.0067
IR85 RPC2-3	IR85	MPFC	0	pRPE	1	2	0.184002	0.140106	0.4	0.45	-32.4826	23.3923	49.3515
IR85 RPC3-4	IR85	MPFC	0	uRPE	4	1	0.339554	0.33099	0.3	0.325	-28.9806	1.30479	-20.4638
IR87 LAC1-2	IR87	MPFC	0	nRPE	2	3	0.100153	0.093656	0.3	0.325	-34.5276	0.82461	-19.1258
IR87 LAC2-3	IR87	MPFC	0	uRPE	4	1	0.115276	0.115276	0.275	0.275	-39.7466	-0.0424	-18.3576
IR87 LAC3-4	IR87	MPFC	0	pRPE	1	2	0.058969	0.061404	0.55	0.3	-44.8466	-1.31969	-17.2007
IR87 LAC4-5	IR87	MPFC	0	pRPE	1	2	0.136549	0.08402	0.25	0.375	-50.3435	-2.20929	-15.591
IR87 LAC5-6	IR87	MPFC	0	sRPE	3	4	0.075483	0.071313	0.575	0.4	-55.1106	-3.02721	-14.9892
IR87 RAC1-2	IR87	MPFC	0	nRPE	2	3	0.075877	0.075877	0.375	0.375	-55.9442	-21.6345	-10.8224
IR87 RAC2-3	IR87	MPFC	0	pRPE	1	2	0.137877	0.016011	0.25	0.4	-61.1568	-21.902	-10.6532
IR87 RAC3-4	IR87	MPFC	0	pRPE	1	2	0.141249	-0.05159	0.25	0.425	-66.7532	-22.5183	-10.4931
IR94 RPC1-2	IR94	MPFC	0	uRPE	4	1	0.178605	0.178605	0.325	0.325	-27.889	37.2097	14.2212
IR57 LAM4-5	IR57	INS	1	uRPE	4	1	0.130405	0.039207	0.325	0.525	-15.6525	35.5044	45.1825
IR57 LAM5-6	IR57	INS	1	uRPE	4	1	0.137566	0.137566	0.275	0.275	-19.8568	35.6537	47.4062
IR57 LIN1-2	IR57	INS	1	uRPE	4	1	0.297893	0.277247	0.35	0.375	-24.3746	37.4147	48.48
IR57 LIN2-3	IR57	INS	1	uRPE	4	1	0.156322	0.124418	0.35	0.3	-28.5306	37.3885	50.363
IR57 LIN3-4	IR57	INS	1	uRPE	4	1	0.119527	0.119527	0.35	0.35	-32.6734	37.4237	51.6154
IR57 LIN4-5	IR57	INS	1	uRPE	4	1	0.147873	0.147873	0.25	0.25	-35.8955	5.84547	-21.037
IR57 LTI1-2	IR57	INS	1	sRPE	3	4	0.083468	0.003281	0.275	0.575	-38.0267	-3.18076	13.1784
IR57 RIN1-2	IR57	INS	1	uRPE	4	1	0.11151	0.11151	0.275	0.275	-35.8951	16.6106	27.0413
IR57 RIN2-3	IR57	INS	1	uRPE	4	1	0.128889	0.114311	0.25	0.225	-35.5706	23.8473	31.7026
IR57 RIN3-4	IR57	INS	1	pRPE	1	2	0.17725	0.064814	0.25	0.475	-35.3688	30.9083	36.4491
IR57 RIN4-5	IR57	INS	1	uRPE	4	1	0.165865	0.165148	0.425	0.4	-34.7387	38.1296	39.7799
IR57 RIN5-6	IR57	INS	1	pRPE	1	2	0.230008	0.230008	0.425	0.425	-33.5028	43.7053	43.2355
IR57 RTI1-2	IR57	INS	1	uRPE	4	1	0.180276	0.152911	0.375	0.425	-28.5819	47.4116	-5.52916
IR66 LAM5-6	IR66	INS	1	pRPE	1	2	0.167535	0.12824	0.3	0.325	-33.6408	50.999	23.7312
IR66 LAM6-7	IR66	INS	1	uRPE	4	1	-0.14477	-0.11706	0.4	0.375	-34.8075	51.2648	31.2897
IR66 LAM7-8	IR66	INS	1	sRPE	3	4	0.074408	-0.06657	0.525	0.375	3.12881	-4.06271	33.0162
IR67 LAM4-5	IR67	INS	1	nonsignificant	0	0	0	0	0	0	-46.9681	-0.41999	20.2906
IR67 LAM5-6	IR67	INS	1	pRPE	1	2	0.210236	0.187945	0.275	0.325	-48.6931	-1.07569	21.6246
IR67 RAM5-6	IR67	INS	1	pRPE	1	2	0.306873	0.227894	0.25	0.4	19.1215	39.766	31.4756
IR67 RIN1-2	IR67	INS	1	pRPE	1	2	0.228615	0.0792	0.25	0.375	23.8828	39.3275	33.9533
IR67 RIN2-3	IR67	INS	1	uRPE	4	1	0.234218	0.15442	0.275	0.4	29.1935	38.6934	36.192
IR67 RIN3-4	IR67	INS	1	pRPE	1	2	0.209278	0.183447	0.35	0.275	32.8704	38.2714	37.0654
IR68 MIN1-2	IR68	INS	1	uRPE	4	1	0.204383	0.177105	0.325	0.375	40.2683	-8.21678	-24.8488
IR68 MIN2-3	IR68	INS	1	uRPE	4	1	0.1709	0.152275	0.325	0.35	57.8241	-7.22714	-27.0891
IR68 MIN3-4	IR68	INS	1	nonsignificant	0	0	0	0	0	0	62.9972	-8.10524	-28.287
IR68 PIN1-2	IR68	INS	1	uRPE	4	1	0.29161	0.1477	0.375	0.3	67.9416	-7.73332	-29.3422
IR68 PIN2-3	IR68	INS	1	uRPE	4	1	0.658201	0.645116	0.375	0.35	43.8633	-14.3138	-11.4671
IR74 LAM6-7	IR74	INS	1	pRPE	1	2	0.263822	0.209772	0.4	0.45	44.4915	-5.45086	-3.43719
IR74 LAM7-8	IR74	INS	1	uRPE	4	1	0.216036	0.176065	0.475	0.45	44.9599	-0.14083	1.07414
IR74 LHH8-9	IR74	INS	1	pRPE	1	2	0.106331	-0.02508	0.5	0.4	45.3765	5.23718	5.62816
IR74 RIN1-2	IR74	INS	1	nRPE	2	3	-0.1054	-0.10477	0.325	0.4	26.4243	39.2649	-1.65111
IR74 RIN2-3	IR74	INS	1	uRPE	4	1	0.163509	0.068348	0.3	0.475	28.9489	40.7695	5.63584
IR74 RIN3-4	IR74	INS	1	uRPE	4	1	0.341054	0.341054	0.425	0.425	31.3999	42.1078	11.518
IR84 AII2-3	IR84	INS	1	pRPE	1	2	0.165325	0.085065	0.4	0.275	34.3749	43.1808	18.9997
IR84 AII3-4	IR84	INS	1	nonsignificant	0	0	0	0	0	0	36.673	43.985	25.5452
IR84 AII4-5	IR84	INS	1	nonsignificant	0	0	0	0	0	0	39.3673	45.7137	33.0493
IR84 ASI1-2	IR84	INS	1	nonsignificant	0	0	0	0	0	0	9.33922	24.2372	27.8113
IR84 ASI2-3	IR84	INS	1	pRPE	1	2	0.117639	0.072294	0.25	0.425	14.0049	24.3166	28.9084
IR84 ASI3-4	IR84	INS	1	pRPE	1	2	0.152029	0.152029	0.275	0.275	20.9143	25.6303	31.458
IR84 ASI4-5	IR84	INS	1	uRPE	4	1	0.147233	0.079877	0.3	0.55	26.0914	25.2945	32.9479
IR84 LOF7-8	IR84	INS	1	uRPE	4	1	0.131994	0.131994	0.475	0.475	42.7421	-20.1902	-18.9346
IR85 LAM3-4	IR85	INS	1	pRPE	1	2	0.147689	0.147689	0.475	0.475	45.081	6.35926	-4.61029
IR85 LAM4-5	IR85	INS	1	nonsignificant	0	0	0	0	0	0	47.2313	7.89861	-3.66725
IR85 LAM5-6	IR85	INS	1	uRPE	4	1	0.326213	0.249506	0.25	0.275	49.8935	7.96516	-2.45176
IR85 LHH4-5	IR85	INS	1	nRPE	2	3	0.064434	0.020981	0.275	0.35	52.446	8.0986	-1.74077
IR85 LHH5-6	IR85	INS	1	sRPE	3	4	0.504495	0.358194	0.35	0.425	55.7302	8.18785	0.148624
IR85 LHH6-7	IR85	INS	1	pRPE	1	2	0.176938	0.176938	0.45	0.45	57.7125	8.29999	0.966278
IR85 RIN1-2	IR85	INS	1	uRPE	4	1	0.200298	0.163586	0.35	0.45	64.998	8.7821	4.46285
IR85 RIN2-3	IR85	INS	1	uRPE	4	1	0.392108	0.392108	0.325	0.325	66.8556	10.3292	5.48439
IR85 RIN3-4	IR85	INS	1	uRPE	4	1	0.128582	0.127504	0.3	0.275	-1.13801	20.7111	30.6812
IR85 RIN4-5	IR85	INS	1	pRPE	1	2	0.118106	0.07244	0.475	0.275	-6.0446	21.3067	35.0874
IR87 LIN1-2	IR87	INS	1	sRPE	3	4	0.15959	0.110969	0.25	0.35	-60.2464	-3.84151	-14.3202
IR87 LIN2-3	IR87	INS	1	sRPE	3	4	0.05993	0.077254	0.575	0.4	-39.7785	-20.0147	-11.1652
IR87 LIN3-4	IR87	INS	1	nRPE	2	3	0.112446	0.112446	0.375	0.375	-45.2478	-20.6859	-11.0302
IR87 LIN4-5	IR87	INS	1	pRPE	1	2	0.153308	0.024271	0.25	0.4	-50.4348	-21.0004	-11.0017
IR87 RIN1-2	IR87	INS	1	sRPE	3	4	0.153689	0.066056	0.25	0.2	-8.71795	30.2786	-18.3086
IR87 RIN2-3	IR87	INS	1	uRPE	4	1	0.192282	0.148062	0.325	0.25	-12.8034	31.1303	-12.9206
IR87 RIN3-4	IR87	INS	1	uRPE	4	1	0.255148	0.255148	0.325	0.325	-16.1153	32.6058	-7.97009
IR87 RIN4-5	IR87	INS	1	pRPE	1	2	0.153759	0.054425	0.375	0.425	-19.0026	33.7386	-2.40802
IR94 RAI1-2	IR94	INS	1	pRPE	1	2	0.190691	0.190691	0.225	0.225	-21.8095	34.6428	3.05192
IR94 RAI2-3	IR94	INS	1	pRPE	1	2	0.112174	0.099756	0.325	0.35	-25.0016	35.4956	8.60995
IR94 RPI1-2	IR94	INS	1	pRPE	1	2	0.099515	0.099515	0.325	0.325	-31.4253	39.5424	20.0502
IR94 RPI2-3	IR94	INS	1	pRPE	1	2	0.121584	0.117859	0.45	0.475	-34.1422	40.5509	25.5054
IR94 RPI3-4	IR94	INS	1	nonsignificant	0	0	0	0	0	0	-37.2171	43.2165	31.4836

## Sheet: Source_data_f1c_f1d_f1e_t1_ts1
	SBJ	Block	Trial	Difficulty	Difficulty (floats)	Tolerance	RT	RT(norm)	Outcome	Outcome(floats)	RT (previous trial)	Outcome (previous trial)	Early/Late (previous trial)	Early/Late (previous trial) floats	Tolerance Error (previous trial naive)	Tolerance Error (previous trial)	Difficulty (previous trial)	RT Difference	Tolerance (previous trial)	RPE (previous trial)	RPE Valence (previous trial)	Positive RPE (previous trial)	Negative RPE (previous trial)	RPE Magnitude (previous trial)	Expected Value (previous trial)
1	EP07	1	2	easy	0	0.137	0.972096	-0.0279037	W	2	0.268574	L	Late	1	0.128574	0.591426	easy	-0.296478	0.14	-1.70993	-1	0	-1.70993	1.70993	0.709932
2	EP07	1	3	easy	0	0.134	0.975669	-0.0243308	W	2	-0.0279037	W	Early	-1	0.109096	0.890904	easy	0.00357283	0.137	0.310972	1	0.310972	0	0.310972	0.689028
3	EP07	1	4	easy	0	0.131	1.04724	0.0472357	W	2	-0.0243308	W	Early	-1	0.109669	0.890331	easy	0.0715666	0.134	0.33309	1	0.33309	0	0.33309	0.66691
4	EP07	1	5	easy	0	0.128	1.0988	0.098798	W	2	0.0472357	W	Late	1	-0.0837643	0.821764	easy	0.0515623	0.131	0.356448	1	0.356448	0	0.356448	0.643552
5	EP07	1	6	easy	0	0.125	0.978376	-0.0216243	W	2	0.098798	W	Late	1	-0.029202	0.773202	easy	-0.120422	0.128	0.381071	1	0.381071	0	0.381071	0.618929
6	EP07	1	7	easy	0	0.122	1.06589	0.0658943	W	2	-0.0216243	W	Early	-1	0.103376	0.896624	easy	0.0875186	0.125	0.406973	1	0.406973	0	0.406973	0.593027
7	EP07	1	8	easy	0	0.119	1.07343	0.0734293	W	2	0.0658943	W	Late	1	-0.0561057	0.812106	easy	0.00753501	0.122	0.434163	1	0.434163	0	0.434163	0.565837
8	EP07	1	9	easy	0	0.116	1.01698	0.0169764	W	2	0.0734293	W	Late	1	-0.0455707	0.807571	easy	-0.0564529	0.119	0.462642	1	0.462642	0	0.462642	0.537358
9	EP07	1	10	easy	0	0.113	1.00849	0.00849268	W	2	0.0169764	W	Late	1	-0.0990236	0.867024	easy	-0.0084837	0.116	0.492403	1	0.492403	0	0.492403	0.507597
10	EP07	1	11	easy	0	0.11	0.950051	-0.0499494	W	2	0.00849268	W	Late	1	-0.104507	0.878507	easy	-0.058442	0.113	0.523425	1	0.523425	0	0.523425	0.476575
11	EP07	1	12	easy	0	0.107	1.06361	0.0636098	W	2	-0.0499494	W	Early	-1	0.0600506	0.939949	easy	0.113559	0.11	0.555682	1	0.555682	0	0.555682	0.444318
12	EP07	1	13	easy	0	0.104	0.950061	-0.0499394	W	2	0.0636098	W	Late	1	-0.0433902	0.82939	easy	-0.113549	0.107	0.589134	1	0.589134	0	0.589134	0.410866
13	EP07	1	14	easy	0	0.101	1.06269	0.0626858	W	2	-0.0499394	W	Early	-1	0.0540606	0.945939	easy	0.112625	0.104	0.623729	1	0.623729	0	0.623729	0.376271
14	EP07	1	15	easy	0	0.101	1.08221	0.0822135	S	1	0.0626858	W	Late	1	-0.0383142	0.836314	easy	0.0195277	0.101	0.659407	1	0.659407	0	0.659407	0.340593
15	EP07	1	16	easy	0	0.098	1.00179	0.00178802	W	2	0.0822135	S	Late	1	-0.0187865	0.816786	easy	-0.0804255	0.101	-0.340593	-1	0	-0.340593	0.340593	0.340593
16	EP07	1	17	easy	0	0.11	1.15326	0.153258	L	0	0.00178802	W	Late	1	-0.096212	0.900212	easy	0.15147	0.098	0.696093	1	0.696093	0	0.696093	0.303907
17	EP07	1	18	easy	0	0.122	0.785508	-0.214492	L	0	0.153258	L	Late	1	0.043258	0.736742	easy	-0.36775	0.11	-1.44432	-1	0	-1.44432	1.44432	0.444318
18	EP07	1	19	easy	0	0.119	0.952344	-0.0476556	W	2	-0.214492	L	Early	-1	-0.0924916	1.09249	easy	0.166836	0.122	-1.56584	-1	0	-1.56584	1.56584	0.565837
19	EP07	1	20	easy	0	0.119	1.03989	0.0398887	S	1	-0.0476556	W	Early	-1	0.0713444	0.928656	easy	0.0875442	0.119	0.462642	1	0.462642	0	0.462642	0.537358
20	EP07	1	21	easy	0	0.116	0.951483	-0.048517	W	2	0.0398887	S	Late	1	-0.0791113	0.841111	easy	-0.0884057	0.119	-0.537358	-1	0	-0.537358	0.537358	0.537358
21	EP07	1	22	easy	0	0.113	1.00702	0.00701641	W	2	-0.048517	W	Early	-1	0.067483	0.932517	easy	0.0555334	0.116	0.492403	1	0.492403	0	0.492403	0.507597
22	EP07	1	23	easy	0	0.125	0.818854	-0.181146	L	0	0.00701641	W	Late	1	-0.105984	0.879984	easy	-0.188162	0.113	0.523425	1	0.523425	0	0.523425	0.476575
23	EP07	1	24	easy	0	0.125	1.04604	0.0460446	S	1	-0.181146	L	Early	-1	-0.0561459	1.05615	easy	0.227191	0.125	-1.59303	-1	0	-1.59303	1.59303	0.593027
24	EP07	1	25	easy	0	0.122	1.00561	0.00561197	W	2	0.0460446	S	Late	1	-0.0789554	0.828955	easy	-0.0404326	0.125	-0.593027	-1	0	-0.593027	0.593027	0.593027
25	EP07	1	26	easy	0	0.119	1.07318	0.0731769	W	2	0.00561197	W	Late	1	-0.116388	0.872388	easy	0.0675649	0.122	0.434163	1	0.434163	0	0.434163	0.565837
26	EP07	1	27	easy	0	0.116	0.980743	-0.0192567	W	2	0.0731769	W	Late	1	-0.0458231	0.807823	easy	-0.0924336	0.119	0.462642	1	0.462642	0	0.462642	0.537358
27	EP07	1	28	easy	0	0.116	1.01625	0.0162548	S	1	-0.0192567	W	Early	-1	0.0967433	0.903257	easy	0.0355115	0.116	0.492403	1	0.492403	0	0.492403	0.507597
28	EP07	1	29	easy	0	0.113	1.03181	0.0318107	W	2	0.0162548	S	Late	1	-0.0997452	0.867745	easy	0.0155559	0.116	-0.507597	-1	0	-0.507597	0.507597	0.507597
29	EP07	1	30	easy	0	0.125	0.852227	-0.147773	L	0	0.0318107	W	Late	1	-0.0811893	0.855189	easy	-0.179583	0.113	0.523425	1	0.523425	0	0.523425	0.476575
30	EP07	1	31	easy	0	0.122	1.0709	0.0708979	W	2	-0.147773	L	Early	-1	-0.0227727	1.02277	easy	0.218671	0.125	-1.59303	-1	0	-1.59303	1.59303	0.593027
32	EP07	1	34	easy	0	0.113	1.07758	0.0775823	W	2	0.0944272	W	Late	1	-0.0245728	0.786573	easy	-0.0168449	0.119	0.462642	1	0.462642	0	0.462642	0.537358
33	EP07	1	35	easy	0	0.11	0.985109	-0.0148911	W	2	0.0775823	W	Late	1	-0.0354177	0.809418	easy	-0.0924734	0.113	0.523425	1	0.523425	0	0.523425	0.476575
34	EP07	1	36	easy	0	0.107	1.05673	0.0567284	W	2	-0.0148911	W	Early	-1	0.0951089	0.904891	easy	0.0716195	0.11	0.555682	1	0.555682	0	0.555682	0.444318
35	EP07	1	37	easy	0	0.104	0.896266	-0.103734	W	2	0.0567284	W	Late	1	-0.0502716	0.836272	easy	-0.160462	0.107	0.589134	1	0.589134	0	0.589134	0.410866
36	EP07	1	38	easy	0	0.116	1.15978	0.159778	L	0	-0.103734	W	Early	-1	0.000266427	0.999734	easy	0.263512	0.104	0.623729	1	0.623729	0	0.623729	0.376271
37	EP07	1	39	easy	0	0.113	0.959365	-0.040635	W	2	0.159778	L	Late	1	0.0437782	0.724222	easy	-0.200413	0.116	-1.5076	-1	0	-1.5076	1.5076	0.507597
38	EP07	1	40	easy	0	0.11	0.963217	-0.0367835	W	2	-0.040635	W	Early	-1	0.072365	0.927635	easy	0.00385153	0.113	0.523425	1	0.523425	0	0.523425	0.476575
39	EP07	1	41	easy	0	0.107	0.970509	-0.0294909	W	2	-0.0367835	W	Early	-1	0.0732165	0.926783	easy	0.00729255	0.11	0.555682	1	0.555682	0	0.555682	0.444318
40	EP07	1	42	easy	0	0.104	0.994051	-0.00594905	W	2	-0.0294909	W	Early	-1	0.0775091	0.922491	easy	0.0235419	0.107	0.589134	1	0.589134	0	0.589134	0.410866
41	EP07	1	43	easy	0	0.116	1.12162	0.121616	L	0	-0.00594905	W	Early	-1	0.098051	0.901949	easy	0.127565	0.104	0.623729	1	0.623729	0	0.623729	0.376271
42	EP07	1	44	easy	0	0.113	0.889177	-0.110823	W	2	0.121616	L	Late	1	0.005616	0.762384	easy	-0.232439	0.116	-1.5076	-1	0	-1.5076	1.5076	0.507597
43	EP07	1	45	easy	0	0.125	1.1927	0.192696	L	0	-0.110823	W	Early	-1	0.00217722	0.997823	easy	0.303519	0.113	0.523425	1	0.523425	0	0.523425	0.476575
44	EP07	1	46	easy	0	0.122	1.00426	0.00426142	W	2	0.192696	L	Late	1	0.0676964	0.682304	easy	-0.188435	0.125	-1.59303	-1	0	-1.59303	1.59303	0.593027
45	EP07	1	47	easy	0	0.134	1.15594	0.155938	L	0	0.00426142	W	Late	1	-0.117739	0.873739	easy	0.151676	0.122	0.434163	1	0.434163	0	0.434163	0.565837
46	EP07	1	48	easy	0	0.134	1.09536	0.0953583	S	1	0.155938	L	Late	1	0.0219376	0.710062	easy	-0.0605793	0.134	-1.66691	-1	0	-1.66691	1.66691	0.66691
47	EP07	1	49	easy	0	0.131	1.0389	0.0388964	W	2	0.0953583	S	Late	1	-0.0386417	0.770642	easy	-0.0564619	0.134	-0.66691	-1	0	-0.66691	0.66691	0.66691
48	EP07	1	50	easy	0	0.128	1.06248	0.0624786	W	2	0.0388964	W	Late	1	-0.0921036	0.830104	easy	0.0235823	0.131	0.356448	1	0.356448	0	0.356448	0.643552
49	EP07	1	51	easy	0	0.14	1.26201	0.262006	L	0	0.0624786	W	Late	1	-0.0655214	0.809521	easy	0.199527	0.128	0.381071	1	0.381071	0	0.381071	0.618929
50	EP07	1	52	easy	0	0.14	0.852213	-0.147787	S	1	0.262006	L	Late	1	0.122006	0.597994	easy	-0.409793	0.14	-1.70993	-1	0	-1.70993	1.70993	0.709932
51	EP07	1	53	easy	0	0.137	0.965064	-0.0349358	W	2	-0.147787	S	Early	-1	-0.00778712	1.00779	easy	0.112851	0.14	-0.709932	-1	0	-0.709932	0.709932	0.709932
52	EP07	1	54	easy	0	0.134	1.11261	0.112615	W	2	-0.0349358	W	Early	-1	0.102064	0.897936	easy	0.147551	0.137	0.310972	1	0.310972	0	0.310972	0.689028
53	EP07	1	55	easy	0	0.146	1.16819	0.168189	L	0	0.112615	W	Late	1	-0.021385	0.753385	easy	0.0555742	0.134	0.33309	1	0.33309	0	0.33309	0.66691
55	EP07	1	58	easy	0	0.152	0.978836	-0.0211644	W	2	0.203764	L	Late	1	0.0457638	0.638236	easy	-0.224928	0.158	-1.81195	-1	0	-1.81195	1.81195	0.811947
56	EP07	1	59	easy	0	0.164	1.22242	0.222418	L	0	-0.0211644	W	Early	-1	0.130836	0.869164	easy	0.243582	0.152	0.217872	1	0.217872	0	0.217872	0.782128
57	EP07	1	60	easy	0	0.161	0.965969	-0.0340307	W	2	0.222418	L	Late	1	0.0584175	0.613582	easy	-0.256448	0.164	-1.83806	-1	0	-1.83806	1.83806	0.838056
58	EP07	1	61	easy	0	0.161	0.989516	-0.0104837	S	1	-0.0340307	W	Early	-1	0.126969	0.873031	easy	0.023547	0.161	0.174557	1	0.174557	0	0.174557	0.825443
59	EP07	1	62	easy	0	0.158	0.933076	-0.0669241	W	2	-0.0104837	S	Early	-1	0.150516	0.849484	easy	-0.0564404	0.161	-0.825443	-1	0	-0.825443	0.825443	0.825443
60	EP07	1	63	easy	0	0.155	1.0446	0.044601	W	2	-0.0669241	W	Early	-1	0.0910759	0.908924	easy	0.111525	0.158	0.188053	1	0.188053	0	0.188053	0.811947
61	EP07	1	64	easy	0	0.152	1.14414	0.144139	W	2	0.044601	W	Late	1	-0.110399	0.800399	easy	0.0995379	0.155	0.202476	1	0.202476	0	0.202476	0.797524
62	EP07	1	65	easy	0	0.149	0.891734	-0.108266	W	2	0.144139	W	Late	1	-0.00786107	0.703861	easy	-0.252405	0.152	0.217872	1	0.217872	0	0.217872	0.782128
63	EP07	1	66	easy	0	0.146	1.05129	0.0512852	W	2	-0.108266	W	Early	-1	0.0407343	0.959266	easy	0.159551	0.149	0.234287	1	0.234287	0	0.234287	0.765713
64	EP07	1	67	easy	0	0.146	0.890809	-0.109191	S	1	0.0512852	W	Late	1	-0.0947148	0.802715	easy	-0.160476	0.146	0.251763	1	0.251763	0	0.251763	0.748237
65	EP07	1	68	easy	0	0.143	0.986421	-0.013579	W	2	-0.109191	S	Early	-1	0.036809	0.963191	easy	0.095612	0.146	-0.748237	-1	0	-0.748237	0.748237	0.748237
66	EP07	1	69	easy	0	0.14	0.993862	-0.00613827	W	2	-0.013579	W	Early	-1	0.129421	0.870579	easy	0.00744072	0.143	0.270343	1	0.270343	0	0.270343	0.729657
67	EP07	1	70	easy	0	0.137	1.01743	0.0174315	W	2	-0.00613827	W	Early	-1	0.133862	0.866138	easy	0.0235698	0.14	0.290068	1	0.290068	0	0.290068	0.709932
68	EP07	1	71	easy	0	0.134	1.02097	0.0209748	W	2	0.0174315	W	Late	1	-0.119569	0.845569	easy	0.00354332	0.137	0.310972	1	0.310972	0	0.310972	0.689028
69	EP07	1	72	easy	0	0.131	1.0765	0.0764989	W	2	0.0209748	W	Late	1	-0.113025	0.845025	easy	0.0555241	0.134	0.33309	1	0.33309	0	0.33309	0.66691
70	EP07	1	73	easy	0	0.143	0.764035	-0.235965	L	0	0.0764989	W	Late	1	-0.0545011	0.792501	easy	-0.312464	0.131	0.356448	1	0.356448	0	0.356448	0.643552
71	EP07	1	74	easy	0	0.14	0.955579	-0.0444208	W	2	-0.235965	L	Early	-1	-0.0929654	1.09297	easy	0.191545	0.143	-1.72966	-1	0	-1.72966	1.72966	0.729657
73	EP07	2	1	hard	1	0.018	0.852196	-0.147804	L	0	0.027097	S	Late	1	-0.112903	0.832903	easy	-0.174901	0.14	-0.709932	-1	0	-0.709932	0.709932	0.709932
74	EP07	2	2	hard	1	0.021	1.07276	0.0727625	L	0	-0.147804	L	Early	-1	-0.129804	1.1298	hard	0.220566	0.018	-0.348416	-1	0	-0.348416	0.348416	-0.651584
75	EP07	2	3	hard	1	0.024	1.08034	0.0803351	L	0	0.0727625	L	Late	1	0.0517625	0.906237	hard	0.00757254	0.021	-0.372609	-1	0	-0.372609	0.372609	-0.627391
76	EP07	2	4	hard	1	0.027	0.891866	-0.108134	L	0	0.0803351	L	Late	1	0.0563351	0.895665	hard	-0.188469	0.024	-0.398077	-1	0	-0.398077	0.398077	-0.601923
77	EP07	2	5	hard	1	0.03	1.06741	0.0674065	L	0	-0.108134	L	Early	-1	-0.0811342	1.08113	hard	0.175541	0.027	-0.424832	-1	0	-0.424832	0.424832	-0.575168
78	EP07	2	6	hard	1	0.033	0.830956	-0.169044	L	0	0.0674065	L	Late	1	0.0374065	0.902593	hard	-0.236451	0.03	-0.452876	-1	0	-0.452876	0.452876	-0.547124
79	EP07	2	7	hard	1	0.036	1.04654	0.0465449	L	0	-0.169044	L	Early	-1	-0.136044	1.13604	hard	0.215589	0.033	-0.482205	-1	0	-0.482205	0.482205	-0.517795
80	EP07	2	8	hard	1	0.039	1.15007	0.15007	L	0	0.0465449	L	Late	1	0.0105449	0.917455	hard	0.103525	0.036	-0.512804	-1	0	-0.512804	0.512804	-0.487196
81	EP07	2	9	hard	1	0.042	1.04566	0.0456575	L	0	0.15007	L	Late	1	0.11107	0.81093	hard	-0.104412	0.039	-0.544647	-1	0	-0.544647	0.544647	-0.455353
82	EP07	2	10	hard	1	0.045	1.12922	0.129222	L	0	0.0456575	L	Late	1	0.00365747	0.912343	hard	0.0835644	0.042	-0.5777	-1	0	-0.5777	0.5777	-0.4223
83	EP07	2	11	hard	1	0.033	1.02472	0.0247173	W	2	0.129222	L	Late	1	0.0842219	0.825778	hard	-0.104505	0.045	-0.611916	-1	0	-0.611916	0.611916	-0.388084
84	EP07	2	12	hard	1	0.033	1.11228	0.112278	S	1	0.0247173	W	Late	1	-0.0082827	0.942283	hard	0.0875609	0.033	1.5178	1	1.5178	0	1.5178	-0.517795
85	EP07	2	13	hard	1	0.021	1.02377	0.0237699	W	2	0.112278	S	Late	1	0.0792782	0.854722	hard	-0.0885083	0.033	0.517795	1	0.517795	0	0.517795	-0.517795
86	EP07	2	14	hard	1	0.024	1.06331	0.0633115	L	0	0.0237699	W	Late	1	0.00276989	0.95523	hard	0.0395417	0.021	1.62739	1	1.62739	0	1.62739	-0.627391
87	EP07	2	15	hard	1	0.027	1.23088	0.230882	L	0	0.0633115	L	Late	1	0.0393115	0.912688	hard	0.16757	0.024	-0.398077	-1	0	-0.398077	0.398077	-0.601923
88	EP07	2	16	hard	1	0.027	0.935177	-0.0648234	S	1	0.230882	L	Late	1	0.203882	0.742118	hard	-0.295705	0.027	-0.424832	-1	0	-0.424832	0.424832	-0.575168
89	EP07	2	17	hard	1	0.015	1.01799	0.0179889	W	2	-0.0648234	S	Early	-1	-0.0378234	1.03782	hard	0.0828123	0.027	0.575168	1	0.575168	0	0.575168	-0.575168
90	EP07	2	18	hard	1	0.018	1.18547	0.185467	L	0	0.0179889	W	Late	1	0.0029889	0.967011	hard	0.167478	0.015	1.67452	1	1.67452	0	1.67452	-0.674521
91	EP07	2	19	hard	1	0.021	1.02503	0.025029	L	0	0.185467	L	Late	1	0.167467	0.796533	hard	-0.160438	0.018	-0.348416	-1	0	-0.348416	0.348416	-0.651584
92	EP07	2	20	hard	1	0.024	1.0486	0.0485988	L	0	0.025029	L	Late	1	0.00402904	0.953971	hard	0.0235698	0.021	-0.372609	-1	0	-0.372609	0.372609	-0.627391
93	EP07	2	21	hard	1	0.027	1.24816	0.248161	L	0	0.0485988	L	Late	1	0.0245988	0.927401	hard	0.199563	0.024	-0.398077	-1	0	-0.398077	0.398077	-0.601923
94	EP07	2	22	hard	1	0.03	1.07572	0.0757228	L	0	0.248161	L	Late	1	0.221161	0.724839	hard	-0.172439	0.027	-0.424832	-1	0	-0.424832	0.424832	-0.575168
95	EP07	2	23	hard	1	0.033	0.759322	-0.240678	L	0	0.0757228	L	Late	1	0.0457228	0.894277	hard	-0.316401	0.03	-0.452876	-1	0	-0.452876	0.452876	-0.547124
96	EP07	2	24	hard	1	0.033	1.10283	0.10283	S	1	-0.240678	L	Early	-1	-0.207678	1.20768	hard	0.343508	0.033	-0.482205	-1	0	-0.482205	0.482205	-0.517795
97	EP07	2	25	hard	1	0.036	0.918947	-0.0810528	L	0	0.10283	S	Late	1	0.0698298	0.86417	hard	-0.183883	0.033	0.517795	1	0.517795	0	0.517795	-0.517795
98	EP07	2	26	hard	1	0.039	1.13394	0.133936	L	0	-0.0810528	L	Early	-1	-0.0450528	1.04505	hard	0.214989	0.036	-0.512804	-1	0	-0.512804	0.512804	-0.487196
99	EP07	2	27	hard	1	0.027	0.981435	-0.0185649	W	2	0.133936	L	Late	1	0.0949362	0.827064	hard	-0.152501	0.039	-0.544647	-1	0	-0.544647	0.544647	-0.455353
100	EP07	2	28	hard	1	0.015	0.980977	-0.0190226	W	2	-0.0185649	W	Early	-1	0.00843508	0.991565	hard	-0.000457668	0.027	1.57517	1	1.57517	0	1.57517	-0.575168
101	EP07	2	29	hard	1	0.018	1.05247	0.0524741	L	0	-0.0190226	W	Early	-1	-0.00402258	1.00402	hard	0.0714967	0.015	1.67452	1	1.67452	0	1.67452	-0.674521
102	EP07	2	30	hard	1	0.021	1.04406	0.0440577	L	0	0.0524741	L	Late	1	0.0344741	0.929526	hard	-0.00841635	0.018	-0.348416	-1	0	-0.348416	0.348416	-0.651584
103	EP07	2	31	hard	1	0.024	0.971665	-0.028335	L	0	0.0440577	L	Late	1	0.0230577	0.934942	hard	-0.0723927	0.021	-0.372609	-1	0	-0.372609	0.372609	-0.627391
104	EP07	2	32	hard	1	0.027	0.918998	-0.0810025	L	0	-0.028335	L	Early	-1	-0.00433503	1.00434	hard	-0.0526675	0.024	-0.398077	-1	0	-0.398077	0.398077	-0.601923
105	EP07	2	33	hard	1	0.03	1.0788	0.0788024	L	0	-0.0810025	L	Early	-1	-0.0540025	1.054	hard	0.159805	0.027	-0.424832	-1	0	-0.424832	0.424832	-0.575168
106	EP07	2	34	hard	1	0.018	0.990272	-0.00972778	W	2	0.0788024	L	Late	1	0.0488024	0.891198	hard	-0.0885301	0.03	-0.452876	-1	0	-0.452876	0.452876	-0.547124
107	EP07	2	35	hard	1	0.021	0.977876	-0.0221243	L	0	-0.00972778	W	Early	-1	0.00827222	0.991728	hard	-0.0123965	0.018	1.65158	1	1.65158	0	1.65158	-0.651584
108	EP07	2	36	hard	1	0.024	1.09343	0.0934336	L	0	-0.0221243	L	Early	-1	-0.00112427	1.00112	hard	0.115558	0.021	-0.372609	-1	0	-0.372609	0.372609	-0.627391
109	EP07	2	37	hard	1	0.027	1.17697	0.176972	L	0	0.0934336	L	Late	1	0.0694336	0.882566	hard	0.0835384	0.024	-0.398077	-1	0	-0.398077	0.398077	-0.601923
110	EP07	2	38	hard	1	0.03	0.852236	-0.147764	L	0	0.176972	L	Late	1	0.149972	0.796028	hard	-0.324736	0.027	-0.424832	-1	0	-0.424832	0.424832	-0.575168
111	EP07	2	39	hard	1	0.03	1.22011	0.220111	S	1	-0.147764	L	Early	-1	-0.117764	1.11776	hard	0.367875	0.03	-0.452876	-1	0	-0.452876	0.452876	-0.547124
112	EP07	2	40	hard	1	0.033	0.950056	-0.0499439	L	0	0.220111	S	Late	1	0.190111	0.749889	hard	-0.270055	0.03	0.547124	1	0.547124	0	0.547124	-0.547124
113	EP07	2	41	hard	1	0.036	1.13927	0.139267	L	0	-0.0499439	L	Early	-1	-0.0169439	1.01694	hard	0.18921	0.033	-0.482205	-1	0	-0.482205	0.482205	-0.517795
114	EP07	2	42	hard	1	0.039	0.950009	-0.0499914	L	0	0.139267	L	Late	1	0.103267	0.824733	hard	-0.189258	0.036	-0.512804	-1	0	-0.512804	0.512804	-0.487196
115	EP07	2	43	hard	1	0.042	1.10233	0.102333	L	0	-0.0499914	L	Early	-1	-0.0109914	1.01099	hard	0.152324	0.039	-0.544647	-1	0	-0.544647	0.544647	-0.455353
116	EP07	2	44	hard	1	0.045	0.871458	-0.128542	L	0	0.102333	L	Late	1	0.060333	0.855667	hard	-0.230875	0.042	-0.5777	-1	0	-0.5777	0.5777	-0.4223
117	EP07	2	45	hard	1	0.048	0.919281	-0.080719	L	0	-0.128542	L	Early	-1	-0.083542	1.08354	hard	0.047823	0.045	-0.611916	-1	0	-0.611916	0.611916	-0.388084
118	EP07	2	46	hard	1	0.051	0.92099	-0.0790099	L	0	-0.080719	L	Early	-1	-0.032719	1.03272	hard	0.00170912	0.048	-0.647236	-1	0	-0.647236	0.647236	-0.352764
119	EP07	2	47	hard	1	0.054	1.08047	0.0804743	L	0	-0.0790099	L	Early	-1	-0.0280099	1.02801	hard	0.159484	0.051	-0.68359	-1	0	-0.68359	0.68359	-0.31641
120	EP07	2	48	hard	1	0.057	0.864053	-0.135947	L	0	0.0804743	L	Late	1	0.0264743	0.865526	hard	-0.216422	0.054	-0.720898	-1	0	-0.720898	0.720898	-0.279102
121	EP07	2	49	hard	1	0.06	1.09163	0.0916341	L	0	-0.135947	L	Early	-1	-0.0789474	1.07895	hard	0.227581	0.057	-0.759068	-1	0	-0.759068	0.759068	-0.240932
122	EP07	2	50	hard	1	0.063	1.06715	0.0671502	L	0	0.0916341	L	Late	1	0.0316341	0.848366	hard	-0.0244838	0.06	-0.797999	-1	0	-0.797999	0.797999	-0.202001
123	EP07	2	51	hard	1	0.066	1.08272	0.0827161	L	0	0.0671502	L	Late	1	0.00415025	0.86985	hard	0.0155659	0.063	-0.837578	-1	0	-0.837578	0.837578	-0.162422
124	EP07	2	52	hard	1	0.066	0.958235	-0.0417646	S	1	0.0827161	L	Late	1	0.0167161	0.851284	hard	-0.124481	0.066	-0.877688	-1	0	-0.877688	0.877688	-0.122312
125	EP07	2	53	hard	1	0.054	1.0298	0.0297982	W	2	-0.0417646	S	Early	-1	0.0242354	0.975765	hard	0.0715627	0.066	0.122312	1	0.122312	0	0.122312	-0.122312
126	EP07	2	54	hard	1	0.057	1.16526	0.165264	L	0	0.0297982	W	Late	1	-0.0242018	0.916202	hard	0.135466	0.054	1.2791	1	1.2791	0	1.2791	-0.279102
127	EP07	2	55	hard	1	0.06	1.18883	0.18883	L	0	0.165264	L	Late	1	0.108264	0.777736	hard	0.0235666	0.057	-0.759068	-1	0	-0.759068	0.759068	-0.240932
128	EP07	2	56	hard	1	0.048	0.950045	-0.0499551	W	2	0.18883	L	Late	1	0.12883	0.75117	hard	-0.238786	0.06	-0.797999	-1	0	-0.797999	0.797999	-0.202001
129	EP07	2	57	hard	1	0.051	1.2919	0.291898	L	0	-0.0499551	W	Early	-1	-0.00195513	1.00196	hard	0.341853	0.048	1.35276	1	1.35276	0	1.35276	-0.352764
130	EP07	2	58	hard	1	0.051	1.11545	0.115453	S	1	0.291898	L	Late	1	0.240898	0.657102	hard	-0.176444	0.051	-0.68359	-1	0	-0.68359	0.68359	-0.31641
131	EP07	2	59	hard	1	0.054	1.18304	0.183043	L	0	0.115453	S	Late	1	0.064453	0.833547	hard	0.0675903	0.051	0.31641	1	0.31641	0	0.31641	-0.31641
132	EP07	2	60	hard	1	0.057	1.23857	0.23857	L	0	0.183043	L	Late	1	0.129043	0.762957	hard	0.0555264	0.054	-0.720898	-1	0	-0.720898	0.720898	-0.279102
133	EP07	2	61	hard	1	0.045	1.00609	0.00608984	W	2	0.23857	L	Late	1	0.18157	0.70443	hard	-0.23248	0.057	-0.759068	-1	0	-0.759068	0.759068	-0.240932
134	EP07	2	62	hard	1	0.048	0.950032	-0.0499676	L	0	0.00608984	W	Late	1	-0.0389102	0.94891	hard	-0.0560575	0.045	1.38808	1	1.38808	0	1.38808	-0.388084
135	EP07	2	63	hard	1	0.048	1.09318	0.0931799	S	1	-0.0499676	L	Early	-1	-0.00196764	1.00197	hard	0.143148	0.048	-0.647236	-1	0	-0.647236	0.647236	-0.352764
136	EP07	2	64	hard	1	0.051	0.885667	-0.114333	L	0	0.0931799	S	Late	1	0.0451799	0.85882	hard	-0.207513	0.048	0.352764	1	0.352764	0	0.352764	-0.352764
137	EP07	2	65	hard	1	0.054	1.10031	0.100305	L	0	-0.114333	L	Early	-1	-0.0633328	1.06333	hard	0.214638	0.051	-0.68359	-1	0	-0.68359	0.68359	-0.31641
138	EP07	2	66	hard	1	0.057	0.919025	-0.0809752	L	0	0.100305	L	Late	1	0.0463051	0.845695	hard	-0.18128	0.054	-0.720898	-1	0	-0.720898	0.720898	-0.279102
139	EP07	2	67	hard	1	0.057	1.0514	0.0514003	S	1	-0.0809752	L	Early	-1	-0.0239752	1.02398	hard	0.132376	0.057	-0.759068	-1	0	-0.759068	0.759068	-0.240932
140	EP07	2	68	hard	1	0.045	0.958977	-0.0410231	W	2	0.0514003	S	Late	1	-0.0055997	0.8916	hard	-0.0924234	0.057	0.240932	1	0.240932	0	0.240932	-0.240932
141	EP07	2	69	hard	1	0.033	0.998455	-0.00154523	W	2	-0.0410231	W	Early	-1	0.00397694	0.996023	hard	0.0394778	0.045	1.38808	1	1.38808	0	1.38808	-0.388084
142	EP07	2	70	hard	1	0.021	0.990264	-0.00973612	W	2	-0.00154523	W	Early	-1	0.0314548	0.968545	hard	-0.00819089	0.033	1.5178	1	1.5178	0	1.5178	-0.517795
143	EP07	2	71	hard	1	0.024	1.04545	0.0454461	L	0	-0.00973612	W	Early	-1	0.0112639	0.988736	hard	0.0551822	0.021	1.62739	1	1.62739	0	1.62739	-0.627391
144	EP07	2	72	hard	1	0.027	0.957126	-0.0428736	L	0	0.0454461	L	Late	1	0.0214461	0.930554	hard	-0.0883197	0.024	-0.398077	-1	0	-0.398077	0.398077	-0.601923
145	EP07	2	73	hard	1	0.03	0.950018	-0.0499821	L	0	-0.0428736	L	Early	-1	-0.0158736	1.01587	hard	-0.00710845	0.027	-0.424832	-1	0	-0.424832	0.424832	-0.575168
146	EP07	2	74	hard	1	0.033	0.886027	-0.113973	L	0	-0.0499821	L	Early	-1	-0.0199821	1.01998	hard	-0.0639905	0.03	-0.452876	-1	0	-0.452876	0.452876	-0.547124
148	EP07	3	2	hard	1	0.039	0.752567	-0.247433	L	0	0.0477707	S	Late	1	0.0147707	0.919229	hard	-0.295204	0.033	0.517795	1	0.517795	0	0.517795	-0.517795
149	EP07	3	3	hard	1	0.042	1.06075	0.0607458	L	0	-0.247433	L	Early	-1	-0.208433	1.20843	hard	0.308179	0.039	-0.544647	-1	0	-0.544647	0.544647	-0.455353
150	EP07	3	4	hard	1	0.03	1.00035	0.000347661	W	2	0.0607458	L	Late	1	0.0187458	0.897254	hard	-0.0603981	0.042	-0.5777	-1	0	-0.5777	0.5777	-0.4223
151	EP07	3	5	hard	1	0.033	1.08387	0.0838729	L	0	0.000347661	W	Late	1	-0.0296523	0.969652	hard	0.0835253	0.03	1.54712	1	1.54712	0	1.54712	-0.547124
152	EP07	3	6	hard	1	0.036	1.09941	0.099409	L	0	0.0838729	L	Late	1	0.0508729	0.883127	hard	0.015536	0.033	-0.482205	-1	0	-0.482205	0.482205	-0.517795
153	EP07	3	7	hard	1	0.039	0.962934	-0.0370663	L	0	0.099409	L	Late	1	0.063409	0.864591	hard	-0.136475	0.036	-0.512804	-1	0	-0.512804	0.512804	-0.487196
154	EP07	3	8	hard	1	0.027	1.0185	0.0185037	W	2	-0.0370663	L	Early	-1	0.00193367	0.998066	hard	0.05557	0.039	-0.544647	-1	0	-0.544647	0.544647	-0.455353
155	EP07	3	9	hard	1	0.03	1.04206	0.0420596	L	0	0.0185037	W	Late	1	-0.00849634	0.954496	hard	0.023556	0.027	1.57517	1	1.57517	0	1.57517	-0.575168
156	EP07	3	10	hard	1	0.033	0.919028	-0.0809717	L	0	0.0420596	L	Late	1	0.0120596	0.92794	hard	-0.123031	0.03	-0.452876	-1	0	-0.452876	0.452876	-0.547124
157	EP07	3	11	hard	1	0.021	0.992993	-0.00700678	W	2	-0.0809717	L	Early	-1	-0.0479717	1.04797	hard	0.0739649	0.033	-0.482205	-1	0	-0.482205	0.482205	-0.517795
158	EP07	3	12	hard	1	0.024	1.12489	0.124888	L	0	-0.00700678	W	Early	-1	0.0139932	0.986007	hard	0.131895	0.021	1.62739	1	1.62739	0	1.62739	-0.627391
160	EP07	3	15	hard	1	0.03	0.918893	-0.0811071	L	0	-0.0437245	L	Early	-1	-0.0167245	1.01672	hard	-0.0373826	0.027	-0.424832	-1	0	-0.424832	0.424832	-0.575168
161	EP07	3	16	hard	1	0.033	1.03091	0.0309095	L	0	-0.0811071	L	Early	-1	-0.0511071	1.05111	hard	0.112017	0.03	-0.452876	-1	0	-0.452876	0.452876	-0.547124
162	EP07	3	17	hard	1	0.036	0.950049	-0.049951	L	0	0.0309095	L	Late	1	-0.00209055	0.936091	hard	-0.0808604	0.033	-0.482205	-1	0	-0.482205	0.482205	-0.517795
163	EP07	3	18	hard	1	0.036	0.958062	-0.0419381	S	1	-0.049951	L	Early	-1	-0.013951	1.01395	hard	0.00801289	0.036	-0.512804	-1	0	-0.512804	0.512804	-0.487196
164	EP07	3	19	hard	1	0.039	1.08958	0.0895815	L	0	-0.0419381	S	Early	-1	-0.00593808	1.00594	hard	0.13152	0.036	0.487196	1	0.487196	0	0.487196	-0.487196
165	EP07	3	20	hard	1	0.042	1.11316	0.113157	L	0	0.0895815	L	Late	1	0.0505815	0.871419	hard	0.0235755	0.039	-0.544647	-1	0	-0.544647	0.544647	-0.455353
166	EP07	3	21	hard	1	0.045	0.95674	-0.0432598	L	0	0.113157	L	Late	1	0.071157	0.844843	hard	-0.156417	0.042	-0.5777	-1	0	-0.5777	0.5777	-0.4223
167	EP07	3	22	hard	1	0.033	0.996318	-0.00368187	W	2	-0.0432598	L	Early	-1	0.00174023	0.99826	hard	0.0395779	0.045	-0.611916	-1	0	-0.611916	0.611916	-0.388084
168	EP07	3	23	hard	1	0.036	1.05984	0.0598442	L	0	-0.00368187	W	Early	-1	0.0293181	0.970682	hard	0.0635261	0.033	1.5178	1	1.5178	0	1.5178	-0.517795
169	EP07	3	24	hard	1	0.039	0.855401	-0.144599	L	0	0.0598442	L	Late	1	0.0238442	0.904156	hard	-0.204443	0.036	-0.512804	-1	0	-0.512804	0.512804	-0.487196
170	EP07	3	25	hard	1	0.042	1.09494	0.0949397	L	0	-0.144599	L	Early	-1	-0.105599	1.1056	hard	0.239539	0.039	-0.544647	-1	0	-0.544647	0.544647	-0.455353
171	EP07	3	26	hard	1	0.045	0.934873	-0.0651275	L	0	0.0949397	L	Late	1	0.0529397	0.86306	hard	-0.160067	0.042	-0.5777	-1	0	-0.5777	0.5777	-0.4223
172	EP07	3	27	hard	1	0.048	0.950035	-0.0499654	L	0	-0.0651275	L	Early	-1	-0.0201275	1.02013	hard	0.0151621	0.045	-0.611916	-1	0	-0.611916	0.611916	-0.388084
173	EP07	3	28	hard	1	0.051	0.925601	-0.0743995	L	0	-0.0499654	L	Early	-1	-0.00196539	1.00197	hard	-0.0244341	0.048	-0.647236	-1	0	-0.647236	0.647236	-0.352764
174	EP07	3	29	hard	1	0.039	0.961328	-0.0386715	W	2	-0.0743995	L	Early	-1	-0.0233995	1.0234	hard	0.035728	0.051	-0.68359	-1	0	-0.68359	0.68359	-0.31641
175	EP07	3	30	hard	1	0.039	1.03268	0.0326798	S	1	-0.0386715	W	Early	-1	0.000328464	0.999672	hard	0.0713514	0.039	1.45535	1	1.45535	0	1.45535	-0.455353
176	EP07	3	31	hard	1	0.042	1.05222	0.0522239	L	0	0.0326798	S	Late	1	-0.00632017	0.92832	hard	0.0195441	0.039	0.455353	1	0.455353	0	0.455353	-0.455353
177	EP07	3	32	hard	1	0.03	0.99575	-0.00424955	W	2	0.0522239	L	Late	1	0.0102239	0.905776	hard	-0.0564735	0.042	-0.5777	-1	0	-0.5777	0.5777	-0.4223
178	EP07	3	33	hard	1	0.018	1.0193	0.0192994	W	2	-0.00424955	W	Early	-1	0.0257505	0.97425	hard	0.0235489	0.03	1.54712	1	1.54712	0	1.54712	-0.547124
179	EP07	3	34	hard	1	0.015	0.990816	-0.00918416	W	2	0.0192994	W	Late	1	0.00129937	0.962701	hard	-0.0284835	0.018	1.65158	1	1.65158	0	1.65158	-0.651584
180	EP07	3	35	hard	1	0.015	1.01433	0.0143333	S	1	-0.00918416	W	Early	-1	0.00581584	0.994184	hard	0.0235175	0.015	1.67452	1	1.67452	0	1.67452	-0.674521
181	EP07	3	36	hard	1	0.018	0.95001	-0.0499901	L	0	0.0143333	S	Late	1	-0.000666672	0.970667	hard	-0.0643234	0.015	0.674521	1	0.674521	0	0.674521	-0.674521
182	EP07	3	37	hard	1	0.021	0.981388	-0.0186124	L	0	-0.0499901	L	Early	-1	-0.0319901	1.03199	hard	0.0313777	0.018	-0.348416	-1	0	-0.348416	0.348416	-0.651584
183	EP07	3	38	hard	1	0.015	0.988977	-0.0110235	W	2	-0.0186124	L	Early	-1	0.00238762	0.997612	hard	0.00758889	0.021	-0.372609	-1	0	-0.372609	0.372609	-0.627391
184	EP07	3	39	hard	1	0.018	1.02049	0.020488	L	0	-0.0110235	W	Early	-1	0.00397651	0.996023	hard	0.0315114	0.015	1.67452	1	1.67452	0	1.67452	-0.674521
185	EP07	3	40	hard	1	0.021	0.852369	-0.147631	L	0	0.020488	L	Late	1	0.00248796	0.961512	hard	-0.168119	0.018	-0.348416	-1	0	-0.348416	0.348416	-0.651584
186	EP07	3	41	hard	1	0.024	1.03562	0.0356247	L	0	-0.147631	L	Early	-1	-0.126631	1.12663	hard	0.183256	0.021	-0.372609	-1	0	-0.372609	0.372609	-0.627391
187	EP07	3	42	hard	1	0.027	0.931164	-0.0688356	L	0	0.0356247	L	Late	1	0.0116247	0.940375	hard	-0.10446	0.024	-0.398077	-1	0	-0.398077	0.398077	-0.601923
188	EP07	3	43	hard	1	0.03	1.04674	0.0467434	L	0	-0.0688356	L	Early	-1	-0.0418356	1.04184	hard	0.115579	0.027	-0.424832	-1	0	-0.424832	0.424832	-0.575168
189	EP07	3	44	hard	1	0.03	1.0143	0.0143048	S	1	0.0467434	L	Late	1	0.0167434	0.923257	hard	-0.0324387	0.03	-0.452876	-1	0	-0.452876	0.452876	-0.547124
190	EP07	3	45	hard	1	0.033	0.893894	-0.106106	L	0	0.0143048	S	Late	1	-0.0156952	0.955695	hard	-0.120411	0.03	0.547124	1	0.547124	0	0.547124	-0.547124
191	EP07	3	46	hard	1	0.036	1.0774	0.0773989	L	0	-0.106106	L	Early	-1	-0.0731063	1.07311	hard	0.183505	0.033	-0.482205	-1	0	-0.482205	0.482205	-0.517795
192	EP07	3	47	hard	1	0.039	0.956977	-0.0430234	L	0	0.0773989	L	Late	1	0.0413989	0.886601	hard	-0.120422	0.036	-0.512804	-1	0	-0.512804	0.512804	-0.487196
193	EP07	3	48	hard	1	0.042	1.06052	0.0605174	L	0	-0.0430234	L	Early	-1	-0.0040234	1.00402	hard	0.103541	0.039	-0.544647	-1	0	-0.544647	0.544647	-0.455353
194	EP07	3	49	hard	1	0.03	1.02003	0.0200325	W	2	0.0605174	L	Late	1	0.0185174	0.897483	hard	-0.0404849	0.042	-0.5777	-1	0	-0.5777	0.5777	-0.4223
195	EP07	3	50	hard	1	0.03	1.08355	0.08355	S	1	0.0200325	W	Late	1	-0.00996747	0.949967	hard	0.0635174	0.03	1.54712	1	1.54712	0	1.54712	-0.547124
196	EP07	3	51	hard	1	0.033	1.05904	0.0590418	L	0	0.08355	S	Late	1	0.05355	0.88645	hard	-0.0245082	0.03	0.547124	1	0.547124	0	0.547124	-0.547124
197	EP07	3	52	hard	1	0.036	0.922666	-0.0773338	L	0	0.0590418	L	Late	1	0.0260418	0.907958	hard	-0.136376	0.033	-0.482205	-1	0	-0.482205	0.482205	-0.517795
198	EP07	3	53	hard	1	0.039	1.19419	0.194188	L	0	-0.0773338	L	Early	-1	-0.0413338	1.04133	hard	0.271522	0.036	-0.512804	-1	0	-0.512804	0.512804	-0.487196
199	EP07	3	54	hard	1	0.027	1.01773	0.0177288	W	2	0.194188	L	Late	1	0.155188	0.766812	hard	-0.17646	0.039	-0.544647	-1	0	-0.544647	0.544647	-0.455353
200	EP07	3	55	hard	1	0.027	0.98929	-0.0107098	S	1	0.0177288	W	Late	1	-0.0092712	0.955271	hard	-0.0284386	0.027	1.57517	1	1.57517	0	1.57517	-0.575168
201	EP07	3	56	hard	1	0.03	0.91908	-0.0809204	L	0	-0.0107098	S	Early	-1	0.0162902	0.98371	hard	-0.0702106	0.027	0.575168	1	0.575168	0	0.575168	-0.575168
202	EP07	3	57	hard	1	0.033	0.932372	-0.0676278	L	0	-0.0809204	L	Early	-1	-0.0509204	1.05092	hard	0.0132926	0.03	-0.452876	-1	0	-0.452876	0.452876	-0.547124
203	EP07	3	58	hard	1	0.021	1.01999	0.019994	W	2	-0.0676278	L	Early	-1	-0.0346278	1.03463	hard	0.0876218	0.033	-0.482205	-1	0	-0.482205	0.482205	-0.517795
204	EP07	3	59	hard	1	0.021	1.13552	0.135522	S	1	0.019994	W	Late	1	-0.00100595	0.959006	hard	0.115528	0.021	1.62739	1	1.62739	0	1.62739	-0.627391
205	EP07	3	60	hard	1	0.024	1.20706	0.207059	L	0	0.135522	S	Late	1	0.114522	0.843478	hard	0.0715374	0.021	0.627391	1	0.627391	0	0.627391	-0.627391
206	EP07	3	61	hard	1	0.027	0.830572	-0.169428	L	0	0.207059	L	Late	1	0.183059	0.768941	hard	-0.376487	0.024	-0.398077	-1	0	-0.398077	0.398077	-0.601923
207	EP07	3	62	hard	1	0.03	1.07419	0.0741904	L	0	-0.169428	L	Early	-1	-0.142428	1.14243	hard	0.243618	0.027	-0.424832	-1	0	-0.424832	0.424832	-0.575168
208	EP07	3	63	hard	1	0.033	0.885729	-0.114271	L	0	0.0741904	L	Late	1	0.0441904	0.89581	hard	-0.188461	0.03	-0.452876	-1	0	-0.452876	0.452876	-0.547124
209	EP07	3	64	hard	1	0.036	0.950022	-0.0499779	L	0	-0.114271	L	Early	-1	-0.0812705	1.08127	hard	0.0642926	0.033	-0.482205	-1	0	-0.482205	0.482205	-0.517795
210	EP07	3	65	hard	1	0.039	1.04884	0.0488409	L	0	-0.0499779	L	Early	-1	-0.0139779	1.01398	hard	0.0988188	0.036	-0.512804	-1	0	-0.512804	0.512804	-0.487196
211	EP07	3	66	hard	1	0.042	1.04034	0.0403354	L	0	0.0488409	L	Late	1	0.00984095	0.912159	hard	-0.00850551	0.039	-0.544647	-1	0	-0.544647	0.544647	-0.455353
212	EP07	3	67	hard	1	0.045	0.951931	-0.0480687	L	0	0.0403354	L	Late	1	-0.00166456	0.917665	hard	-0.0884041	0.042	-0.5777	-1	0	-0.5777	0.5777	-0.4223
214	EP07	3	71	hard	1	0.042	1.06215	0.0621483	L	0	0.111774	L	Late	1	0.0637744	0.840226	hard	-0.0496261	0.048	-0.647236	-1	0	-0.647236	0.647236	-0.352764
215	EP07	3	72	hard	1	0.03	0.997666	-0.00233421	W	2	0.0621483	L	Late	1	0.0201483	0.895852	hard	-0.0644825	0.042	-0.5777	-1	0	-0.5777	0.5777	-0.4223
216	EP07	3	73	hard	1	0.03	0.98922	-0.0107804	S	1	-0.00233421	W	Early	-1	0.0276658	0.972334	hard	-0.00844618	0.03	1.54712	1	1.54712	0	1.54712	-0.547124
217	EP07	3	74	hard	1	0.033	1.07676	0.0767584	L	0	-0.0107804	S	Early	-1	0.0192196	0.98078	hard	0.0875388	0.03	0.547124	1	0.547124	0	0.547124	-0.547124
219	EP07	4	2	easy	0	0.134	1.10289	0.102895	W	2	-0.147734	L	Early	-1	-0.111734	1.11173	hard	0.250629	0.036	-0.512804	-1	0	-0.512804	0.512804	-0.487196
220	EP07	4	3	easy	0	0.146	1.23043	0.230435	L	0	0.102895	W	Late	1	-0.0311054	0.763105	easy	0.12754	0.134	0.33309	1	0.33309	0	0.33309	0.66691
221	EP07	4	4	easy	0	0.143	0.989999	-0.010001	W	2	0.230435	L	Late	1	0.0844346	0.623565	easy	-0.240436	0.146	-1.74824	-1	0	-1.74824	1.74824	0.748237
222	EP07	4	5	easy	0	0.14	1.04567	0.0456658	W	2	-0.010001	W	Early	-1	0.132999	0.867001	easy	0.0556668	0.143	0.270343	1	0.270343	0	0.270343	0.729657
223	EP07	4	6	easy	0	0.137	1.01705	0.0170524	W	2	0.0456658	W	Late	1	-0.0943342	0.814334	easy	-0.0286134	0.14	0.290068	1	0.290068	0	0.290068	0.709932
224	EP07	4	7	easy	0	0.134	1.00061	0.000611935	W	2	0.0170524	W	Late	1	-0.119948	0.845948	easy	-0.0164405	0.137	0.310972	1	0.310972	0	0.310972	0.689028
225	EP07	4	8	easy	0	0.131	0.920166	-0.0798341	W	2	0.000611935	W	Late	1	-0.133388	0.865388	easy	-0.080446	0.134	0.33309	1	0.33309	0	0.33309	0.66691
226	EP07	4	9	easy	0	0.128	1.00772	0.0077175	W	2	-0.0798341	W	Early	-1	0.0511659	0.948834	easy	0.0875516	0.131	0.356448	1	0.356448	0	0.356448	0.643552
227	EP07	4	10	easy	0	0.125	1.08724	0.087244	W	2	0.0077175	W	Late	1	-0.120282	0.864282	easy	0.0795265	0.128	0.381071	1	0.381071	0	0.381071	0.618929
228	EP07	4	11	easy	0	0.122	0.950741	-0.0492585	W	2	0.087244	W	Late	1	-0.037756	0.787756	easy	-0.136503	0.125	0.406973	1	0.406973	0	0.406973	0.593027
229	EP07	4	12	easy	0	0.122	0.934816	-0.0651839	S	1	-0.0492585	W	Early	-1	0.0727415	0.927259	easy	-0.0159254	0.122	0.434163	1	0.434163	0	0.434163	0.565837
230	EP07	4	13	easy	0	0.119	0.950016	-0.0499843	W	2	-0.0651839	S	Early	-1	0.0568161	0.943184	easy	0.0151996	0.122	-0.565837	-1	0	-0.565837	0.565837	0.565837
231	EP07	4	14	easy	0	0.116	1.00959	0.00959308	W	2	-0.0499843	W	Early	-1	0.0690157	0.930984	easy	0.0595774	0.119	0.462642	1	0.462642	0	0.462642	0.537358
232	EP07	4	15	easy	0	0.113	1.01699	0.0169873	W	2	0.00959308	W	Late	1	-0.106407	0.874407	easy	0.00739422	0.116	0.492403	1	0.492403	0	0.492403	0.507597
233	EP07	4	16	easy	0	0.11	1.10486	0.104862	W	2	0.0169873	W	Late	1	-0.0960127	0.870013	easy	0.0878749	0.113	0.523425	1	0.523425	0	0.523425	0.476575
234	EP07	4	17	easy	0	0.107	0.950055	-0.0499449	W	2	0.104862	W	Late	1	-0.00513781	0.785138	easy	-0.154807	0.11	0.555682	1	0.555682	0	0.555682	0.444318
235	EP07	4	18	easy	0	0.107	0.818977	-0.181023	S	1	-0.0499449	W	Early	-1	0.0570551	0.942945	easy	-0.131078	0.107	0.589134	1	0.589134	0	0.589134	0.410866
236	EP07	4	19	easy	0	0.104	0.950021	-0.0499785	W	2	-0.181023	S	Early	-1	-0.0740228	1.07402	easy	0.131044	0.107	-0.410866	-1	0	-0.410866	0.410866	0.410866
237	EP07	4	20	easy	0	0.101	1.09873	0.0987339	W	2	-0.0499785	W	Early	-1	0.0540215	0.945979	easy	0.148712	0.104	0.623729	1	0.623729	0	0.623729	0.376271
238	EP07	4	21	easy	0	0.098	0.970292	-0.0297084	W	2	0.0987339	W	Late	1	-0.00226614	0.800266	easy	-0.128442	0.101	0.659407	1	0.659407	0	0.659407	0.340593
239	EP07	4	22	easy	0	0.095	0.969809	-0.030191	W	2	-0.0297084	W	Early	-1	0.0682916	0.931708	easy	-0.000482685	0.098	0.696093	1	0.696093	0	0.696093	0.303907
240	EP07	4	23	easy	0	0.092	0.950145	-0.0498554	W	2	-0.030191	W	Early	-1	0.064809	0.935191	easy	-0.0196643	0.095	0.733704	1	0.733704	0	0.733704	0.266296
241	EP07	4	24	easy	0	0.089	1.03301	0.033007	W	2	-0.0498554	W	Early	-1	0.0421446	0.957855	easy	0.0828624	0.092	0.772143	1	0.772143	0	0.772143	0.227857
242	EP07	4	25	easy	0	0.101	1.10453	0.104527	L	0	0.033007	W	Late	1	-0.055993	0.877993	easy	0.0715204	0.089	0.811305	1	0.811305	0	0.811305	0.188695
243	EP07	4	26	easy	0	0.098	0.932032	-0.0679678	W	2	0.104527	L	Late	1	0.00352736	0.794473	easy	-0.172495	0.101	-1.34059	-1	0	-1.34059	1.34059	0.340593
244	EP07	4	27	easy	0	0.11	1.12359	0.123595	L	0	-0.0679678	W	Early	-1	0.0300322	0.969968	easy	0.191563	0.098	0.696093	1	0.696093	0	0.696093	0.303907
245	EP07	4	28	easy	0	0.122	0.852342	-0.147658	L	0	0.123595	L	Late	1	0.0135948	0.766405	easy	-0.271252	0.11	-1.44432	-1	0	-1.44432	1.44432	0.444318
247	EP07	4	32	easy	0	0.125	0.95733	-0.0426703	W	2	-0.145285	L	Early	-1	-0.0112852	1.01129	easy	0.102615	0.134	-1.66691	-1	0	-1.66691	1.66691	0.66691
248	EP07	4	33	easy	0	0.122	1.02886	0.0288584	W	2	-0.0426703	W	Early	-1	0.0823297	0.91767	easy	0.0715287	0.125	0.406973	1	0.406973	0	0.406973	0.593027
249	EP07	4	34	easy	0	0.122	1.0164	0.0164001	S	1	0.0288584	W	Late	1	-0.0931416	0.849142	easy	-0.0124584	0.122	0.434163	1	0.434163	0	0.434163	0.565837
250	EP07	4	35	easy	0	0.119	0.887967	-0.112033	W	2	0.0164001	S	Late	1	-0.1056	0.8616	easy	-0.128433	0.122	-0.565837	-1	0	-0.565837	0.565837	0.565837
252	EP07	4	38	easy	0	0.125	1.09057	0.0905741	W	2	-0.147558	L	Early	-1	-0.0165581	1.01656	easy	0.238132	0.131	-1.64355	-1	0	-1.64355	1.64355	0.643552
253	EP07	4	39	easy	0	0.122	0.934153	-0.0658472	W	2	0.0905741	W	Late	1	-0.0344259	0.784426	easy	-0.156421	0.125	0.406973	1	0.406973	0	0.406973	0.593027
254	EP07	4	40	easy	0	0.119	1.01382	0.013815	W	2	-0.0658472	W	Early	-1	0.0561528	0.943847	easy	0.0796622	0.122	0.434163	1	0.434163	0	0.434163	0.565837
255	EP07	4	41	easy	0	0.116	1.04521	0.0452078	W	2	0.013815	W	Late	1	-0.105185	0.867185	easy	0.0313928	0.119	0.462642	1	0.462642	0	0.462642	0.537358
256	EP07	4	42	easy	0	0.116	1.03675	0.0367536	S	1	0.0452078	W	Late	1	-0.0707922	0.838792	easy	-0.0084542	0.116	0.492403	1	0.492403	0	0.492403	0.507597
257	EP07	4	43	easy	0	0.113	0.919011	-0.0809893	W	2	0.0367536	S	Late	1	-0.0792464	0.847246	easy	-0.117743	0.116	-0.507597	-1	0	-0.507597	0.507597	0.507597
258	EP07	4	44	easy	0	0.11	1.0919	0.0919022	W	2	-0.0809893	W	Early	-1	0.0320107	0.967989	easy	0.172892	0.113	0.523425	1	0.523425	0	0.523425	0.476575
259	EP07	4	45	easy	0	0.107	0.903966	-0.0960344	W	2	0.0919022	W	Late	1	-0.0180978	0.798098	easy	-0.187937	0.11	0.555682	1	0.555682	0	0.555682	0.444318
260	EP07	4	46	easy	0	0.107	1.039	0.0390048	S	1	-0.0960344	W	Early	-1	0.0109656	0.989034	easy	0.135039	0.107	0.589134	1	0.589134	0	0.589134	0.410866
261	EP07	4	47	easy	0	0.119	1.11058	0.110576	L	0	0.0390048	S	Late	1	-0.0679952	0.853995	easy	0.0715711	0.107	-0.410866	-1	0	-0.410866	0.410866	0.410866
262	EP07	4	48	easy	0	0.116	0.982104	-0.0178962	W	2	0.110576	L	Late	1	-0.00842417	0.770424	easy	-0.128472	0.119	-1.53736	-1	0	-1.53736	1.53736	0.537358
263	EP07	4	49	easy	0	0.113	1.00569	0.00568509	W	2	-0.0178962	W	Early	-1	0.0981038	0.901896	easy	0.0235813	0.116	0.492403	1	0.492403	0	0.492403	0.507597
264	EP07	4	50	easy	0	0.113	0.989196	-0.0108038	S	1	0.00568509	W	Late	1	-0.107315	0.881315	easy	-0.0164889	0.113	0.523425	1	0.523425	0	0.523425	0.476575
265	EP07	4	51	easy	0	0.125	0.828767	-0.171233	L	0	-0.0108038	S	Early	-1	0.102196	0.897804	easy	-0.160429	0.113	-0.476575	-1	0	-0.476575	0.476575	0.476575
266	EP07	4	52	easy	0	0.137	1.26829	0.268294	L	0	-0.171233	L	Early	-1	-0.0462328	1.04623	easy	0.439527	0.125	-1.59303	-1	0	-1.59303	1.59303	0.593027
267	EP07	4	53	easy	0	0.134	0.923853	-0.0761471	W	2	0.268294	L	Late	1	0.131294	0.594706	easy	-0.344441	0.137	-1.68903	-1	0	-1.68903	1.68903	0.689028
268	EP07	4	54	easy	0	0.134	0.979399	-0.0206012	S	1	-0.0761471	W	Early	-1	0.0578529	0.942147	easy	0.0555459	0.134	0.33309	1	0.33309	0	0.33309	0.66691
269	EP07	4	55	easy	0	0.131	0.962848	-0.037152	W	2	-0.0206012	S	Early	-1	0.113399	0.886601	easy	-0.0165508	0.134	-0.66691	-1	0	-0.66691	0.66691	0.66691
270	EP07	4	56	easy	0	0.128	0.922458	-0.0775416	W	2	-0.037152	W	Early	-1	0.093848	0.906152	easy	-0.0403896	0.131	0.356448	1	0.356448	0	0.356448	0.643552
271	EP07	4	57	easy	0	0.125	0.918918	-0.0810817	W	2	-0.0775416	W	Early	-1	0.0504584	0.949542	easy	-0.00354011	0.128	0.381071	1	0.381071	0	0.381071	0.618929
272	EP07	4	58	easy	0	0.122	0.993516	-0.00648433	W	2	-0.0810817	W	Early	-1	0.0439183	0.956082	easy	0.0745974	0.125	0.406973	1	0.406973	0	0.406973	0.593027
273	EP07	4	59	easy	0	0.119	1.08111	0.0811141	W	2	-0.00648433	W	Early	-1	0.115516	0.884484	easy	0.0875984	0.122	0.434163	1	0.434163	0	0.434163	0.565837
274	EP07	4	60	easy	0	0.116	0.992597	-0.00740287	W	2	0.0811141	W	Late	1	-0.0378859	0.799886	easy	-0.088517	0.119	0.462642	1	0.462642	0	0.462642	0.537358
275	EP07	4	61	easy	0	0.113	0.976167	-0.0238334	W	2	-0.00740287	W	Early	-1	0.108597	0.891403	easy	-0.0164305	0.116	0.492403	1	0.492403	0	0.492403	0.507597
276	EP07	4	62	easy	0	0.11	0.963716	-0.0362838	W	2	-0.0238334	W	Early	-1	0.0891666	0.910833	easy	-0.0124504	0.113	0.523425	1	0.523425	0	0.523425	0.476575
277	EP07	4	63	easy	0	0.11	1.02727	0.0272696	S	1	-0.0362838	W	Early	-1	0.0737162	0.926284	easy	0.0635534	0.11	0.555682	1	0.555682	0	0.555682	0.444318
278	EP07	4	64	easy	0	0.107	1.03052	0.0305188	W	2	0.0272696	S	Late	1	-0.0827304	0.86273	easy	0.00324922	0.11	-0.444318	-1	0	-0.444318	0.444318	0.444318
279	EP07	4	65	easy	0	0.104	1.07832	0.0783197	W	2	0.0305188	W	Late	1	-0.0764812	0.862481	easy	0.0478009	0.107	0.589134	1	0.589134	0	0.589134	0.410866
280	EP07	4	66	easy	0	0.101	0.969905	-0.0300948	W	2	0.0783197	W	Late	1	-0.0256803	0.81768	easy	-0.108414	0.104	0.623729	1	0.623729	0	0.623729	0.376271
281	EP07	4	67	easy	0	0.098	0.957446	-0.0425535	W	2	-0.0300948	W	Early	-1	0.0709052	0.929095	easy	-0.0124587	0.101	0.659407	1	0.659407	0	0.659407	0.340593
282	EP07	4	68	easy	0	0.095	0.950071	-0.0499285	W	2	-0.0425535	W	Early	-1	0.0554465	0.944554	easy	-0.00737497	0.098	0.696093	1	0.696093	0	0.696093	0.303907
283	EP07	4	69	easy	0	0.092	1.02075	0.0207513	W	2	-0.0499285	W	Early	-1	0.0450715	0.954929	easy	0.0706798	0.095	0.733704	1	0.733704	0	0.733704	0.266296
284	EP07	4	70	easy	0	0.104	1.10001	0.100006	L	0	0.0207513	W	Late	1	-0.0712487	0.887249	easy	0.0792552	0.092	0.772143	1	0.772143	0	0.772143	0.227857
285	EP07	4	71	easy	0	0.116	0.737353	-0.262647	L	0	0.100006	L	Late	1	-0.00399352	0.795994	easy	-0.362654	0.104	-1.37627	-1	0	-1.37627	1.37627	0.376271
286	EP07	4	72	easy	0	0.128	1.14323	0.143232	L	0	-0.262647	L	Early	-1	-0.146647	1.14665	easy	0.405879	0.116	-1.5076	-1	0	-1.5076	1.5076	0.507597
288	EP07	5	1	hard	1	0.039	0.918954	-0.0810461	L	0	-0.0809736	W	Early	-1	0.0440264	0.955974	easy	-7.24829e-05	0.125	0.406973	1	0.406973	0	0.406973	0.593027
290	EP07	5	4	hard	1	0.018	1.00564	0.00563635	W	2	-0.0967573	L	Early	-1	-0.0547573	1.05476	hard	0.102394	0.042	-0.5777	-1	0	-0.5777	0.5777	-0.4223
291	EP07	5	5	hard	1	0.021	1.09265	0.0926498	L	0	0.00563635	W	Late	1	-0.0123637	0.976364	hard	0.0870134	0.018	1.65158	1	1.65158	0	1.65158	-0.651584
292	EP07	5	6	hard	1	0.024	1.0682	0.0682016	L	0	0.0926498	L	Late	1	0.0716498	0.88635	hard	-0.0244482	0.021	-0.372609	-1	0	-0.372609	0.372609	-0.627391
293	EP07	5	7	hard	1	0.027	1.13582	0.135817	L	0	0.0682016	L	Late	1	0.0442016	0.907798	hard	0.0676156	0.024	-0.398077	-1	0	-0.398077	0.398077	-0.601923
294	EP07	5	8	hard	1	0.03	1.04731	0.0473069	L	0	0.135817	L	Late	1	0.108817	0.837183	hard	-0.0885102	0.027	-0.424832	-1	0	-0.424832	0.424832	-0.575168
295	EP07	5	9	hard	1	0.033	1.03084	0.0308443	L	0	0.0473069	L	Late	1	0.0173069	0.922693	hard	-0.0164626	0.03	-0.452876	-1	0	-0.452876	0.452876	-0.547124
296	EP07	5	10	hard	1	0.036	0.935247	-0.0647529	L	0	0.0308443	L	Late	1	-0.00215565	0.936156	hard	-0.0955972	0.033	-0.482205	-1	0	-0.482205	0.482205	-0.517795
297	EP07	5	11	hard	1	0.036	1.01796	0.0179591	S	1	-0.0647529	L	Early	-1	-0.0287529	1.02875	hard	0.0827119	0.036	-0.512804	-1	0	-0.512804	0.512804	-0.487196
298	EP07	5	12	hard	1	0.024	1.03351	0.0335099	W	2	0.0179591	S	Late	1	-0.0180409	0.946041	hard	0.0155508	0.036	0.487196	1	0.487196	0	0.487196	-0.487196
299	EP07	5	13	hard	1	0.027	0.765208	-0.234792	L	0	0.0335099	W	Late	1	0.00950986	0.94249	hard	-0.268302	0.024	1.60192	1	1.60192	0	1.60192	-0.601923
300	EP07	5	14	hard	1	0.015	1.01262	0.0126223	W	2	-0.234792	L	Early	-1	-0.207792	1.20779	hard	0.247414	0.027	-0.424832	-1	0	-0.424832	0.424832	-0.575168
301	EP07	5	15	hard	1	0.015	1.1801	0.180102	S	1	0.0126223	W	Late	1	-0.00237772	0.972378	hard	0.16748	0.015	1.67452	1	1.67452	0	1.67452	-0.674521
302	EP07	5	16	hard	1	0.018	1.15164	0.151639	L	0	0.180102	S	Late	1	0.165102	0.804898	hard	-0.028463	0.015	0.674521	1	0.674521	0	0.674521	-0.674521
303	EP07	5	17	hard	1	0.021	0.959222	-0.040778	L	0	0.151639	L	Late	1	0.133639	0.830361	hard	-0.192417	0.018	-0.348416	-1	0	-0.348416	0.348416	-0.651584
304	EP07	5	18	hard	1	0.015	1.01076	0.0107573	W	2	-0.040778	L	Early	-1	-0.019778	1.01978	hard	0.0515353	0.021	-0.372609	-1	0	-0.372609	0.372609	-0.627391
305	EP07	5	19	hard	1	0.018	1.06626	0.0662574	L	0	0.0107573	W	Late	1	-0.00424271	0.974243	hard	0.0555001	0.015	1.67452	1	1.67452	0	1.67452	-0.674521
306	EP07	5	20	hard	1	0.021	1.07377	0.0737731	L	0	0.0662574	L	Late	1	0.0482574	0.915743	hard	0.00751577	0.018	-0.348416	-1	0	-0.348416	0.348416	-0.651584
307	EP07	5	21	hard	1	0.024	0.953097	-0.0469035	L	0	0.0737731	L	Late	1	0.0527731	0.905227	hard	-0.120677	0.021	-0.372609	-1	0	-0.372609	0.372609	-0.627391
308	EP07	5	22	hard	1	0.015	0.976944	-0.0230556	W	2	-0.0469035	L	Early	-1	-0.0229035	1.0229	hard	0.0238478	0.024	-0.398077	-1	0	-0.398077	0.398077	-0.601923
309	EP07	5	23	hard	1	0.018	1.01655	0.0165482	L	0	-0.0230556	W	Early	-1	-0.00805565	1.00806	hard	0.0396039	0.015	1.67452	1	1.67452	0	1.67452	-0.674521
310	EP07	5	24	hard	1	0.021	0.968115	-0.0318854	L	0	0.0165482	L	Late	1	-0.00145178	0.965452	hard	-0.0484336	0.018	-0.348416	-1	0	-0.348416	0.348416	-0.651584
312	EP07	5	27	hard	1	0.018	0.885659	-0.114341	L	0	0.00365814	W	Late	1	-0.0113419	0.981342	hard	-0.117999	0.015	1.67452	1	1.67452	0	1.67452	-0.674521
313	EP07	5	28	hard	1	0.015	1.00629	0.0062935	W	2	-0.114341	L	Early	-1	-0.0963408	1.09634	hard	0.120634	0.018	-0.348416	-1	0	-0.348416	0.348416	-0.651584
314	EP07	5	29	hard	1	0.015	1.01381	0.0138089	W	2	0.0062935	W	Late	1	-0.0087065	0.978706	hard	0.00751545	0.015	1.67452	1	1.67452	0	1.67452	-0.674521
315	EP07	5	30	hard	1	0.018	1.12542	0.125417	L	0	0.0138089	W	Late	1	-0.00119105	0.971191	hard	0.111608	0.015	1.67452	1	1.67452	0	1.67452	-0.674521
316	EP07	5	31	hard	1	0.021	0.861	-0.139	L	0	0.125417	L	Late	1	0.107417	0.856583	hard	-0.264417	0.018	-0.348416	-1	0	-0.348416	0.348416	-0.651584
317	EP07	5	32	hard	1	0.015	0.980478	-0.0195216	W	2	-0.139	L	Early	-1	-0.118	1.118	hard	0.119479	0.021	-0.372609	-1	0	-0.372609	0.372609	-0.627391
318	EP07	5	33	hard	1	0.018	1.15602	0.156023	L	0	-0.0195216	W	Early	-1	-0.00452163	1.00452	hard	0.175544	0.015	1.67452	1	1.67452	0	1.67452	-0.674521
319	EP07	5	34	hard	1	0.018	1.03553	0.0355323	S	1	0.156023	L	Late	1	0.138023	0.825977	hard	-0.12049	0.018	-0.348416	-1	0	-0.348416	0.348416	-0.651584
320	EP07	5	35	hard	1	0.021	0.885663	-0.114337	L	0	0.0355323	S	Late	1	0.0175323	0.946468	hard	-0.149869	0.018	0.651584	1	0.651584	0	0.651584	-0.651584
321	EP07	5	36	hard	1	0.024	0.970681	-0.0293187	L	0	-0.114337	L	Early	-1	-0.0933369	1.09334	hard	0.0850182	0.021	-0.372609	-1	0	-0.372609	0.372609	-0.627391
322	EP07	5	37	hard	1	0.027	1.08228	0.082277	L	0	-0.0293187	L	Early	-1	-0.00531868	1.00532	hard	0.111596	0.024	-0.398077	-1	0	-0.398077	0.398077	-0.601923
323	EP07	5	38	hard	1	0.03	1.08977	0.0897729	L	0	0.082277	L	Late	1	0.055277	0.890723	hard	0.00749588	0.027	-0.424832	-1	0	-0.424832	0.424832	-0.575168
324	EP07	5	39	hard	1	0.033	0.885748	-0.114252	L	0	0.0897729	L	Late	1	0.0597729	0.880227	hard	-0.204025	0.03	-0.452876	-1	0	-0.452876	0.452876	-0.547124
325	EP07	5	40	hard	1	0.036	1.09687	0.0968692	L	0	-0.114252	L	Early	-1	-0.0812522	1.08125	hard	0.211121	0.033	-0.482205	-1	0	-0.482205	0.482205	-0.517795
327	EP07	5	43	hard	1	0.045	1.08357	0.0835654	L	0	-0.0499923	L	Early	-1	-0.0109923	1.01099	hard	0.133558	0.039	-0.544647	-1	0	-0.544647	0.544647	-0.455353
328	EP07	5	44	hard	1	0.045	1.10708	0.107076	S	1	0.0835654	L	Late	1	0.0385654	0.871435	hard	0.0235104	0.045	-0.611916	-1	0	-0.611916	0.611916	-0.388084
329	EP07	5	45	hard	1	0.048	1.06657	0.066571	L	0	0.107076	S	Late	1	0.0620758	0.847924	hard	-0.0405048	0.045	0.388084	1	0.388084	0	0.388084	-0.388084
330	EP07	5	46	hard	1	0.036	1.03815	0.0381472	W	2	0.066571	L	Late	1	0.018571	0.885429	hard	-0.0284239	0.048	-0.647236	-1	0	-0.647236	0.647236	-0.352764
331	EP07	5	47	hard	1	0.024	1.02169	0.0216929	W	2	0.0381472	W	Late	1	0.00214716	0.925853	hard	-0.0164543	0.036	1.4872	1	1.4872	0	1.4872	-0.487196
332	EP07	5	48	hard	1	0.024	1.12517	0.125174	S	1	0.0216929	W	Late	1	-0.0023071	0.954307	hard	0.103481	0.024	1.60192	1	1.60192	0	1.60192	-0.601923
333	EP07	5	49	hard	1	0.027	0.924741	-0.075259	L	0	0.125174	S	Late	1	0.101174	0.850826	hard	-0.200433	0.024	0.601923	1	0.601923	0	0.601923	-0.601923
334	EP07	5	50	hard	1	0.03	1.1243	0.124297	L	0	-0.075259	L	Early	-1	-0.048259	1.04826	hard	0.199556	0.027	-0.424832	-1	0	-0.424832	0.424832	-0.575168
335	EP07	5	51	hard	1	0.033	0.855866	-0.144134	L	0	0.124297	L	Late	1	0.0942966	0.845703	hard	-0.26843	0.03	-0.452876	-1	0	-0.452876	0.452876	-0.547124
336	EP07	5	52	hard	1	0.021	1.00343	0.0034253	W	2	-0.144134	L	Early	-1	-0.111134	1.11113	hard	0.147559	0.033	-0.482205	-1	0	-0.482205	0.482205	-0.517795
337	EP07	5	53	hard	1	0.024	1.05896	0.0589623	L	0	0.0034253	W	Late	1	-0.0175747	0.975575	hard	0.055537	0.021	1.62739	1	1.62739	0	1.62739	-0.627391
338	EP07	5	54	hard	1	0.027	1.04248	0.0424827	L	0	0.0589623	L	Late	1	0.0349623	0.917038	hard	-0.0164796	0.024	-0.398077	-1	0	-0.398077	0.398077	-0.601923
339	EP07	5	55	hard	1	0.027	0.885627	-0.114373	S	1	0.0424827	L	Late	1	0.0154827	0.930517	hard	-0.156855	0.027	-0.424832	-1	0	-0.424832	0.424832	-0.575168
340	EP07	5	56	hard	1	0.03	0.919312	-0.0806879	L	0	-0.114373	S	Early	-1	-0.0873725	1.08737	hard	0.0336847	0.027	0.575168	1	0.575168	0	0.575168	-0.575168
342	EP07	5	60	hard	1	0.024	0.979799	-0.0202006	W	2	-0.0788354	L	Early	-1	-0.0458354	1.04584	hard	0.0586348	0.033	-0.482205	-1	0	-0.482205	0.482205	-0.517795
343	EP07	5	61	hard	1	0.027	1.1153	0.115304	L	0	-0.0202006	W	Early	-1	0.00379941	0.996201	hard	0.135505	0.024	1.60192	1	1.60192	0	1.60192	-0.601923
344	EP07	5	62	hard	1	0.03	1.03486	0.0348591	L	0	0.115304	L	Late	1	0.0883042	0.857696	hard	-0.0804451	0.027	-0.424832	-1	0	-0.424832	0.424832	-0.575168
345	EP07	5	63	hard	1	0.018	0.97841	-0.02159	W	2	0.0348591	L	Late	1	0.00485913	0.935141	hard	-0.0564491	0.03	-0.452876	-1	0	-0.452876	0.452876	-0.547124
346	EP07	5	64	hard	1	0.021	1.15392	0.153919	L	0	-0.02159	W	Early	-1	-0.00358995	1.00359	hard	0.175509	0.018	1.65158	1	1.65158	0	1.65158	-0.651584
347	EP07	5	65	hard	1	0.024	0.969528	-0.0304717	L	0	0.153919	L	Late	1	0.132919	0.825081	hard	-0.184391	0.021	-0.372609	-1	0	-0.372609	0.372609	-0.627391
348	EP07	5	66	hard	1	0.015	1.00906	0.00905908	W	2	-0.0304717	L	Early	-1	-0.00647167	1.00647	hard	0.0395307	0.024	-0.398077	-1	0	-0.398077	0.398077	-0.601923
349	EP07	5	67	hard	1	0.018	1.02861	0.028608	L	0	0.00905908	W	Late	1	-0.00594092	0.975941	hard	0.0195489	0.015	1.67452	1	1.67452	0	1.67452	-0.674521
350	EP07	5	68	hard	1	0.018	1.10017	0.100169	S	1	0.028608	L	Late	1	0.010608	0.953392	hard	0.0715608	0.018	-0.348416	-1	0	-0.348416	0.348416	-0.651584
351	EP07	5	69	hard	1	0.021	1.04375	0.0437489	L	0	0.100169	S	Late	1	0.0821688	0.881831	hard	-0.0564199	0.018	0.651584	1	0.651584	0	0.651584	-0.651584
352	EP07	5	70	hard	1	0.024	0.887313	-0.112687	L	0	0.0437489	L	Late	1	0.0227489	0.935251	hard	-0.156436	0.021	-0.372609	-1	0	-0.372609	0.372609	-0.627391
353	EP07	5	71	hard	1	0.015	0.990862	-0.00913797	W	2	-0.112687	L	Early	-1	-0.0886875	1.08869	hard	0.103549	0.024	-0.398077	-1	0	-0.398077	0.398077	-0.601923
354	EP07	5	72	hard	1	0.018	1.19041	0.190411	L	0	-0.00913797	W	Early	-1	0.00586203	0.994138	hard	0.199549	0.015	1.67452	1	1.67452	0	1.67452	-0.674521
355	EP07	5	73	hard	1	0.021	1.08596	0.0859589	L	0	0.190411	L	Late	1	0.172411	0.791589	hard	-0.104452	0.018	-0.348416	-1	0	-0.348416	0.348416	-0.651584
356	EP07	5	74	hard	1	0.024	0.819011	-0.180989	L	0	0.0859589	L	Late	1	0.0649589	0.893041	hard	-0.266948	0.021	-0.372609	-1	0	-0.372609	0.372609	-0.627391
358	EP07	6	1	easy	0	0.134	1.13245	0.132454	W	2	-0.0499452	L	Early	-1	-0.0229452	1.02295	hard	0.182399	0.027	-0.424832	-1	0	-0.424832	0.424832	-0.575168
359	EP07	6	2	easy	0	0.131	1.008	0.00799557	W	2	0.132454	W	Late	1	-0.00154589	0.733546	easy	-0.124459	0.134	0.33309	1	0.33309	0	0.33309	0.66691
360	EP07	6	3	easy	0	0.128	0.885736	-0.114264	W	2	0.00799557	W	Late	1	-0.123004	0.861004	easy	-0.12226	0.131	0.356448	1	0.356448	0	0.356448	0.643552
361	EP07	6	4	easy	0	0.125	1.03107	0.031073	W	2	-0.114264	W	Early	-1	0.0137359	0.986264	easy	0.145337	0.128	0.381071	1	0.381071	0	0.381071	0.618929
362	EP07	6	5	easy	0	0.122	1.03063	0.0306275	W	2	0.031073	W	Late	1	-0.093927	0.843927	easy	-0.000445481	0.125	0.406973	1	0.406973	0	0.406973	0.593027
363	EP07	6	6	easy	0	0.119	1.05418	0.0541806	W	2	0.0306275	W	Late	1	-0.0913725	0.847372	easy	0.0235531	0.122	0.434163	1	0.434163	0	0.434163	0.565837
364	EP07	6	7	easy	0	0.116	1.10975	0.109752	W	2	0.0541806	W	Late	1	-0.0648194	0.826819	easy	0.0555713	0.119	0.462642	1	0.462642	0	0.462642	0.537358
366	EP07	6	10	easy	0	0.122	0.960342	-0.0396578	W	2	-0.0467383	W	Early	-1	0.0662617	0.933738	easy	0.00708055	0.113	0.523425	1	0.523425	0	0.523425	0.476575
367	EP07	6	11	easy	0	0.122	0.983909	-0.0160912	S	1	-0.0396578	W	Early	-1	0.0823422	0.917658	easy	0.0235666	0.122	0.434163	1	0.434163	0	0.434163	0.565837
368	EP07	6	12	easy	0	0.119	0.999481	-0.000519247	W	2	-0.0160912	S	Early	-1	0.105909	0.894091	easy	0.015572	0.122	-0.565837	-1	0	-0.565837	0.565837	0.565837
369	EP07	6	13	easy	0	0.116	0.990995	-0.00900455	W	2	-0.000519247	W	Early	-1	0.118481	0.881519	easy	-0.00848531	0.119	0.462642	1	0.462642	0	0.462642	0.537358
370	EP07	6	14	easy	0	0.113	0.918957	-0.0810429	W	2	-0.00900455	W	Early	-1	0.106995	0.893005	easy	-0.0720384	0.116	0.492403	1	0.492403	0	0.492403	0.507597
371	EP07	6	15	easy	0	0.11	0.918979	-0.0810211	W	2	-0.0810429	W	Early	-1	0.0319571	0.968043	easy	2.1809e-05	0.113	0.523425	1	0.523425	0	0.523425	0.476575
372	EP07	6	16	easy	0	0.107	1.00965	0.00965273	W	2	-0.0810211	W	Early	-1	0.0289789	0.971021	easy	0.0906738	0.11	0.555682	1	0.555682	0	0.555682	0.444318
373	EP07	6	17	easy	0	0.104	1.08122	0.0812164	W	2	0.00965273	W	Late	1	-0.0973473	0.883347	easy	0.0715637	0.107	0.589134	1	0.589134	0	0.589134	0.410866
374	EP07	6	18	easy	0	0.116	1.15281	0.152807	L	0	0.0812164	W	Late	1	-0.0227836	0.814784	easy	0.0715909	0.104	0.623729	1	0.623729	0	0.623729	0.376271
375	EP07	6	19	easy	0	0.116	1.20831	0.208309	S	1	0.152807	L	Late	1	0.0368074	0.731193	easy	0.0555017	0.116	-1.5076	-1	0	-1.5076	1.5076	0.507597
376	EP07	6	20	easy	0	0.113	1.00792	0.00791667	W	2	0.208309	S	Late	1	0.092309	0.675691	easy	-0.200392	0.116	-0.507597	-1	0	-0.507597	0.507597	0.507597
377	EP07	6	21	easy	0	0.11	0.919057	-0.0809432	W	2	0.00791667	W	Late	1	-0.105083	0.879083	easy	-0.0888598	0.113	0.523425	1	0.523425	0	0.523425	0.476575
378	EP07	6	22	easy	0	0.107	1.01099	0.0109863	W	2	-0.0809432	W	Early	-1	0.0290568	0.970943	easy	0.0919294	0.11	0.555682	1	0.555682	0	0.555682	0.444318
379	EP07	6	23	easy	0	0.104	1.07454	0.0745368	W	2	0.0109863	W	Late	1	-0.0960137	0.882014	easy	0.0635505	0.107	0.589134	1	0.589134	0	0.589134	0.410866
380	EP07	6	24	easy	0	0.101	1.04209	0.0420911	W	2	0.0745368	W	Late	1	-0.0294632	0.821463	easy	-0.0324457	0.104	0.623729	1	0.623729	0	0.623729	0.376271
381	EP07	6	25	easy	0	0.098	0.993594	-0.00640607	W	2	0.0420911	W	Late	1	-0.0589089	0.856909	easy	-0.0484971	0.101	0.659407	1	0.659407	0	0.659407	0.340593
382	EP07	6	26	easy	0	0.098	0.969167	-0.0308334	S	1	-0.00640607	W	Early	-1	0.0915939	0.908406	easy	-0.0244274	0.098	0.696093	1	0.696093	0	0.696093	0.303907
383	EP07	6	27	easy	0	0.095	0.976659	-0.0233408	W	2	-0.0308334	S	Early	-1	0.0671666	0.932833	easy	0.00749268	0.098	-0.303907	-1	0	-0.303907	0.303907	0.303907
384	EP07	6	28	easy	0	0.092	1.08027	0.080269	W	2	-0.0233408	W	Early	-1	0.0716592	0.928341	easy	0.10361	0.095	0.733704	1	0.733704	0	0.733704	0.266296
385	EP07	6	29	easy	0	0.089	0.967757	-0.0322427	W	2	0.080269	W	Late	1	-0.011731	0.827731	easy	-0.112512	0.092	0.772143	1	0.772143	0	0.772143	0.227857
386	EP07	6	30	easy	0	0.089	1.03135	0.0313533	S	1	-0.0322427	W	Early	-1	0.0567573	0.943243	easy	0.063596	0.089	0.811305	1	0.811305	0	0.811305	0.188695
387	EP07	6	31	easy	0	0.086	1.07092	0.0709194	W	2	0.0313533	S	Late	1	-0.0576467	0.879647	easy	0.039566	0.089	-0.188695	-1	0	-0.188695	0.188695	0.188695
388	EP07	6	32	easy	0	0.083	1.01444	0.0144376	W	2	0.0709194	W	Late	1	-0.0150806	0.843081	easy	-0.0564818	0.086	0.851077	1	0.851077	0	0.851077	0.148923
389	EP07	6	33	easy	0	0.095	1.134	0.133996	L	0	0.0144376	W	Late	1	-0.0685624	0.902562	easy	0.119559	0.083	0.891337	1	0.891337	0	0.891337	0.108663
390	EP07	6	34	easy	0	0.107	1.15751	0.15751	L	0	0.133996	L	Late	1	0.0389965	0.771004	easy	0.023514	0.095	-1.2663	-1	0	-1.2663	1.2663	0.266296
391	EP07	6	35	easy	0	0.107	1.01731	0.0173122	S	1	0.15751	L	Late	1	0.0505104	0.73549	easy	-0.140198	0.107	-1.41087	-1	0	-1.41087	1.41087	0.410866
393	EP07	6	38	easy	0	0.143	1.28778	0.287778	L	0	0.168656	L	Late	1	0.0496558	0.712344	easy	0.119122	0.119	-1.53736	-1	0	-1.53736	1.53736	0.537358
394	EP07	6	39	easy	0	0.14	0.959308	-0.0406924	W	2	0.287778	L	Late	1	0.144778	0.569222	easy	-0.328471	0.143	-1.72966	-1	0	-1.72966	1.72966	0.729657
395	EP07	6	40	easy	0	0.137	0.974853	-0.0251471	W	2	-0.0406924	W	Early	-1	0.0993076	0.900692	easy	0.0155453	0.14	0.290068	1	0.290068	0	0.290068	0.709932
397	EP07	6	43	easy	0	0.128	1.11749	0.117492	W	2	-0.0499587	W	Early	-1	0.0840413	0.915959	easy	0.16745	0.134	0.33309	1	0.33309	0	0.33309	0.66691
398	EP07	6	44	easy	0	0.125	0.980987	-0.0190133	W	2	0.117492	W	Late	1	-0.0105085	0.754508	easy	-0.136505	0.128	0.381071	1	0.381071	0	0.381071	0.618929
399	EP07	6	45	easy	0	0.137	1.13252	0.132522	L	0	-0.0190133	W	Early	-1	0.105987	0.894013	easy	0.151535	0.125	0.406973	1	0.406973	0	0.406973	0.593027
401	EP07	6	48	easy	0	0.143	1.15512	0.155118	L	0	0.012087	W	Late	1	-0.121913	0.853913	easy	0.143031	0.134	0.33309	1	0.33309	0	0.33309	0.66691
402	EP07	6	49	easy	0	0.14	0.970735	-0.0292648	W	2	0.155118	L	Late	1	0.0121178	0.701882	easy	-0.184383	0.143	-1.72966	-1	0	-1.72966	1.72966	0.729657
403	EP07	6	50	easy	0	0.137	0.950097	-0.0499025	W	2	-0.0292648	W	Early	-1	0.110735	0.889265	easy	-0.0206377	0.14	0.290068	1	0.290068	0	0.290068	0.709932
404	EP07	6	51	easy	0	0.134	1.05384	0.0538371	W	2	-0.0499025	W	Early	-1	0.0870975	0.912903	easy	0.10374	0.137	0.310972	1	0.310972	0	0.310972	0.689028
405	EP07	6	52	easy	0	0.131	1.01337	0.0133673	W	2	0.0538371	W	Late	1	-0.0801629	0.812163	easy	-0.0404698	0.134	0.33309	1	0.33309	0	0.33309	0.66691
406	EP07	6	53	easy	0	0.128	1.06085	0.060851	W	2	0.0133673	W	Late	1	-0.117633	0.855633	easy	0.0474837	0.131	0.356448	1	0.356448	0	0.356448	0.643552
407	EP07	6	54	easy	0	0.128	1.06848	0.0684832	S	1	0.060851	W	Late	1	-0.067149	0.811149	easy	0.00763219	0.128	0.381071	1	0.381071	0	0.381071	0.618929
408	EP07	6	55	easy	0	0.125	0.971982	-0.0280182	W	2	0.0684832	S	Late	1	-0.0595168	0.803517	easy	-0.0965013	0.128	-0.618929	-1	0	-0.618929	0.618929	0.618929
409	EP07	6	56	easy	0	0.137	1.18357	0.183565	L	0	-0.0280182	W	Early	-1	0.0969818	0.903018	easy	0.211584	0.125	0.406973	1	0.406973	0	0.406973	0.593027
410	EP07	6	57	easy	0	0.134	0.918933	-0.081067	W	2	0.183565	L	Late	1	0.0465654	0.679435	easy	-0.264632	0.137	-1.68903	-1	0	-1.68903	1.68903	0.689028
411	EP07	6	58	easy	0	0.134	1.01463	0.0146268	S	1	-0.081067	W	Early	-1	0.052933	0.947067	easy	0.0956937	0.134	0.33309	1	0.33309	0	0.33309	0.66691
412	EP07	6	59	easy	0	0.146	0.666232	-0.333768	L	0	0.0146268	S	Late	1	-0.119373	0.851373	easy	-0.348395	0.134	-0.66691	-1	0	-0.66691	0.66691	0.66691
413	EP07	6	60	easy	0	0.143	1.08965	0.0896536	W	2	-0.333768	L	Early	-1	-0.187768	1.18777	easy	0.423422	0.146	-1.74824	-1	0	-1.74824	1.74824	0.748237
414	EP07	6	61	easy	0	0.14	0.993259	-0.00674059	W	2	0.0896536	W	Late	1	-0.0533464	0.767346	easy	-0.0963942	0.143	0.270343	1	0.270343	0	0.270343	0.729657
415	EP07	6	62	easy	0	0.137	0.95298	-0.0470196	W	2	-0.00674059	W	Early	-1	0.133259	0.866741	easy	-0.040279	0.14	0.290068	1	0.290068	0	0.290068	0.709932
416	EP07	6	63	easy	0	0.134	0.885649	-0.114351	W	2	-0.0470196	W	Early	-1	0.0899804	0.91002	easy	-0.0673318	0.137	0.310972	1	0.310972	0	0.310972	0.689028
417	EP07	6	64	easy	0	0.131	1.11194	0.11194	W	2	-0.114351	W	Early	-1	0.0196486	0.980351	easy	0.226291	0.134	0.33309	1	0.33309	0	0.33309	0.66691
418	EP07	6	65	easy	0	0.128	1.00746	0.00745579	W	2	0.11194	W	Late	1	-0.0190605	0.75706	easy	-0.104484	0.131	0.356448	1	0.356448	0	0.356448	0.643552
419	EP07	6	66	easy	0	0.125	1.00698	0.006976	W	2	0.00745579	W	Late	1	-0.120544	0.864544	easy	-0.000479798	0.128	0.381071	1	0.381071	0	0.381071	0.618929
420	EP07	6	67	easy	0	0.137	1.12652	0.126522	L	0	0.006976	W	Late	1	-0.118024	0.868024	easy	0.119546	0.125	0.406973	1	0.406973	0	0.406973	0.593027
421	EP07	6	68	easy	0	0.134	0.885957	-0.114043	W	2	0.126522	L	Late	1	-0.0104776	0.736478	easy	-0.240566	0.137	-1.68903	-1	0	-1.68903	1.68903	0.689028
423	EP07	6	71	easy	0	0.128	1.04067	0.0406687	W	2	0.0576646	W	Late	1	-0.0733354	0.811335	easy	-0.016996	0.131	0.356448	1	0.356448	0	0.356448	0.643552
424	EP07	6	72	easy	0	0.125	1.08826	0.088261	W	2	0.0406687	W	Late	1	-0.0873313	0.831331	easy	0.0475924	0.128	0.381071	1	0.381071	0	0.381071	0.618929
425	EP07	6	73	easy	0	0.122	0.950016	-0.0499843	W	2	0.088261	W	Late	1	-0.036739	0.786739	easy	-0.138245	0.125	0.406973	1	0.406973	0	0.406973	0.593027
426	EP07	6	74	easy	0	0.122	0.99534	-0.00465975	S	1	-0.0499843	W	Early	-1	0.0720157	0.927984	easy	0.0453246	0.122	0.434163	1	0.434163	0	0.434163	0.565837
428	EP07	7	4	hard	1	0.024	0.981804	-0.0181961	W	2	0.078862	W	Late	1	-0.040138	0.802138	easy	-0.0970581	0.119	0.462642	1	0.462642	0	0.462642	0.537358
430	EP07	7	7	hard	1	0.033	1.08432	0.0843213	L	0	0.101297	L	Late	1	0.0742974	0.871703	hard	-0.0169761	0.027	-0.424832	-1	0	-0.424832	0.424832	-0.575168
431	EP07	7	8	hard	1	0.036	1.09192	0.091924	L	0	0.0843213	L	Late	1	0.0513213	0.882679	hard	0.00760268	0.033	-0.482205	-1	0	-0.482205	0.482205	-0.517795
432	EP07	7	9	hard	1	0.024	0.967486	-0.0325143	W	2	0.091924	L	Late	1	0.055924	0.872076	hard	-0.124438	0.036	-0.512804	-1	0	-0.512804	0.512804	-0.487196
433	EP07	7	10	hard	1	0.015	0.987015	-0.0129847	W	2	-0.0325143	W	Early	-1	-0.00851434	1.00851	hard	0.0195296	0.024	1.60192	1	1.60192	0	1.60192	-0.601923
434	EP07	7	11	hard	1	0.018	1.13856	0.138562	L	0	-0.0129847	W	Early	-1	0.0020153	0.997985	hard	0.151546	0.015	1.67452	1	1.67452	0	1.67452	-0.674521
435	EP07	7	12	hard	1	0.018	1.08211	0.0821055	S	1	0.138562	L	Late	1	0.120562	0.843438	hard	-0.0564561	0.018	-0.348416	-1	0	-0.348416	0.348416	-0.651584
436	EP07	7	13	hard	1	0.021	0.897721	-0.102279	L	0	0.0821055	S	Late	1	0.0641055	0.899895	hard	-0.184385	0.018	0.651584	1	0.651584	0	0.651584	-0.651584
437	EP07	7	14	hard	1	0.024	1.07724	0.077243	L	0	-0.102279	L	Early	-1	-0.0812794	1.08128	hard	0.179522	0.021	-0.372609	-1	0	-0.372609	0.372609	-0.627391
438	EP07	7	15	hard	1	0.027	1.05277	0.0527707	L	0	0.077243	L	Late	1	0.053243	0.898757	hard	-0.0244723	0.024	-0.398077	-1	0	-0.398077	0.398077	-0.601923
439	EP07	7	16	hard	1	0.03	1.06029	0.0602881	L	0	0.0527707	L	Late	1	0.0257707	0.920229	hard	0.00751737	0.027	-0.424832	-1	0	-0.424832	0.424832	-0.575168
440	EP07	7	17	hard	1	0.033	0.96384	-0.0361603	L	0	0.0602881	L	Late	1	0.0302881	0.909712	hard	-0.0964484	0.03	-0.452876	-1	0	-0.452876	0.452876	-0.547124
441	EP07	7	18	hard	1	0.036	1.13939	0.139389	L	0	-0.0361603	L	Early	-1	-0.00316029	1.00316	hard	0.175549	0.033	-0.482205	-1	0	-0.482205	0.482205	-0.517795
442	EP07	7	19	hard	1	0.039	1.09885	0.0988538	L	0	0.139389	L	Late	1	0.103389	0.824611	hard	-0.0405349	0.036	-0.512804	-1	0	-0.512804	0.512804	-0.487196
443	EP07	7	20	hard	1	0.042	0.885628	-0.114372	L	0	0.0988538	L	Late	1	0.0598538	0.862146	hard	-0.213226	0.039	-0.544647	-1	0	-0.544647	0.544647	-0.455353
444	EP07	7	21	hard	1	0.042	0.921957	-0.0780429	S	1	-0.114372	L	Early	-1	-0.0723722	1.07237	hard	0.0363293	0.042	-0.5777	-1	0	-0.5777	0.5777	-0.4223
445	EP07	7	22	hard	1	0.045	0.889496	-0.110504	L	0	-0.0780429	S	Early	-1	-0.0360429	1.03604	hard	-0.0324608	0.042	0.4223	1	0.4223	0	0.4223	-0.4223
446	EP07	7	23	hard	1	0.033	0.993017	-0.00698273	W	2	-0.110504	L	Early	-1	-0.0655037	1.0655	hard	0.103521	0.045	-0.611916	-1	0	-0.611916	0.611916	-0.388084
447	EP07	7	24	hard	1	0.036	1.06057	0.0605681	L	0	-0.00698273	W	Early	-1	0.0260173	0.973983	hard	0.0675508	0.033	1.5178	1	1.5178	0	1.5178	-0.517795
448	EP07	7	25	hard	1	0.024	0.964114	-0.0358864	W	2	0.0605681	L	Late	1	0.0245681	0.903432	hard	-0.0964545	0.036	-0.512804	-1	0	-0.512804	0.512804	-0.487196
450	EP07	7	29	hard	1	0.021	0.922307	-0.077693	L	0	-0.0283479	L	Early	-1	-0.00134786	1.00135	hard	-0.0493451	0.027	-0.424832	-1	0	-0.424832	0.424832	-0.575168
451	EP07	7	30	hard	1	0.024	0.929829	-0.0701708	L	0	-0.077693	L	Early	-1	-0.056693	1.05669	hard	0.00752218	0.021	-0.372609	-1	0	-0.372609	0.372609	-0.627391
452	EP07	7	31	hard	1	0.024	0.953385	-0.0466148	S	1	-0.0701708	L	Early	-1	-0.0461708	1.04617	hard	0.023556	0.024	-0.398077	-1	0	-0.398077	0.398077	-0.601923
453	EP07	7	32	hard	1	0.015	1.00889	0.00888621	W	2	-0.0466148	S	Early	-1	-0.0226148	1.02261	hard	0.055501	0.024	0.601923	1	0.601923	0	0.601923	-0.601923
454	EP07	7	33	hard	1	0.015	1.0084	0.00840481	W	2	0.00888621	W	Late	1	-0.00611379	0.976114	hard	-0.000481402	0.015	1.67452	1	1.67452	0	1.67452	-0.674521
455	EP07	7	34	hard	1	0.018	0.85231	-0.14769	L	0	0.00840481	W	Late	1	-0.00659519	0.976595	hard	-0.156095	0.015	1.67452	1	1.67452	0	1.67452	-0.674521
456	EP07	7	35	hard	1	0.018	1.03164	0.0316404	S	1	-0.14769	L	Early	-1	-0.12969	1.12969	hard	0.179331	0.018	-0.348416	-1	0	-0.348416	0.348416	-0.651584
457	EP07	7	36	hard	1	0.021	0.95004	-0.0499603	L	0	0.0316404	S	Late	1	0.0136404	0.95036	hard	-0.0816006	0.018	0.651584	1	0.651584	0	0.651584	-0.651584
458	EP07	7	37	hard	1	0.024	0.950071	-0.0499285	L	0	-0.0499603	L	Early	-1	-0.0289603	1.02896	hard	3.17513e-05	0.021	-0.372609	-1	0	-0.372609	0.372609	-0.627391
459	EP07	7	38	hard	1	0.027	1.03017	0.0301737	L	0	-0.0499285	L	Early	-1	-0.0259285	1.02593	hard	0.0801022	0.024	-0.398077	-1	0	-0.398077	0.398077	-0.601923
460	EP07	7	39	hard	1	0.03	0.89376	-0.10624	L	0	0.0301737	L	Late	1	0.00317372	0.942826	hard	-0.136414	0.027	-0.424832	-1	0	-0.424832	0.424832	-0.575168
461	EP07	7	40	hard	1	0.03	0.885665	-0.114335	S	1	-0.10624	L	Early	-1	-0.07624	1.07624	hard	-0.00809531	0.03	-0.452876	-1	0	-0.452876	0.452876	-0.547124
462	EP07	7	41	hard	1	0.033	0.918976	-0.081024	L	0	-0.114335	S	Early	-1	-0.0843353	1.08434	hard	0.0333113	0.03	0.547124	1	0.547124	0	0.547124	-0.547124
463	EP07	7	42	hard	1	0.021	0.992479	-0.00752058	W	2	-0.081024	L	Early	-1	-0.048024	1.04802	hard	0.0735034	0.033	-0.482205	-1	0	-0.482205	0.482205	-0.517795
464	EP07	7	43	hard	1	0.024	1.07996	0.0799621	L	0	-0.00752058	W	Early	-1	0.0134794	0.986521	hard	0.0874827	0.021	1.62739	1	1.62739	0	1.62739	-0.627391
465	EP07	7	44	hard	1	0.024	0.819046	-0.180954	S	1	0.0799621	L	Late	1	0.0559621	0.896038	hard	-0.260916	0.024	-0.398077	-1	0	-0.398077	0.398077	-0.601923
466	EP07	7	45	hard	1	0.027	0.859083	-0.140917	L	0	-0.180954	S	Early	-1	-0.156954	1.15695	hard	0.0400368	0.024	0.601923	1	0.601923	0	0.601923	-0.601923
467	EP07	7	46	hard	1	0.015	0.978691	-0.0213087	W	2	-0.140917	L	Early	-1	-0.113917	1.11392	hard	0.119609	0.027	-0.424832	-1	0	-0.424832	0.424832	-0.575168
468	EP07	7	47	hard	1	0.018	1.09817	0.0981671	L	0	-0.0213087	W	Early	-1	-0.00630868	1.00631	hard	0.119476	0.015	1.67452	1	1.67452	0	1.67452	-0.674521
469	EP07	7	48	hard	1	0.021	0.977755	-0.0222445	L	0	0.0981671	L	Late	1	0.0801671	0.883833	hard	-0.120412	0.018	-0.348416	-1	0	-0.348416	0.348416	-0.651584
470	EP07	7	49	hard	1	0.024	0.897255	-0.102745	L	0	-0.0222445	L	Early	-1	-0.00124454	1.00124	hard	-0.0805002	0.021	-0.372609	-1	0	-0.372609	0.372609	-0.627391
473	EP07	7	54	hard	1	0.024	1.02701	0.0270121	L	0	0.0759303	L	Late	1	0.0579303	0.90607	hard	-0.0489182	0.018	-0.348416	-1	0	-0.348416	0.348416	-0.651584
474	EP07	7	55	hard	1	0.027	1.02653	0.0265297	L	0	0.0270121	L	Late	1	0.00301206	0.948988	hard	-0.000482364	0.024	-0.398077	-1	0	-0.398077	0.398077	-0.601923
475	EP07	7	56	hard	1	0.027	1.08223	0.0822321	S	1	0.0265297	L	Late	1	-0.000470307	0.94647	hard	0.0557024	0.027	-0.424832	-1	0	-0.424832	0.424832	-0.575168
476	EP07	7	57	hard	1	0.03	1.05757	0.057569	L	0	0.0822321	S	Late	1	0.0552321	0.890768	hard	-0.0246631	0.027	0.575168	1	0.575168	0	0.575168	-0.575168
477	EP07	7	58	hard	1	0.018	1.00117	0.00116646	W	2	0.057569	L	Late	1	0.027569	0.912431	hard	-0.0564026	0.03	-0.452876	-1	0	-0.452876	0.452876	-0.547124
478	EP07	7	59	hard	1	0.021	1.05273	0.0527329	L	0	0.00116646	W	Late	1	-0.0168335	0.980834	hard	0.0515664	0.018	1.65158	1	1.65158	0	1.65158	-0.651584
479	EP07	7	60	hard	1	0.024	1.02828	0.0282795	L	0	0.0527329	L	Late	1	0.0317329	0.926267	hard	-0.0244533	0.021	-0.372609	-1	0	-0.372609	0.372609	-0.627391
480	EP07	7	61	hard	1	0.027	0.919842	-0.0801584	L	0	0.0282795	L	Late	1	0.00427955	0.94772	hard	-0.108438	0.024	-0.398077	-1	0	-0.398077	0.398077	-0.601923
481	EP07	7	62	hard	1	0.03	0.950024	-0.0499757	L	0	-0.0801584	L	Early	-1	-0.0531584	1.05316	hard	0.0301827	0.027	-0.424832	-1	0	-0.424832	0.424832	-0.575168
482	EP07	7	63	hard	1	0.033	1.05892	0.058918	L	0	-0.0499757	L	Early	-1	-0.0199757	1.01998	hard	0.108894	0.03	-0.452876	-1	0	-0.452876	0.452876	-0.547124
484	EP07	7	67	hard	1	0.045	1.10914	0.109142	L	0	0.0664722	L	Late	1	0.0304722	0.897528	hard	0.0426693	0.036	-0.512804	-1	0	-0.512804	0.512804	-0.487196
485	EP07	7	68	hard	1	0.048	1.06871	0.0687086	L	0	0.109142	L	Late	1	0.0641416	0.845858	hard	-0.0404329	0.045	-0.611916	-1	0	-0.611916	0.611916	-0.388084
487	EP07	7	71	hard	1	0.039	1.04333	0.0433329	L	0	-0.0197465	W	Early	-1	0.0162535	0.983746	hard	0.0630793	0.036	1.4872	1	1.4872	0	1.4872	-0.487196
488	EP07	7	72	hard	1	0.042	1.13087	0.130869	L	0	0.0433329	L	Late	1	0.00433289	0.917667	hard	0.0875362	0.039	-0.544647	-1	0	-0.544647	0.544647	-0.455353
489	EP07	7	73	hard	1	0.03	0.994418	-0.00558182	W	2	0.130869	L	Late	1	0.0888691	0.827131	hard	-0.136451	0.042	-0.5777	-1	0	-0.5777	0.5777	-0.4223
490	EP07	7	74	hard	1	0.03	0.922019	-0.077981	S	1	-0.00558182	W	Early	-1	0.0244182	0.975582	hard	-0.0723992	0.03	1.54712	1	1.54712	0	1.54712	-0.547124
492	EP07	8	5	easy	0	0.119	0.960399	-0.0396013	W	2	0.0335705	L	Late	1	0.000570474	0.93343	hard	-0.0731718	0.033	-0.482205	-1	0	-0.482205	0.482205	-0.517795
493	EP07	8	6	easy	0	0.131	1.1598	0.159805	L	0	-0.0396013	W	Early	-1	0.0793987	0.920601	easy	0.199406	0.119	0.462642	1	0.462642	0	0.462642	0.537358
494	EP07	8	7	easy	0	0.128	0.983517	-0.0164828	W	2	0.159805	L	Late	1	0.0288048	0.709195	easy	-0.176288	0.131	-1.64355	-1	0	-1.64355	1.64355	0.643552
495	EP07	8	8	easy	0	0.14	1.19502	0.195017	L	0	-0.0164828	W	Early	-1	0.111517	0.888483	easy	0.2115	0.128	0.381071	1	0.381071	0	0.381071	0.618929
496	EP07	8	9	easy	0	0.137	1.01059	0.0105883	W	2	0.195017	L	Late	1	0.0550168	0.664983	easy	-0.184428	0.14	-1.70993	-1	0	-1.70993	1.70993	0.709932
497	EP07	8	10	easy	0	0.134	0.986189	-0.0138112	W	2	0.0105883	W	Late	1	-0.126412	0.852412	easy	-0.0243995	0.137	0.310972	1	0.310972	0	0.310972	0.689028
498	EP07	8	11	easy	0	0.134	1.11372	0.113722	S	1	-0.0138112	W	Early	-1	0.120189	0.879811	easy	0.127533	0.134	0.33309	1	0.33309	0	0.33309	0.66691
499	EP07	8	12	easy	0	0.146	1.21724	0.217244	L	0	0.113722	S	Late	1	-0.0202779	0.752278	easy	0.103522	0.134	-0.66691	-1	0	-0.66691	0.66691	0.66691
500	EP07	8	13	easy	0	0.143	1.01682	0.016817	W	2	0.217244	L	Late	1	0.0712443	0.636756	easy	-0.200427	0.146	-1.74824	-1	0	-1.74824	1.74824	0.748237
501	EP07	8	14	easy	0	0.14	1.04039	0.0403851	W	2	0.016817	W	Late	1	-0.126183	0.840183	easy	0.0235682	0.143	0.270343	1	0.270343	0	0.270343	0.729657
502	EP07	8	15	easy	0	0.14	1.1519	0.151898	S	1	0.0403851	W	Late	1	-0.0996149	0.819615	easy	0.111513	0.14	0.290068	1	0.290068	0	0.290068	0.709932
503	EP07	8	16	easy	0	0.137	1.04747	0.0474702	W	2	0.151898	S	Late	1	0.0118981	0.708102	easy	-0.104428	0.14	-0.709932	-1	0	-0.709932	0.709932	0.709932
504	EP07	8	17	easy	0	0.134	1.06705	0.0670454	W	2	0.0474702	W	Late	1	-0.0895298	0.81553	easy	0.0195752	0.137	0.310972	1	0.310972	0	0.310972	0.689028
506	EP07	8	20	easy	0	0.128	0.761691	-0.238309	S	1	0.0426244	W	Late	1	-0.0883756	0.826376	easy	-0.280933	0.131	0.356448	1	0.356448	0	0.356448	0.643552
507	EP07	8	21	easy	0	0.125	1.07333	0.0733344	W	2	-0.238309	S	Early	-1	-0.110309	1.11031	easy	0.311643	0.128	-0.618929	-1	0	-0.618929	0.618929	0.618929
508	EP07	8	22	easy	0	0.137	1.35281	0.352809	L	0	0.0733344	W	Late	1	-0.0516656	0.801666	easy	0.279475	0.125	0.406973	1	0.406973	0	0.406973	0.593027
509	EP07	8	23	easy	0	0.134	0.960384	-0.0396157	W	2	0.352809	L	Late	1	0.215809	0.510191	easy	-0.392425	0.137	-1.68903	-1	0	-1.68903	1.68903	0.689028
510	EP07	8	24	easy	0	0.131	1.12785	0.127849	W	2	-0.0396157	W	Early	-1	0.0943843	0.905616	easy	0.167465	0.134	0.33309	1	0.33309	0	0.33309	0.66691
511	EP07	8	25	easy	0	0.128	0.975434	-0.0245659	W	2	0.127849	W	Late	1	-0.0031508	0.741151	easy	-0.152415	0.131	0.356448	1	0.356448	0	0.356448	0.643552
512	EP07	8	26	easy	0	0.125	0.962939	-0.0370606	W	2	-0.0245659	W	Early	-1	0.103434	0.896566	easy	-0.0124946	0.128	0.381071	1	0.381071	0	0.381071	0.618929
513	EP07	8	27	easy	0	0.122	1.0345	0.0345022	W	2	-0.0370606	W	Early	-1	0.0879394	0.912061	easy	0.0715627	0.125	0.406973	1	0.406973	0	0.406973	0.593027
514	EP07	8	28	easy	0	0.134	1.12201	0.122009	L	0	0.0345022	W	Late	1	-0.0874978	0.843498	easy	0.0875067	0.122	0.434163	1	0.434163	0	0.434163	0.565837
515	EP07	8	29	easy	0	0.146	0.85757	-0.14243	L	0	0.122009	L	Late	1	-0.0119911	0.743991	easy	-0.264439	0.134	-1.66691	-1	0	-1.66691	1.66691	0.66691
516	EP07	8	30	easy	0	0.143	0.897081	-0.102919	W	2	-0.14243	L	Early	-1	0.00356955	0.99643	easy	0.0395118	0.146	-1.74824	-1	0	-1.74824	1.74824	0.748237
517	EP07	8	31	easy	0	0.14	0.968663	-0.0313367	W	2	-0.102919	W	Early	-1	0.0400814	0.959919	easy	0.071582	0.143	0.270343	1	0.270343	0	0.270343	0.729657
518	EP07	8	32	easy	0	0.152	1.15228	0.152279	L	0	-0.0313367	W	Early	-1	0.108663	0.891337	easy	0.183615	0.14	0.290068	1	0.290068	0	0.290068	0.709932
519	EP07	8	33	easy	0	0.149	0.950049	-0.0499506	W	2	0.152279	L	Late	1	0.000278817	0.695721	easy	-0.202229	0.152	-1.78213	-1	0	-1.78213	1.78213	0.782128
520	EP07	8	34	easy	0	0.146	1.06328	0.0632788	W	2	-0.0499506	W	Early	-1	0.0990494	0.900951	easy	0.113229	0.149	0.234287	1	0.234287	0	0.234287	0.765713
521	EP07	8	35	easy	0	0.158	0.852267	-0.147733	L	0	0.0632788	W	Late	1	-0.0827212	0.790721	easy	-0.211011	0.146	0.251763	1	0.251763	0	0.251763	0.748237
522	EP07	8	36	easy	0	0.17	1.23039	0.230394	L	0	-0.147733	L	Early	-1	0.0102674	0.989733	easy	0.378126	0.158	-1.81195	-1	0	-1.81195	1.81195	0.811947
523	EP07	8	37	easy	0	0.167	1.09396	0.0939622	W	2	0.230394	L	Late	1	0.0603935	0.599606	easy	-0.136431	0.17	-1.86082	-1	0	-1.86082	1.86082	0.860819
524	EP07	8	38	easy	0	0.167	1.17748	0.177477	S	1	0.0939622	W	Late	1	-0.0730378	0.739038	easy	0.0835147	0.167	0.150167	1	0.150167	0	0.150167	0.849833
525	EP07	8	39	easy	0	0.164	1.10509	0.105085	W	2	0.177477	S	Late	1	0.0104769	0.655523	easy	-0.0723918	0.167	-0.849833	-1	0	-0.849833	0.849833	0.849833
527	EP07	8	42	easy	0	0.17	1.17171	0.171706	W	2	0.108645	W	Late	1	-0.0523552	0.730355	easy	0.0630617	0.161	0.174557	1	0.174557	0	0.174557	0.825443
528	EP07	8	43	easy	0	0.167	0.867236	-0.132764	W	2	0.171706	W	Late	1	0.00170647	0.658294	easy	-0.304471	0.17	0.139181	1	0.139181	0	0.139181	0.860819
529	EP07	8	44	easy	0	0.164	0.962745	-0.0372546	W	2	-0.132764	W	Early	-1	0.0342358	0.965764	easy	0.0955097	0.167	0.150167	1	0.150167	0	0.150167	0.849833
530	EP07	8	45	easy	0	0.161	1.04633	0.0463265	W	2	-0.0372546	W	Early	-1	0.126745	0.873255	easy	0.0835811	0.164	0.161944	1	0.161944	0	0.161944	0.838056
531	EP07	8	46	easy	0	0.158	1.05382	0.0538166	W	2	0.0463265	W	Late	1	-0.114674	0.792674	easy	0.00749011	0.161	0.174557	1	0.174557	0	0.174557	0.825443
532	EP07	8	47	easy	0	0.155	1.04141	0.0414076	W	2	0.0538166	W	Late	1	-0.104183	0.788183	easy	-0.012409	0.158	0.188053	1	0.188053	0	0.188053	0.811947
533	EP07	8	48	easy	0	0.155	1.02894	0.0289418	S	1	0.0414076	W	Late	1	-0.113592	0.803592	easy	-0.0124658	0.155	0.202476	1	0.202476	0	0.202476	0.797524
534	EP07	8	49	easy	0	0.152	0.968501	-0.0314989	W	2	0.0289418	S	Late	1	-0.126058	0.816058	easy	-0.0604408	0.155	-0.797524	-1	0	-0.797524	0.797524	0.797524
536	EP07	8	52	easy	0	0.143	0.918959	-0.0810413	W	2	-0.0239052	W	Early	-1	0.125095	0.874905	easy	-0.0571361	0.149	0.234287	1	0.234287	0	0.234287	0.765713
537	EP07	8	53	easy	0	0.14	0.934914	-0.0650864	W	2	-0.0810413	W	Early	-1	0.0619587	0.938041	easy	0.0159549	0.143	0.270343	1	0.270343	0	0.270343	0.729657
538	EP07	8	54	easy	0	0.137	1.06231	0.0623054	W	2	-0.0650864	W	Early	-1	0.0749136	0.925086	easy	0.127392	0.14	0.290068	1	0.290068	0	0.290068	0.709932
539	EP07	8	55	easy	0	0.134	1.05386	0.0538567	W	2	0.0623054	W	Late	1	-0.0746946	0.800695	easy	-0.00844874	0.137	0.310972	1	0.310972	0	0.310972	0.689028
540	EP07	8	56	easy	0	0.134	1.09342	0.093417	S	1	0.0538567	W	Late	1	-0.0801433	0.812143	easy	0.0395603	0.134	0.33309	1	0.33309	0	0.33309	0.66691
541	EP07	8	57	easy	0	0.131	1.04896	0.0489587	W	2	0.093417	S	Late	1	-0.040583	0.772583	easy	-0.0444583	0.134	-0.66691	-1	0	-0.66691	0.66691	0.66691
542	EP07	8	58	easy	0	0.128	1.07252	0.0725162	W	2	0.0489587	W	Late	1	-0.0820413	0.820041	easy	0.0235576	0.131	0.356448	1	0.356448	0	0.356448	0.643552
543	EP07	8	59	easy	0	0.125	0.964122	-0.0358777	W	2	0.0725162	W	Late	1	-0.0554838	0.799484	easy	-0.108394	0.128	0.381071	1	0.381071	0	0.381071	0.618929
544	EP07	8	60	easy	0	0.125	0.91895	-0.0810503	S	1	-0.0358777	W	Early	-1	0.0891223	0.910878	easy	-0.0451725	0.125	0.406973	1	0.406973	0	0.406973	0.593027
545	EP07	8	61	easy	0	0.122	0.995224	-0.00477585	W	2	-0.0810503	S	Early	-1	0.0439497	0.95605	easy	0.0762744	0.125	-0.593027	-1	0	-0.593027	0.593027	0.593027
546	EP07	8	62	easy	0	0.119	1.0348	0.0348017	W	2	-0.00477585	W	Early	-1	0.117224	0.882776	easy	0.0395776	0.122	0.434163	1	0.434163	0	0.434163	0.565837
547	EP07	8	63	easy	0	0.116	0.978339	-0.0216605	W	2	0.0348017	W	Late	1	-0.0841983	0.846198	easy	-0.0564622	0.119	0.462642	1	0.462642	0	0.462642	0.537358
548	EP07	8	64	easy	0	0.113	1.06595	0.0659475	W	2	-0.0216605	W	Early	-1	0.0943395	0.905661	easy	0.0876081	0.116	0.492403	1	0.492403	0	0.492403	0.507597
549	EP07	8	65	easy	0	0.113	1.00549	0.00549362	S	1	0.0659475	W	Late	1	-0.0470525	0.821052	easy	-0.0604539	0.113	0.523425	1	0.523425	0	0.523425	0.476575
550	EP07	8	66	easy	0	0.11	1.07305	0.0730505	W	2	0.00549362	S	Late	1	-0.107506	0.881506	easy	0.0675569	0.113	-0.476575	-1	0	-0.476575	0.476575	0.476575
551	EP07	8	67	easy	0	0.122	1.15663	0.156626	L	0	0.0730505	W	Late	1	-0.0369495	0.816949	easy	0.0835756	0.11	0.555682	1	0.555682	0	0.555682	0.444318
552	EP07	8	68	easy	0	0.119	0.97221	-0.0277898	W	2	0.156626	L	Late	1	0.0346262	0.721374	easy	-0.184416	0.122	-1.56584	-1	0	-1.56584	1.56584	0.565837
553	EP07	8	69	easy	0	0.116	1.0118	0.0118025	W	2	-0.0277898	W	Early	-1	0.0912102	0.90879	easy	0.0395923	0.119	0.462642	1	0.462642	0	0.462642	0.537358
554	EP07	8	70	easy	0	0.113	1.01935	0.0193536	W	2	0.0118025	W	Late	1	-0.104197	0.872197	easy	0.00755105	0.116	0.492403	1	0.492403	0	0.492403	0.507597
555	EP07	8	71	easy	0	0.125	1.17089	0.170894	L	0	0.0193536	W	Late	1	-0.0936464	0.867646	easy	0.151541	0.113	0.523425	1	0.523425	0	0.523425	0.476575
556	EP07	8	72	easy	0	0.125	1.01846	0.0184591	S	1	0.170894	L	Late	1	0.0458941	0.704106	easy	-0.152435	0.125	-1.59303	-1	0	-1.59303	1.59303	0.593027
557	EP07	8	73	easy	0	0.122	1.122	0.122003	W	2	0.0184591	S	Late	1	-0.106541	0.856541	easy	0.103544	0.125	-0.593027	-1	0	-0.593027	0.593027	0.593027
558	EP07	8	74	easy	0	0.119	0.950047	-0.0499532	W	2	0.122003	W	Late	1	3.42658e-06	0.755997	easy	-0.171957	0.122	0.434163	1	0.434163	0	0.434163	0.565837
559	EP07	8	75	easy	0	0.116	1.08507	0.0850699	W	2	-0.0499532	W	Early	-1	0.0690468	0.930953	easy	0.135023	0.119	0.462642	1	0.462642	0	0.462642	0.537358
1	EP08	1	3	easy	0	0.293	0.852312	-0.147688	W	2	-0.0811494	W	Early	-1	0.214851	0.785149	easy	-0.0665383	0.296	0.184372	1	0.184372	0	0.184372	0.815628
2	EP08	1	4	easy	0	0.29	1.01183	0.0118285	W	2	-0.147688	W	Early	-1	0.145312	0.854688	easy	0.159516	0.293	0.191553	1	0.191553	0	0.191553	0.808447
3	EP08	1	5	easy	0	0.287	1.22735	0.227347	W	2	0.0118285	W	Late	1	-0.278172	0.698172	easy	0.215519	0.29	0.198984	1	0.198984	0	0.198984	0.801016
4	EP08	1	6	easy	0	0.284	0.736408	-0.263592	W	2	0.227347	W	Late	1	-0.059653	0.485653	easy	-0.490939	0.287	0.206669	1	0.206669	0	0.206669	0.793331
5	EP08	1	7	easy	0	0.281	0.950399	-0.0496011	W	2	-0.263592	W	Early	-1	0.0204077	0.979592	easy	0.213991	0.284	0.214616	1	0.214616	0	0.214616	0.785384
6	EP08	1	8	easy	0	0.278	0.79798	-0.20202	W	2	-0.0496011	W	Early	-1	0.231399	0.768601	easy	-0.152419	0.281	0.222831	1	0.222831	0	0.222831	0.777169
7	EP08	1	9	easy	0	0.275	1.14145	0.141449	W	2	-0.20202	W	Early	-1	0.0759803	0.92402	easy	0.343469	0.278	0.231319	1	0.231319	0	0.231319	0.768681
8	EP08	1	10	easy	0	0.272	0.957033	-0.0429673	W	2	0.141449	W	Late	1	-0.133551	0.583551	easy	-0.184417	0.275	0.240087	1	0.240087	0	0.240087	0.759913
9	EP08	1	11	easy	0	0.284	1.31658	0.316577	L	0	-0.0429673	W	Early	-1	0.229033	0.770967	easy	0.359544	0.272	0.24914	1	0.24914	0	0.24914	0.75086
10	EP08	1	12	easy	0	0.281	0.885445	-0.114555	W	2	0.316577	L	Late	1	0.032577	0.399423	easy	-0.431132	0.284	-1.78538	-1	0	-1.78538	1.78538	0.785384
11	EP08	1	13	easy	0	0.278	1.07556	0.0755628	W	2	-0.114555	W	Early	-1	0.166445	0.833555	easy	0.190118	0.281	0.222831	1	0.222831	0	0.222831	0.777169
12	EP08	1	14	easy	0	0.275	1.03117	0.0311692	W	2	0.0755628	W	Late	1	-0.202437	0.646437	easy	-0.0443935	0.278	0.231319	1	0.231319	0	0.231319	0.768681
13	EP08	1	15	easy	0	0.275	1.06674	0.0667397	S	1	0.0311692	W	Late	1	-0.243831	0.693831	easy	0.0355705	0.275	0.240087	1	0.240087	0	0.240087	0.759913
14	EP08	1	16	easy	0	0.272	1.01026	0.0102576	W	2	0.0667397	S	Late	1	-0.20826	0.65826	easy	-0.0564821	0.275	-0.759913	-1	0	-0.759913	0.759913	0.759913
15	EP08	1	17	easy	0	0.269	0.885805	-0.114195	W	2	0.0102576	W	Late	1	-0.261742	0.717742	easy	-0.124452	0.272	0.24914	1	0.24914	0	0.24914	0.75086
16	EP08	1	18	easy	0	0.266	0.733384	-0.266616	W	2	-0.114195	W	Early	-1	0.154805	0.845195	easy	-0.152422	0.269	0.258485	1	0.258485	0	0.258485	0.741515
18	EP08	1	21	easy	0	0.29	1.35203	0.352028	L	0	-0.275074	L	Early	-1	0.0029259	0.997074	easy	0.627103	0.278	-1.76868	-1	0	-1.76868	1.76868	0.768681
20	EP08	1	24	easy	0	0.299	1.17065	0.170648	S	1	-0.0499872	W	Early	-1	0.237013	0.762987	easy	0.220635	0.287	0.206669	1	0.206669	0	0.206669	0.793331
21	EP08	1	25	easy	0	0.296	1.07416	0.0741631	W	2	0.170648	S	Late	1	-0.128352	0.530352	easy	-0.0964846	0.299	-0.822566	-1	0	-0.822566	0.822566	0.822566
22	EP08	1	26	easy	0	0.293	0.752265	-0.247735	W	2	0.0741631	W	Late	1	-0.221837	0.629837	easy	-0.321898	0.296	0.184372	1	0.184372	0	0.184372	0.815628
23	EP08	1	27	easy	0	0.29	0.950068	-0.0499324	W	2	-0.247735	W	Early	-1	0.0452651	0.954735	easy	0.197803	0.293	0.191553	1	0.191553	0	0.191553	0.808447
24	EP08	1	28	easy	0	0.29	1.20881	0.208812	S	1	-0.0499324	W	Early	-1	0.240068	0.759932	easy	0.258744	0.29	0.198984	1	0.198984	0	0.198984	0.801016
25	EP08	1	29	easy	0	0.287	0.896392	-0.103608	W	2	0.208812	S	Late	1	-0.0811881	0.501188	easy	-0.312419	0.29	-0.801016	-1	0	-0.801016	0.801016	0.801016
26	EP08	1	30	easy	0	0.284	0.885535	-0.114465	W	2	-0.103608	W	Early	-1	0.183392	0.816608	easy	-0.0108577	0.287	0.206669	1	0.206669	0	0.206669	0.793331
27	EP08	1	31	easy	0	0.281	0.859479	-0.140521	W	2	-0.114465	W	Early	-1	0.169535	0.830465	easy	-0.0260553	0.284	0.214616	1	0.214616	0	0.214616	0.785384
29	EP08	1	34	easy	0	0.287	0.734151	-0.265849	W	2	0.135075	W	Late	1	-0.142925	0.586925	easy	-0.400923	0.278	0.231319	1	0.231319	0	0.231319	0.768681
30	EP08	1	35	easy	0	0.284	1.1337	0.133697	W	2	-0.265849	W	Early	-1	0.0211514	0.978849	easy	0.399546	0.287	0.206669	1	0.206669	0	0.206669	0.793331
31	EP08	1	36	easy	0	0.281	1.15724	0.157245	W	2	0.133697	W	Late	1	-0.150303	0.582303	easy	0.0235476	0.284	0.214616	1	0.214616	0	0.214616	0.785384
32	EP08	1	37	easy	0	0.278	0.972973	-0.0270271	W	2	0.157245	W	Late	1	-0.123755	0.561755	easy	-0.184272	0.281	0.222831	1	0.222831	0	0.222831	0.777169
33	EP08	1	38	easy	0	0.275	1.01232	0.0123189	W	2	-0.0270271	W	Early	-1	0.250973	0.749027	easy	0.039346	0.278	0.231319	1	0.231319	0	0.231319	0.768681
34	EP08	1	39	easy	0	0.272	0.923927	-0.076073	W	2	0.0123189	W	Late	1	-0.262681	0.712681	easy	-0.0883919	0.275	0.240087	1	0.240087	0	0.240087	0.759913
35	EP08	1	40	easy	0	0.284	0.685524	-0.314476	L	0	-0.076073	W	Early	-1	0.195927	0.804073	easy	-0.238403	0.272	0.24914	1	0.24914	0	0.24914	0.75086
37	EP08	1	43	easy	0	0.3	0.65218	-0.34782	L	0	0.0349592	W	Late	1	-0.246041	0.684041	easy	-0.382779	0.281	0.222831	1	0.222831	0	0.222831	0.777169
38	EP08	1	44	easy	0	0.297	1.05746	0.0574645	W	2	-0.34782	L	Early	-1	-0.0478203	1.04782	easy	0.405285	0.3	-1.82483	-1	0	-1.82483	1.82483	0.824826
39	EP08	1	45	easy	0	0.3	0.697074	-0.302926	L	0	0.0574645	W	Late	1	-0.239536	0.645536	easy	-0.360391	0.297	0.182033	1	0.182033	0	0.182033	0.817967
40	EP08	1	46	easy	0	0.297	1.02064	0.0206445	W	2	-0.302926	L	Early	-1	-0.00292613	1.00293	easy	0.323571	0.3	-1.82483	-1	0	-1.82483	1.82483	0.824826
41	EP08	1	47	easy	0	0.294	1.18822	0.188217	W	2	0.0206445	W	Late	1	-0.276356	0.682356	easy	0.167572	0.297	0.182033	1	0.182033	0	0.182033	0.817967
42	EP08	1	48	easy	0	0.294	0.652389	-0.347611	S	1	0.188217	W	Late	1	-0.105783	0.517783	easy	-0.535827	0.294	0.189132	1	0.189132	0	0.189132	0.810868
43	EP08	1	49	easy	0	0.291	0.852392	-0.147608	W	2	-0.347611	S	Early	-1	-0.0536105	1.05361	easy	0.200002	0.294	-0.810868	-1	0	-0.810868	0.810868	0.810868
44	EP08	1	50	easy	0	0.288	0.836796	-0.163204	W	2	-0.147608	W	Early	-1	0.143392	0.856608	easy	-0.015596	0.291	0.196479	1	0.196479	0	0.196479	0.803521
45	EP08	1	51	easy	0	0.285	0.89838	-0.10162	W	2	-0.163204	W	Early	-1	0.124796	0.875204	easy	0.0615838	0.288	0.204078	1	0.204078	0	0.204078	0.795922
46	EP08	1	52	easy	0	0.285	0.833886	-0.166114	S	1	-0.10162	W	Early	-1	0.18338	0.81662	easy	-0.064494	0.285	0.211938	1	0.211938	0	0.211938	0.788062
47	EP08	1	53	easy	0	0.297	0.6975	-0.3025	L	0	-0.166114	S	Early	-1	0.118886	0.881114	easy	-0.136385	0.285	-0.788062	-1	0	-0.788062	0.788062	0.788062
48	EP08	1	54	easy	0	0.294	1.03293	0.0329322	W	2	-0.3025	L	Early	-1	-0.00549957	1.0055	easy	0.335432	0.297	-1.81797	-1	0	-1.81797	1.81797	0.817967
49	EP08	1	55	easy	0	0.291	1.08055	0.0805522	W	2	0.0329322	W	Late	1	-0.261068	0.673068	easy	0.04762	0.294	0.189132	1	0.189132	0	0.189132	0.810868
52	EP08	1	60	easy	0	0.297	0.854292	-0.145708	W	2	-0.314436	L	Early	-1	-0.0144362	1.01444	easy	0.168729	0.3	-1.82483	-1	0	-1.82483	1.82483	0.824826
53	EP08	1	61	easy	0	0.297	1.24583	0.245825	S	1	-0.145708	W	Early	-1	0.151292	0.848708	easy	0.391533	0.297	0.182033	1	0.182033	0	0.182033	0.817967
55	EP08	1	64	easy	0	0.3	0.664449	-0.335551	L	0	0.0693761	W	Late	1	-0.224624	0.636624	easy	-0.404927	0.294	0.189132	1	0.189132	0	0.189132	0.810868
56	EP08	1	65	easy	0	0.297	0.975935	-0.024065	W	2	-0.335551	L	Early	-1	-0.0355514	1.03555	easy	0.311486	0.3	-1.82483	-1	0	-1.82483	1.82483	0.824826
57	EP08	1	66	easy	0	0.3	1.3355	0.335498	L	0	-0.024065	W	Early	-1	0.272935	0.727065	easy	0.359563	0.297	0.182033	1	0.182033	0	0.182033	0.817967
58	EP08	1	67	easy	0	0.3	0.975142	-0.0248581	S	1	0.335498	L	Late	1	0.0354982	0.364502	easy	-0.360356	0.3	-1.82483	-1	0	-1.82483	1.82483	0.824826
59	EP08	1	68	easy	0	0.297	1.1747	0.174699	W	2	-0.0248581	S	Early	-1	0.275142	0.724858	easy	0.199557	0.3	-0.824826	-1	0	-0.824826	0.824826	0.824826
60	EP08	1	69	easy	0	0.3	0.686176	-0.313824	L	0	0.174699	W	Late	1	-0.122301	0.528301	easy	-0.488523	0.297	0.182033	1	0.182033	0	0.182033	0.817967
61	EP08	1	70	easy	0	0.297	0.99779	-0.00221041	W	2	-0.313824	L	Early	-1	-0.0138236	1.01382	easy	0.311613	0.3	-1.82483	-1	0	-1.82483	1.82483	0.824826
62	EP08	1	71	easy	0	0.294	0.953277	-0.0467229	W	2	-0.00221041	W	Early	-1	0.29479	0.70521	easy	-0.0445125	0.297	0.182033	1	0.182033	0	0.182033	0.817967
63	EP08	1	72	easy	0	0.3	0.688823	-0.311177	L	0	-0.0467229	W	Early	-1	0.247277	0.752723	easy	-0.264454	0.294	0.189132	1	0.189132	0	0.189132	0.810868
64	EP08	1	73	easy	0	0.297	1.00043	0.000433614	W	2	-0.311177	L	Early	-1	-0.0111767	1.01118	easy	0.31161	0.3	-1.82483	-1	0	-1.82483	1.82483	0.824826
65	EP08	1	74	easy	0	0.294	0.959996	-0.0400041	W	2	0.000433614	W	Late	1	-0.296566	0.702566	easy	-0.0404377	0.297	0.182033	1	0.182033	0	0.182033	0.817967
67	EP08	2	1	easy	0	0.291	0.818862	-0.181138	W	2	-0.0324723	S	Early	-1	0.261528	0.738472	easy	-0.148666	0.294	-0.810868	-1	0	-0.810868	0.810868	0.810868
68	EP08	2	2	easy	0	0.288	1.05122	0.0512239	W	2	-0.181138	W	Early	-1	0.109862	0.890138	easy	0.232362	0.291	0.196479	1	0.196479	0	0.196479	0.803521
69	EP08	2	3	easy	0	0.285	0.994821	-0.005179	W	2	0.0512239	W	Late	1	-0.236776	0.660776	easy	-0.0564029	0.288	0.204078	1	0.204078	0	0.204078	0.795922
70	EP08	2	4	easy	0	0.297	0.603694	-0.396306	L	0	-0.005179	W	Early	-1	0.279821	0.720179	easy	-0.391127	0.285	0.211938	1	0.211938	0	0.211938	0.788062
71	EP08	2	5	easy	0	0.294	1.11388	0.113883	W	2	-0.396306	L	Early	-1	-0.0993062	1.09931	easy	0.51019	0.297	-1.81797	-1	0	-1.81797	1.81797	0.817967
72	EP08	2	6	easy	0	0.3	0.703465	-0.296535	L	0	0.113883	W	Late	1	-0.180117	0.592117	easy	-0.410419	0.294	0.189132	1	0.189132	0	0.189132	0.810868
73	EP08	2	7	easy	0	0.297	1.06903	0.0690322	W	2	-0.296535	L	Early	-1	0.00346455	0.996535	easy	0.365568	0.3	-1.82483	-1	0	-1.82483	1.82483	0.824826
74	EP08	2	8	easy	0	0.294	0.988532	-0.0114683	W	2	0.0690322	W	Late	1	-0.227968	0.633968	easy	-0.0805006	0.297	0.182033	1	0.182033	0	0.182033	0.817967
75	EP08	2	9	easy	0	0.291	0.788231	-0.211769	W	2	-0.0114683	W	Early	-1	0.282532	0.717468	easy	-0.200301	0.294	0.189132	1	0.189132	0	0.189132	0.810868
76	EP08	2	10	easy	0	0.288	0.951848	-0.0481524	W	2	-0.211769	W	Early	-1	0.0792307	0.920769	easy	0.163617	0.291	0.196479	1	0.196479	0	0.196479	0.803521
77	EP08	2	11	easy	0	0.285	0.791204	-0.208796	W	2	-0.0481524	W	Early	-1	0.239848	0.760152	easy	-0.160644	0.288	0.204078	1	0.204078	0	0.204078	0.795922
78	EP08	2	12	easy	0	0.285	1.21475	0.214755	S	1	-0.208796	W	Early	-1	0.0762041	0.923796	easy	0.423551	0.285	0.211938	1	0.211938	0	0.211938	0.788062
79	EP08	2	13	easy	0	0.282	1.15027	0.150267	W	2	0.214755	S	Late	1	-0.0702451	0.500245	easy	-0.0644879	0.285	-0.788062	-1	0	-0.788062	0.788062	0.788062
80	EP08	2	14	easy	0	0.294	1.33385	0.333852	L	0	0.150267	W	Late	1	-0.131733	0.567733	easy	0.183585	0.282	0.220062	1	0.220062	0	0.220062	0.779938
81	EP08	2	15	easy	0	0.291	1.22931	0.229314	W	2	0.333852	L	Late	1	0.0398523	0.372148	easy	-0.104539	0.294	-1.81087	-1	0	-1.81087	1.81087	0.810868
82	EP08	2	16	easy	0	0.291	0.956891	-0.043109	S	1	0.229314	W	Late	1	-0.0616863	0.479686	easy	-0.272423	0.291	0.196479	1	0.196479	0	0.196479	0.803521
83	EP08	2	17	easy	0	0.288	0.97647	-0.0235297	W	2	-0.043109	S	Early	-1	0.247891	0.752109	easy	0.0195794	0.291	-0.803521	-1	0	-0.803521	0.803521	0.803521
84	EP08	2	18	easy	0	0.285	0.818838	-0.181162	W	2	-0.0235297	W	Early	-1	0.26447	0.73553	easy	-0.157632	0.288	0.204078	1	0.204078	0	0.204078	0.795922
85	EP08	2	19	easy	0	0.282	1.10754	0.107537	W	2	-0.181162	W	Early	-1	0.103838	0.896162	easy	0.288699	0.285	0.211938	1	0.211938	0	0.211938	0.788062
87	EP08	2	22	easy	0	0.273	0.852216	-0.147784	W	2	-0.112919	W	Early	-1	0.166081	0.833919	easy	-0.0348649	0.279	0.228459	1	0.228459	0	0.228459	0.771541
88	EP08	2	23	easy	0	0.27	1.04166	0.0416613	W	2	-0.147784	W	Early	-1	0.125216	0.874784	easy	0.189445	0.273	0.24609	1	0.24609	0	0.24609	0.75391
89	EP08	2	24	easy	0	0.27	1.3612	0.361203	S	1	0.0416613	W	Late	1	-0.228339	0.688339	easy	0.319541	0.27	0.255337	1	0.255337	0	0.255337	0.744663
90	EP08	2	25	easy	0	0.267	0.950144	-0.0498563	W	2	0.361203	S	Late	1	0.0912027	0.368797	easy	-0.411059	0.27	-0.744663	-1	0	-0.744663	0.744663	0.744663
91	EP08	2	26	easy	0	0.264	0.964327	-0.0356728	W	2	-0.0498563	W	Early	-1	0.217144	0.782856	easy	0.0141836	0.267	0.264879	1	0.264879	0	0.264879	0.735121
92	EP08	2	27	easy	0	0.261	0.971911	-0.028089	W	2	-0.0356728	W	Early	-1	0.228327	0.771673	easy	0.00758376	0.264	0.274722	1	0.274722	0	0.274722	0.725278
93	EP08	2	28	easy	0	0.258	1.21942	0.219424	W	2	-0.028089	W	Early	-1	0.232911	0.767089	easy	0.247513	0.261	0.28487	1	0.28487	0	0.28487	0.71513
94	EP08	2	29	easy	0	0.255	0.918908	-0.081092	W	2	0.219424	W	Late	1	-0.0385761	0.522576	easy	-0.300516	0.258	0.295328	1	0.295328	0	0.295328	0.704672
95	EP08	2	30	easy	0	0.252	0.978534	-0.0214655	W	2	-0.081092	W	Early	-1	0.173908	0.826092	easy	0.0596265	0.255	0.306103	1	0.306103	0	0.306103	0.693897
96	EP08	2	31	easy	0	0.249	1.08202	0.0820246	W	2	-0.0214655	W	Early	-1	0.230534	0.769466	easy	0.10349	0.252	0.317197	1	0.317197	0	0.317197	0.682803
97	EP08	2	32	easy	0	0.261	1.24963	0.249632	L	0	0.0820246	W	Late	1	-0.166975	0.668975	easy	0.167608	0.249	0.328615	1	0.328615	0	0.328615	0.671385
98	EP08	2	33	easy	0	0.258	1.03315	0.0331497	W	2	0.249632	L	Late	1	-0.0113677	0.489368	easy	-0.216483	0.261	-1.71513	-1	0	-1.71513	1.71513	0.71513
99	EP08	2	34	easy	0	0.27	0.652795	-0.347205	L	0	0.0331497	W	Late	1	-0.22485	0.70885	easy	-0.380355	0.258	0.295328	1	0.295328	0	0.295328	0.704672
100	EP08	2	35	easy	0	0.267	0.888305	-0.111695	W	2	-0.347205	L	Early	-1	-0.0772051	1.07721	easy	0.235511	0.27	-1.74466	-1	0	-1.74466	1.74466	0.744663
101	EP08	2	36	easy	0	0.264	0.819206	-0.180794	W	2	-0.111695	W	Early	-1	0.155305	0.844695	easy	-0.0690996	0.267	0.264879	1	0.264879	0	0.264879	0.735121
102	EP08	2	37	easy	0	0.261	1.16336	0.163365	W	2	-0.180794	W	Early	-1	0.0832059	0.916794	easy	0.344159	0.264	0.274722	1	0.274722	0	0.274722	0.725278
103	EP08	2	38	easy	0	0.258	1.05095	0.0509462	W	2	0.163365	W	Late	1	-0.0976352	0.575635	easy	-0.112419	0.261	0.28487	1	0.28487	0	0.28487	0.71513
105	EP08	2	41	easy	0	0.267	0.789605	-0.210395	W	2	-0.281107	S	Early	-1	-0.0231072	1.02311	easy	0.0707122	0.258	-0.704672	-1	0	-0.704672	0.704672	0.704672
106	EP08	2	42	easy	0	0.264	0.950041	-0.0499593	W	2	-0.210395	W	Early	-1	0.056605	0.943395	easy	0.160436	0.267	0.264879	1	0.264879	0	0.264879	0.735121
107	EP08	2	43	easy	0	0.261	0.885509	-0.114491	W	2	-0.0499593	W	Early	-1	0.214041	0.785959	easy	-0.0645319	0.264	0.274722	1	0.274722	0	0.274722	0.725278
108	EP08	2	44	easy	0	0.258	0.785979	-0.214021	W	2	-0.114491	W	Early	-1	0.146509	0.853491	easy	-0.0995296	0.261	0.28487	1	0.28487	0	0.28487	0.71513
109	EP08	2	45	easy	0	0.255	1.09974	0.0997384	W	2	-0.214021	W	Early	-1	0.0439792	0.956021	easy	0.313759	0.258	0.295328	1	0.295328	0	0.295328	0.704672
110	EP08	2	46	easy	0	0.267	1.34725	0.347252	L	0	0.0997384	W	Late	1	-0.155262	0.645262	easy	0.247514	0.255	0.306103	1	0.306103	0	0.306103	0.693897
111	EP08	2	47	easy	0	0.264	0.986826	-0.0131736	W	2	0.347252	L	Late	1	0.0802523	0.385748	easy	-0.360426	0.267	-1.73512	-1	0	-1.73512	1.73512	0.735121
112	EP08	2	48	easy	0	0.261	0.930432	-0.0695682	W	2	-0.0131736	W	Early	-1	0.250826	0.749174	easy	-0.0563946	0.264	0.274722	1	0.274722	0	0.274722	0.725278
113	EP08	2	49	easy	0	0.258	0.885955	-0.114045	W	2	-0.0695682	W	Early	-1	0.191432	0.808568	easy	-0.0444772	0.261	0.28487	1	0.28487	0	0.28487	0.71513
114	EP08	2	50	easy	0	0.255	0.91895	-0.0810503	W	2	-0.114045	W	Early	-1	0.143955	0.856045	easy	0.0329951	0.258	0.295328	1	0.295328	0	0.295328	0.704672
115	EP08	2	51	easy	0	0.252	0.957011	-0.0429891	W	2	-0.0810503	W	Early	-1	0.17395	0.82605	easy	0.0380612	0.255	0.306103	1	0.306103	0	0.306103	0.693897
116	EP08	2	52	easy	0	0.252	0.752226	-0.247774	S	1	-0.0429891	W	Early	-1	0.209011	0.790989	easy	-0.204785	0.252	0.317197	1	0.317197	0	0.317197	0.682803
117	EP08	2	53	easy	0	0.249	0.785515	-0.214485	W	2	-0.247774	S	Early	-1	0.00422628	0.995774	easy	0.0332886	0.252	-0.682803	-1	0	-0.682803	0.682803	0.682803
118	EP08	2	54	easy	0	0.246	0.987667	-0.0123327	W	2	-0.214485	W	Early	-1	0.0345148	0.965485	easy	0.202152	0.249	0.328615	1	0.328615	0	0.328615	0.671385
119	EP08	2	55	easy	0	0.243	1.09121	0.091211	W	2	-0.0123327	W	Early	-1	0.233667	0.766333	easy	0.103544	0.246	0.340361	1	0.340361	0	0.340361	0.659639
120	EP08	2	56	easy	0	0.24	0.786769	-0.213231	W	2	0.091211	W	Late	1	-0.151789	0.665789	easy	-0.304442	0.243	0.352439	1	0.352439	0	0.352439	0.647561
121	EP08	2	57	easy	0	0.252	0.662316	-0.337684	L	0	-0.213231	W	Early	-1	0.0267689	0.973231	easy	-0.124453	0.24	0.36485	1	0.36485	0	0.36485	0.63515
122	EP08	2	58	easy	0	0.252	0.957807	-0.042193	S	1	-0.337684	L	Early	-1	-0.0856839	1.08568	easy	0.295491	0.252	-1.6828	-1	0	-1.6828	1.6828	0.682803
123	EP08	2	59	easy	0	0.249	1.12536	0.125358	W	2	-0.042193	S	Early	-1	0.209807	0.790193	easy	0.167551	0.252	-0.682803	-1	0	-0.682803	0.682803	0.682803
124	EP08	2	60	easy	0	0.246	0.756866	-0.243134	W	2	0.125358	W	Late	1	-0.123642	0.625642	easy	-0.368492	0.249	0.328615	1	0.328615	0	0.328615	0.671385
125	EP08	2	61	easy	0	0.243	0.819104	-0.180896	W	2	-0.243134	W	Early	-1	0.00286615	0.997134	easy	0.0622378	0.246	0.340361	1	0.340361	0	0.340361	0.659639
126	EP08	2	62	easy	0	0.24	0.785525	-0.214475	W	2	-0.180896	W	Early	-1	0.0621039	0.937896	easy	-0.0335785	0.243	0.352439	1	0.352439	0	0.352439	0.647561
127	EP08	2	63	easy	0	0.24	1.24354	0.243536	S	1	-0.214475	W	Early	-1	0.0255254	0.974475	easy	0.458011	0.24	0.36485	1	0.36485	0	0.36485	0.63515
128	EP08	2	64	easy	0	0.252	1.283	0.283004	L	0	0.243536	S	Late	1	0.00353604	0.516464	easy	0.0394679	0.24	-0.63515	-1	0	-0.63515	0.63515	0.63515
129	EP08	2	65	easy	0	0.264	0.726628	-0.273372	L	0	0.283004	L	Late	1	0.0310039	0.464996	easy	-0.556376	0.252	-1.6828	-1	0	-1.6828	1.6828	0.682803
130	EP08	2	66	easy	0	0.261	0.885536	-0.114464	W	2	-0.273372	L	Early	-1	-0.00937236	1.00937	easy	0.158909	0.264	-1.72528	-1	0	-1.72528	1.72528	0.725278
131	EP08	2	67	easy	0	0.261	0.757773	-0.242227	S	1	-0.114464	W	Early	-1	0.146536	0.853464	easy	-0.127763	0.261	0.28487	1	0.28487	0	0.28487	0.71513
132	EP08	2	68	easy	0	0.258	0.818871	-0.181129	W	2	-0.242227	S	Early	-1	0.0187735	0.981227	easy	0.0610979	0.261	-0.71513	-1	0	-0.71513	0.71513	0.71513
133	EP08	2	69	easy	0	0.255	0.892817	-0.107183	W	2	-0.181129	W	Early	-1	0.0768714	0.923129	easy	0.073946	0.258	0.295328	1	0.295328	0	0.295328	0.704672
134	EP08	2	70	easy	0	0.252	0.852195	-0.147805	W	2	-0.107183	W	Early	-1	0.147817	0.852183	easy	-0.0406222	0.255	0.306103	1	0.306103	0	0.306103	0.693897
135	EP08	2	71	easy	0	0.249	0.759841	-0.240159	W	2	-0.147805	W	Early	-1	0.104195	0.895805	easy	-0.0923541	0.252	0.317197	1	0.317197	0	0.317197	0.682803
136	EP08	2	72	easy	0	0.246	0.951436	-0.0485638	W	2	-0.240159	W	Early	-1	0.00884115	0.991159	easy	0.191595	0.249	0.328615	1	0.328615	0	0.328615	0.671385
137	EP08	2	73	easy	0	0.243	1.08695	0.0869544	W	2	-0.0485638	W	Early	-1	0.197436	0.802564	easy	0.135518	0.246	0.340361	1	0.340361	0	0.340361	0.659639
138	EP08	2	74	easy	0	0.24	0.930517	-0.0694829	W	2	0.0869544	W	Late	1	-0.156046	0.670046	easy	-0.156437	0.243	0.352439	1	0.352439	0	0.352439	0.647561
141	EP08	3	3	hard	1	0.044	0.918866	-0.081134	L	0	-0.19613	L	Early	-1	-0.15813	1.15813	hard	0.114996	0.038	-0.415139	-1	0	-0.415139	0.415139	-0.584861
142	EP08	3	4	hard	1	0.047	1.04553	0.0455343	L	0	-0.081134	L	Early	-1	-0.037134	1.03713	hard	0.126668	0.044	-0.44357	-1	0	-0.44357	0.44357	-0.55643
143	EP08	3	5	hard	1	0.05	0.885881	-0.114119	L	0	0.0455343	L	Late	1	-0.00146568	0.907466	hard	-0.159654	0.047	-0.458299	-1	0	-0.458299	0.458299	-0.541701
144	EP08	3	6	hard	1	0.053	0.820654	-0.179346	L	0	-0.114119	L	Early	-1	-0.0641195	1.06412	hard	-0.0652269	0.05	-0.473367	-1	0	-0.473367	0.473367	-0.526633
145	EP08	3	7	hard	1	0.056	1.09224	0.0922444	L	0	-0.179346	L	Early	-1	-0.126346	1.12635	hard	0.271591	0.053	-0.488774	-1	0	-0.488774	0.488774	-0.511226
146	EP08	3	8	hard	1	0.059	0.731766	-0.268234	L	0	0.0922444	L	Late	1	0.0362444	0.851756	hard	-0.360479	0.056	-0.504517	-1	0	-0.504517	0.504517	-0.495483
148	EP08	3	11	hard	1	0.038	1.04244	0.0424365	W	2	-0.214495	L	Early	-1	-0.152495	1.1525	hard	0.256932	0.062	-0.536996	-1	0	-0.536996	0.536996	-0.463004
149	EP08	3	12	hard	1	0.026	0.969924	-0.0300762	W	2	0.0424365	W	Late	1	0.00443648	0.919564	hard	-0.0725127	0.038	1.58486	1	1.58486	0	1.58486	-0.584861
150	EP08	3	13	hard	1	0.029	0.885578	-0.114422	L	0	-0.0300762	W	Early	-1	-0.00407622	1.00408	hard	-0.0843454	0.026	1.63763	1	1.63763	0	1.63763	-0.637627
151	EP08	3	14	hard	1	0.029	1.0931	0.0930956	S	1	-0.114422	L	Early	-1	-0.0854216	1.08542	hard	0.207517	0.029	-0.375055	-1	0	-0.375055	0.375055	-0.624945
152	EP08	3	15	hard	1	0.032	1.0366	0.0365958	L	0	0.0930956	S	Late	1	0.0640956	0.877904	hard	-0.0564998	0.029	0.624945	1	0.624945	0	0.624945	-0.624945
153	EP08	3	16	hard	1	0.035	0.818764	-0.181236	L	0	0.0365958	L	Late	1	0.00459583	0.931404	hard	-0.217832	0.032	-0.388075	-1	0	-0.388075	0.388075	-0.611925
154	EP08	3	17	hard	1	0.038	0.818858	-0.181142	L	0	-0.181236	L	Early	-1	-0.146236	1.14624	hard	9.39712e-05	0.035	-0.401436	-1	0	-0.401436	0.401436	-0.598564
155	EP08	3	18	hard	1	0.038	0.8632	-0.1368	S	1	-0.181142	L	Early	-1	-0.143142	1.14314	hard	0.0443425	0.038	-0.415139	-1	0	-0.415139	0.415139	-0.584861
156	EP08	3	19	hard	1	0.041	0.718811	-0.281189	L	0	-0.1368	S	Early	-1	-0.0987996	1.0988	hard	-0.144389	0.038	0.584861	1	0.584861	0	0.584861	-0.584861
157	EP08	3	20	hard	1	0.044	0.718984	-0.281016	L	0	-0.281189	L	Early	-1	-0.240189	1.24019	hard	0.000172868	0.041	-0.429183	-1	0	-0.429183	0.429183	-0.570817
158	EP08	3	21	hard	1	0.047	0.870617	-0.129383	L	0	-0.281016	L	Early	-1	-0.237016	1.23702	hard	0.151633	0.044	-0.44357	-1	0	-0.44357	0.44357	-0.55643
159	EP08	3	22	hard	1	0.05	1.10136	0.101361	L	0	-0.129383	L	Early	-1	-0.0823829	1.08238	hard	0.230744	0.047	-0.458299	-1	0	-0.458299	0.458299	-0.541701
161	EP08	3	25	hard	1	0.044	0.955983	-0.044017	W	2	0.152903	L	Late	1	0.0999029	0.794097	hard	-0.19692	0.053	-0.488774	-1	0	-0.488774	0.488774	-0.511226
162	EP08	3	26	hard	1	0.047	0.931576	-0.0684245	L	0	-0.044017	W	Early	-1	-1.69879e-05	1.00002	hard	-0.0244075	0.044	1.55643	1	1.55643	0	1.55643	-0.55643
163	EP08	3	27	hard	1	0.035	1.00312	0.00311965	W	2	-0.0684245	L	Early	-1	-0.0214245	1.02142	hard	0.0715441	0.047	-0.458299	-1	0	-0.458299	0.458299	-0.541701
164	EP08	3	28	hard	1	0.038	0.862689	-0.137311	L	0	0.00311965	W	Late	1	-0.0318804	0.96188	hard	-0.14043	0.035	1.59856	1	1.59856	0	1.59856	-0.598564
165	EP08	3	29	hard	1	0.026	1.00622	0.00622102	W	2	-0.137311	L	Early	-1	-0.0993108	1.09931	hard	0.143532	0.038	-0.415139	-1	0	-0.415139	0.415139	-0.584861
166	EP08	3	30	hard	1	0.026	0.950078	-0.0499224	S	1	0.00622102	W	Late	1	-0.019779	0.967779	hard	-0.0561434	0.026	1.63763	1	1.63763	0	1.63763	-0.637627
167	EP08	3	31	hard	1	0.029	0.861303	-0.138697	L	0	-0.0499224	S	Early	-1	-0.0239224	1.02392	hard	-0.0887745	0.026	0.637627	1	0.637627	0	0.637627	-0.637627
168	EP08	3	32	hard	1	0.032	0.918903	-0.0810971	L	0	-0.138697	L	Early	-1	-0.109697	1.1097	hard	0.0575998	0.029	-0.375055	-1	0	-0.375055	0.375055	-0.624945
169	EP08	3	33	hard	1	0.02	1.00034	0.000339322	W	2	-0.0810971	L	Early	-1	-0.0490971	1.0491	hard	0.0814364	0.032	-0.388075	-1	0	-0.388075	0.388075	-0.611925
170	EP08	3	34	hard	1	0.023	0.951897	-0.048103	L	0	0.000339322	W	Late	1	-0.0196607	0.979661	hard	-0.0484423	0.02	1.66198	1	1.66198	0	1.66198	-0.661985
171	EP08	3	35	hard	1	0.023	1.11147	0.111471	S	1	-0.048103	L	Early	-1	-0.025103	1.0251	hard	0.159574	0.023	-0.350027	-1	0	-0.350027	0.350027	-0.649973
172	EP08	3	36	hard	1	0.026	1.14699	0.146991	L	0	0.111471	S	Late	1	0.0884706	0.865529	hard	0.0355208	0.023	0.649973	1	0.649973	0	0.649973	-0.649973
173	EP08	3	37	hard	1	0.029	0.894582	-0.105418	L	0	0.146991	L	Late	1	0.120991	0.827009	hard	-0.252409	0.026	-0.362373	-1	0	-0.362373	0.362373	-0.637627
174	EP08	3	38	hard	1	0.032	1.1061	0.106104	L	0	-0.105418	L	Early	-1	-0.0764177	1.07642	hard	0.211521	0.029	-0.375055	-1	0	-0.375055	0.375055	-0.624945
175	EP08	3	39	hard	1	0.035	1.10562	0.105618	L	0	0.106104	L	Late	1	0.0741037	0.861896	hard	-0.00048525	0.032	-0.388075	-1	0	-0.388075	0.388075	-0.611925
176	EP08	3	40	hard	1	0.038	0.818777	-0.181223	L	0	0.105618	L	Late	1	0.0706184	0.859382	hard	-0.286842	0.035	-0.401436	-1	0	-0.401436	0.401436	-0.598564
177	EP08	3	41	hard	1	0.041	0.796724	-0.203276	L	0	-0.181223	L	Early	-1	-0.143223	1.14322	hard	-0.0220528	0.038	-0.415139	-1	0	-0.415139	0.415139	-0.584861
178	EP08	3	42	hard	1	0.044	0.86423	-0.13577	L	0	-0.203276	L	Early	-1	-0.162276	1.16228	hard	0.0675056	0.041	-0.429183	-1	0	-0.429183	0.429183	-0.570817
179	EP08	3	43	hard	1	0.032	0.995829	-0.00417065	W	2	-0.13577	L	Early	-1	-0.0917704	1.09177	hard	0.1316	0.044	-0.44357	-1	0	-0.44357	0.44357	-0.55643
180	EP08	3	44	hard	1	0.032	0.999374	-0.000626367	S	1	-0.00417065	W	Early	-1	0.0278293	0.972171	hard	0.00354428	0.032	1.61192	1	1.61192	0	1.61192	-0.611925
181	EP08	3	45	hard	1	0.035	0.950086	-0.0499138	L	0	-0.000626367	S	Early	-1	0.0313736	0.968626	hard	-0.0492874	0.032	0.611925	1	0.611925	0	0.611925	-0.611925
182	EP08	3	46	hard	1	0.038	0.852303	-0.147697	L	0	-0.0499138	L	Early	-1	-0.0149138	1.01491	hard	-0.0977832	0.035	-0.401436	-1	0	-0.401436	0.401436	-0.598564
183	EP08	3	47	hard	1	0.041	1.22609	0.226088	L	0	-0.147697	L	Early	-1	-0.109697	1.1097	hard	0.373785	0.038	-0.415139	-1	0	-0.415139	0.415139	-0.584861
184	EP08	3	48	hard	1	0.029	0.977621	-0.0223792	W	2	0.226088	L	Late	1	0.185088	0.732912	hard	-0.248467	0.041	-0.429183	-1	0	-0.429183	0.429183	-0.570817
185	EP08	3	49	hard	1	0.032	1.16109	0.161089	L	0	-0.0223792	W	Early	-1	0.00662075	0.993379	hard	0.183469	0.029	1.62495	1	1.62495	0	1.62495	-0.624945
186	EP08	3	50	hard	1	0.032	0.89269	-0.10731	S	1	0.161089	L	Late	1	0.129089	0.806911	hard	-0.268399	0.032	-0.388075	-1	0	-0.388075	0.388075	-0.611925
187	EP08	3	51	hard	1	0.035	0.870683	-0.129317	L	0	-0.10731	S	Early	-1	-0.0753096	1.07531	hard	-0.0220075	0.032	0.611925	1	0.611925	0	0.611925	-0.611925
188	EP08	3	52	hard	1	0.038	0.885517	-0.114483	L	0	-0.129317	L	Early	-1	-0.0943171	1.09432	hard	0.0148346	0.035	-0.401436	-1	0	-0.401436	0.401436	-0.598564
189	EP08	3	53	hard	1	0.041	0.950053	-0.0499474	L	0	-0.114483	L	Early	-1	-0.0764825	1.07648	hard	0.0645351	0.038	-0.415139	-1	0	-0.415139	0.415139	-0.584861
190	EP08	3	54	hard	1	0.044	0.954919	-0.0450815	L	0	-0.0499474	L	Early	-1	-0.00894743	1.00895	hard	0.00486597	0.041	-0.429183	-1	0	-0.429183	0.429183	-0.570817
191	EP08	3	55	hard	1	0.044	0.818926	-0.181074	S	1	-0.0450815	L	Early	-1	-0.00108146	1.00108	hard	-0.135993	0.044	-0.44357	-1	0	-0.44357	0.44357	-0.55643
192	EP08	3	56	hard	1	0.047	0.865935	-0.134065	L	0	-0.181074	S	Early	-1	-0.137074	1.13707	hard	0.047009	0.044	0.55643	1	0.55643	0	0.55643	-0.55643
193	EP08	3	57	hard	1	0.05	0.857538	-0.142462	L	0	-0.134065	L	Early	-1	-0.0870654	1.08707	hard	-0.00839615	0.047	-0.458299	-1	0	-0.458299	0.458299	-0.541701
194	EP08	3	58	hard	1	0.053	1.20117	0.201169	L	0	-0.142462	L	Early	-1	-0.0924616	1.09246	hard	0.343631	0.05	-0.473367	-1	0	-0.473367	0.473367	-0.526633
195	EP08	3	59	hard	1	0.053	0.952638	-0.0473618	S	1	0.201169	L	Late	1	0.148169	0.745831	hard	-0.248531	0.053	-0.488774	-1	0	-0.488774	0.488774	-0.511226
196	EP08	3	60	hard	1	0.041	1.0042	0.00419727	W	2	-0.0473618	S	Early	-1	0.00563822	0.994362	hard	0.0515591	0.053	0.511226	1	0.511226	0	0.511226	-0.511226
197	EP08	3	61	hard	1	0.044	1.21968	0.219683	L	0	0.00419727	W	Late	1	-0.0368027	0.954803	hard	0.215486	0.041	1.57082	1	1.57082	0	1.57082	-0.570817
198	EP08	3	62	hard	1	0.032	0.979368	-0.0206316	W	2	0.219683	L	Late	1	0.175683	0.736317	hard	-0.240315	0.044	-0.44357	-1	0	-0.44357	0.44357	-0.55643
199	EP08	3	63	hard	1	0.035	1.11081	0.11081	L	0	-0.0206316	W	Early	-1	0.0113684	0.988632	hard	0.131441	0.032	1.61192	1	1.61192	0	1.61192	-0.611925
200	EP08	3	64	hard	1	0.038	0.890371	-0.109629	L	0	0.11081	L	Late	1	0.0758096	0.85419	hard	-0.220439	0.035	-0.401436	-1	0	-0.401436	0.401436	-0.598564
201	EP08	3	65	hard	1	0.041	1.08592	0.0859207	L	0	-0.109629	L	Early	-1	-0.0716294	1.07163	hard	0.19555	0.038	-0.415139	-1	0	-0.415139	0.415139	-0.584861
202	EP08	3	66	hard	1	0.044	0.618848	-0.381152	L	0	0.0859207	L	Late	1	0.0449207	0.873079	hard	-0.467073	0.041	-0.429183	-1	0	-0.429183	0.429183	-0.570817
203	EP08	3	67	hard	1	0.047	0.819168	-0.180832	L	0	-0.381152	L	Early	-1	-0.337152	1.33715	hard	0.20032	0.044	-0.44357	-1	0	-0.44357	0.44357	-0.55643
204	EP08	3	68	hard	1	0.035	1.03659	0.036592	W	2	-0.180832	L	Early	-1	-0.133832	1.13383	hard	0.217424	0.047	-0.458299	-1	0	-0.458299	0.458299	-0.541701
205	EP08	3	69	hard	1	0.023	0.99216	-0.0078397	W	2	0.036592	W	Late	1	0.00159198	0.928408	hard	-0.0444317	0.035	1.59856	1	1.59856	0	1.59856	-0.598564
206	EP08	3	70	hard	1	0.026	0.727722	-0.272278	L	0	-0.0078397	W	Early	-1	0.0151603	0.98484	hard	-0.264438	0.023	1.64997	1	1.64997	0	1.64997	-0.649973
207	EP08	3	71	hard	1	0.029	1.17524	0.175243	L	0	-0.272278	L	Early	-1	-0.246278	1.24628	hard	0.44752	0.026	-0.362373	-1	0	-0.362373	0.362373	-0.637627
208	EP08	3	72	hard	1	0.032	0.958795	-0.0412049	L	0	0.175243	L	Late	1	0.146243	0.795757	hard	-0.216448	0.029	-0.375055	-1	0	-0.375055	0.375055	-0.624945
209	EP08	3	73	hard	1	0.032	0.998376	-0.00162413	S	1	-0.0412049	L	Early	-1	-0.00920491	1.0092	hard	0.0395808	0.032	-0.388075	-1	0	-0.388075	0.388075	-0.611925
210	EP08	3	74	hard	1	0.035	1.14993	0.149927	L	0	-0.00162413	S	Early	-1	0.0303759	0.969624	hard	0.151551	0.032	0.611925	1	0.611925	0	0.611925	-0.611925
213	EP08	4	3	hard	1	0.032	0.977788	-0.0222115	W	2	-0.069546	L	Early	-1	-0.028546	1.02855	hard	0.0473345	0.041	-0.429183	-1	0	-0.429183	0.429183	-0.570817
214	EP08	4	4	hard	1	0.02	1.02913	0.0291262	W	2	-0.0222115	W	Early	-1	0.00978849	0.990212	hard	0.0513378	0.032	1.61192	1	1.61192	0	1.61192	-0.611925
215	EP08	4	5	hard	1	0.023	0.818891	-0.181109	L	0	0.0291262	W	Late	1	0.00912625	0.950874	hard	-0.210236	0.02	1.66198	1	1.66198	0	1.66198	-0.661985
216	EP08	4	6	hard	1	0.015	1.00421	0.00420786	W	2	-0.181109	L	Early	-1	-0.158109	1.15811	hard	0.185317	0.023	-0.350027	-1	0	-0.350027	0.350027	-0.649973
217	EP08	4	7	hard	1	0.018	1.10774	0.107739	L	0	0.00420786	W	Late	1	-0.0107921	0.980792	hard	0.103532	0.015	1.68127	1	1.68127	0	1.68127	-0.681271
218	EP08	4	8	hard	1	0.021	1.02727	0.0272706	L	0	0.107739	L	Late	1	0.0897394	0.874261	hard	-0.0804688	0.018	-0.330191	-1	0	-0.330191	0.330191	-0.669809
219	EP08	4	9	hard	1	0.024	0.854842	-0.145158	L	0	0.0272706	L	Late	1	0.00627056	0.951729	hard	-0.172429	0.021	-0.341982	-1	0	-0.341982	0.341982	-0.658018
220	EP08	4	10	hard	1	0.027	0.818872	-0.181128	L	0	-0.145158	L	Early	-1	-0.121158	1.12116	hard	-0.0359698	0.024	-0.354105	-1	0	-0.354105	0.354105	-0.645895
221	EP08	4	11	hard	1	0.03	0.785564	-0.214436	L	0	-0.181128	L	Early	-1	-0.154128	1.15413	hard	-0.0333081	0.027	-0.366562	-1	0	-0.366562	0.366562	-0.633438
223	EP08	4	14	hard	1	0.036	1.18061	0.180606	L	0	0.0895285	S	Late	1	0.0595285	0.880471	hard	0.0910776	0.03	0.620643	1	0.620643	0	0.620643	-0.620643
224	EP08	4	15	hard	1	0.039	1.08415	0.0841459	L	0	0.180606	L	Late	1	0.144606	0.783394	hard	-0.0964603	0.036	-0.405966	-1	0	-0.405966	0.405966	-0.594034
225	EP08	4	16	hard	1	0.042	0.752212	-0.247788	L	0	0.0841459	L	Late	1	0.0451459	0.876854	hard	-0.331933	0.039	-0.419782	-1	0	-0.419782	0.419782	-0.580218
226	EP08	4	17	hard	1	0.045	0.685468	-0.314532	L	0	-0.247788	L	Early	-1	-0.205788	1.20579	hard	-0.0667445	0.042	-0.433941	-1	0	-0.433941	0.433941	-0.566059
227	EP08	4	18	hard	1	0.045	0.903547	-0.0964529	S	1	-0.314532	L	Early	-1	-0.269532	1.26953	hard	0.218079	0.045	-0.448442	-1	0	-0.448442	0.448442	-0.551558
228	EP08	4	19	hard	1	0.048	0.919126	-0.0808736	L	0	-0.0964529	S	Early	-1	-0.0514529	1.05145	hard	0.0155793	0.045	0.551558	1	0.551558	0	0.551558	-0.551558
229	EP08	4	20	hard	1	0.051	1.12186	0.121859	L	0	-0.0808736	L	Early	-1	-0.0328736	1.03287	hard	0.202732	0.048	-0.463284	-1	0	-0.463284	0.463284	-0.536716
230	EP08	4	21	hard	1	0.054	0.718796	-0.281204	L	0	0.121859	L	Late	1	0.0708588	0.827141	hard	-0.403063	0.051	-0.478466	-1	0	-0.478466	0.478466	-0.521534
232	EP08	4	24	hard	1	0.048	0.75216	-0.24784	L	0	-0.0498968	W	Early	-1	-0.00789676	1.0079	hard	-0.197944	0.042	1.56606	1	1.56606	0	1.56606	-0.566059
233	EP08	4	25	hard	1	0.051	0.852164	-0.147836	L	0	-0.24784	L	Early	-1	-0.19984	1.19984	hard	0.100005	0.048	-0.463284	-1	0	-0.463284	0.463284	-0.536716
234	EP08	4	26	hard	1	0.054	0.895205	-0.104795	L	0	-0.147836	L	Early	-1	-0.0968356	1.09684	hard	0.043041	0.051	-0.478466	-1	0	-0.478466	0.478466	-0.521534
235	EP08	4	27	hard	1	0.057	0.894745	-0.105255	L	0	-0.104795	L	Early	-1	-0.0507945	1.05079	hard	-0.000460234	0.054	-0.493985	-1	0	-0.493985	0.493985	-0.506015
236	EP08	4	28	hard	1	0.06	0.75433	-0.24567	L	0	-0.105255	L	Early	-1	-0.0482548	1.04825	hard	-0.140415	0.057	-0.509839	-1	0	-0.509839	0.509839	-0.490161
237	EP08	4	29	hard	1	0.048	0.969872	-0.0301279	W	2	-0.24567	L	Early	-1	-0.18567	1.18567	hard	0.215542	0.06	-0.526024	-1	0	-0.526024	0.526024	-0.473976
238	EP08	4	30	hard	1	0.051	0.829441	-0.170559	L	0	-0.0301279	W	Early	-1	0.0178721	0.982128	hard	-0.140431	0.048	1.53672	1	1.53672	0	1.53672	-0.536716
239	EP08	4	31	hard	1	0.039	0.996968	-0.00303209	W	2	-0.170559	L	Early	-1	-0.119559	1.11956	hard	0.167527	0.051	-0.478466	-1	0	-0.478466	0.478466	-0.521534
240	EP08	4	32	hard	1	0.042	1.0525	0.0525042	L	0	-0.00303209	W	Early	-1	0.0359679	0.964032	hard	0.0555363	0.039	1.58022	1	1.58022	0	1.58022	-0.580218
241	EP08	4	33	hard	1	0.045	0.950096	-0.0499041	L	0	0.0525042	L	Late	1	0.0105042	0.905496	hard	-0.102408	0.042	-0.433941	-1	0	-0.433941	0.433941	-0.566059
242	EP08	4	34	hard	1	0.045	0.899644	-0.100356	S	1	-0.0499041	L	Early	-1	-0.00490414	1.0049	hard	-0.0504516	0.045	-0.448442	-1	0	-0.448442	0.448442	-0.551558
243	EP08	4	35	hard	1	0.048	0.718959	-0.281041	L	0	-0.100356	S	Early	-1	-0.0553557	1.05536	hard	-0.180685	0.045	0.551558	1	0.551558	0	0.551558	-0.551558
244	EP08	4	36	hard	1	0.051	1.10275	0.10275	L	0	-0.281041	L	Early	-1	-0.233041	1.23304	hard	0.383791	0.048	-0.463284	-1	0	-0.463284	0.463284	-0.536716
245	EP08	4	37	hard	1	0.054	0.852131	-0.147869	L	0	0.10275	L	Late	1	0.0517496	0.84625	hard	-0.250619	0.051	-0.478466	-1	0	-0.478466	0.478466	-0.521534
246	EP08	4	38	hard	1	0.057	0.818796	-0.181204	L	0	-0.147869	L	Early	-1	-0.0938692	1.09387	hard	-0.0333344	0.054	-0.493985	-1	0	-0.493985	0.493985	-0.506015
247	EP08	4	39	hard	1	0.06	1.0894	0.0893993	L	0	-0.181204	L	Early	-1	-0.124204	1.1242	hard	0.270603	0.057	-0.509839	-1	0	-0.509839	0.509839	-0.490161
248	EP08	4	40	hard	1	0.063	0.885531	-0.114469	L	0	0.0893993	L	Late	1	0.0293993	0.850601	hard	-0.203868	0.06	-0.526024	-1	0	-0.526024	0.526024	-0.473976
249	EP08	4	41	hard	1	0.066	1.16849	0.168492	L	0	-0.114469	L	Early	-1	-0.0514691	1.05147	hard	0.282961	0.063	-0.542536	-1	0	-0.542536	0.542536	-0.457464
250	EP08	4	42	hard	1	0.066	0.8702	-0.1298	S	1	0.168492	L	Late	1	0.102492	0.765508	hard	-0.298292	0.066	-0.55937	-1	0	-0.55937	0.55937	-0.44063
251	EP08	4	43	hard	1	0.069	1.08356	0.0835641	L	0	-0.1298	S	Early	-1	-0.0637995	1.0638	hard	0.213364	0.066	0.44063	1	0.44063	0	0.44063	-0.44063
252	EP08	4	44	hard	1	0.072	0.885883	-0.114117	L	0	0.0835641	L	Late	1	0.0145641	0.847436	hard	-0.197681	0.069	-0.576519	-1	0	-0.576519	0.576519	-0.423481
253	EP08	4	45	hard	1	0.06	1.05465	0.054655	W	2	-0.114117	L	Early	-1	-0.0421172	1.04212	hard	0.168772	0.072	-0.593977	-1	0	-0.593977	0.593977	-0.406023
254	EP08	4	46	hard	1	0.06	1.12619	0.126186	S	1	0.054655	W	Late	1	-0.00534503	0.885345	hard	0.0715313	0.06	1.47398	1	1.47398	0	1.47398	-0.473976
255	EP08	4	47	hard	1	0.048	0.953766	-0.0462345	W	2	0.126186	S	Late	1	0.0661863	0.813814	hard	-0.172421	0.06	0.473976	1	0.473976	0	0.473976	-0.473976
256	EP08	4	48	hard	1	0.051	0.753324	-0.246676	L	0	-0.0462345	W	Early	-1	0.00176555	0.998234	hard	-0.200441	0.048	1.53672	1	1.53672	0	1.53672	-0.536716
257	EP08	4	49	hard	1	0.039	1.04483	0.0448319	W	2	-0.246676	L	Early	-1	-0.195676	1.19568	hard	0.291508	0.051	-0.478466	-1	0	-0.478466	0.478466	-0.521534
258	EP08	4	50	hard	1	0.039	1.27646	0.276456	S	1	0.0448319	W	Late	1	0.00583194	0.916168	hard	0.231624	0.039	1.58022	1	1.58022	0	1.58022	-0.580218
259	EP08	4	51	hard	1	0.042	1.17201	0.172012	L	0	0.276456	S	Late	1	0.237456	0.684544	hard	-0.104444	0.039	0.580218	1	0.580218	0	0.580218	-0.580218
260	EP08	4	52	hard	1	0.045	0.71887	-0.28113	L	0	0.172012	L	Late	1	0.130012	0.785988	hard	-0.453142	0.042	-0.433941	-1	0	-0.433941	0.433941	-0.566059
261	EP08	4	53	hard	1	0.048	1.11512	0.115123	L	0	-0.28113	L	Early	-1	-0.23613	1.23613	hard	0.396253	0.045	-0.448442	-1	0	-0.448442	0.448442	-0.551558
262	EP08	4	54	hard	1	0.048	1.17096	0.170959	S	1	0.115123	L	Late	1	0.0671227	0.836877	hard	0.0558365	0.048	-0.463284	-1	0	-0.463284	0.463284	-0.536716
263	EP08	4	55	hard	1	0.051	1.07821	0.0782125	L	0	0.170959	S	Late	1	0.122959	0.781041	hard	-0.0927466	0.048	0.536716	1	0.536716	0	0.536716	-0.536716
264	EP08	4	56	hard	1	0.039	1.00176	0.00175562	W	2	0.0782125	L	Late	1	0.0272125	0.870787	hard	-0.0764569	0.051	-0.478466	-1	0	-0.478466	0.478466	-0.521534
265	EP08	4	57	hard	1	0.042	1.13321	0.133208	L	0	0.00175562	W	Late	1	-0.0372444	0.959244	hard	0.131453	0.039	1.58022	1	1.58022	0	1.58022	-0.580218
266	EP08	4	58	hard	1	0.03	1.01289	0.0128901	W	2	0.133208	L	Late	1	0.0912084	0.824792	hard	-0.120318	0.042	-0.433941	-1	0	-0.433941	0.433941	-0.566059
267	EP08	4	59	hard	1	0.033	1.08439	0.0843896	L	0	0.0128901	W	Late	1	-0.0171099	0.95711	hard	0.0714995	0.03	1.62064	1	1.62064	0	1.62064	-0.620643
268	EP08	4	60	hard	1	0.036	0.818891	-0.181109	L	0	0.0843896	L	Late	1	0.0513896	0.88261	hard	-0.265499	0.033	-0.392491	-1	0	-0.392491	0.392491	-0.607509
269	EP08	4	61	hard	1	0.024	0.995654	-0.00434609	W	2	-0.181109	L	Early	-1	-0.145109	1.14511	hard	0.176763	0.036	-0.405966	-1	0	-0.405966	0.405966	-0.594034
270	EP08	4	62	hard	1	0.027	0.963011	-0.036989	L	0	-0.00434609	W	Early	-1	0.0196539	0.980346	hard	-0.032643	0.024	1.6459	1	1.6459	0	1.6459	-0.645895
271	EP08	4	63	hard	1	0.027	1.03454	0.0345387	S	1	-0.036989	L	Early	-1	-0.00998904	1.00999	hard	0.0715278	0.027	-0.366562	-1	0	-0.366562	0.366562	-0.633438
272	EP08	4	64	hard	1	0.03	0.950024	-0.0499763	L	0	0.0345387	S	Late	1	0.00753873	0.938461	hard	-0.084515	0.027	0.633438	1	0.633438	0	0.633438	-0.633438
273	EP08	4	65	hard	1	0.018	0.977586	-0.0224139	W	2	-0.0499763	L	Early	-1	-0.0199763	1.01998	hard	0.0275624	0.03	-0.379357	-1	0	-0.379357	0.379357	-0.620643
274	EP08	4	66	hard	1	0.015	0.99314	-0.00685989	W	2	-0.0224139	W	Early	-1	-0.00441388	1.00441	hard	0.015554	0.018	1.66981	1	1.66981	0	1.66981	-0.669809
275	EP08	4	67	hard	1	0.018	0.950041	-0.0499593	L	0	-0.00685989	W	Early	-1	0.00814011	0.99186	hard	-0.0430994	0.015	1.68127	1	1.68127	0	1.68127	-0.681271
276	EP08	4	68	hard	1	0.021	1.36814	0.36814	L	0	-0.0499593	L	Early	-1	-0.0319593	1.03196	hard	0.418099	0.018	-0.330191	-1	0	-0.330191	0.330191	-0.669809
278	EP08	4	71	hard	1	0.03	0.885624	-0.114376	L	0	0.323722	L	Late	1	0.299722	0.652278	hard	-0.438098	0.024	-0.354105	-1	0	-0.354105	0.354105	-0.645895
280	EP08	4	74	hard	1	0.021	1.10146	0.101456	S	1	-0.00961841	W	Early	-1	0.00838159	0.991618	hard	0.111074	0.018	1.66981	1	1.66981	0	1.66981	-0.669809
282	EP08	5	1	easy	0	0.252	0.718975	-0.281025	L	0	0.365002	L	Late	1	0.341002	0.610998	hard	-0.646027	0.024	-0.354105	-1	0	-0.354105	0.354105	-0.645895
283	EP08	5	2	easy	0	0.249	0.990675	-0.00932463	W	2	-0.281025	L	Early	-1	-0.0290248	1.02902	easy	0.2717	0.252	-1.6828	-1	0	-1.6828	1.6828	0.682803
284	EP08	5	3	easy	0	0.246	0.926156	-0.0738437	W	2	-0.00932463	W	Early	-1	0.239675	0.760325	easy	-0.0645191	0.249	0.328615	1	0.328615	0	0.328615	0.671385
286	EP08	5	6	easy	0	0.237	1.02875	0.0287507	W	2	-0.00235056	W	Early	-1	0.240649	0.759351	easy	0.0311012	0.243	0.352439	1	0.352439	0	0.352439	0.647561
287	EP08	5	7	easy	0	0.234	1.08031	0.0803149	W	2	0.0287507	W	Late	1	-0.208249	0.734249	easy	0.0515642	0.237	0.377599	1	0.377599	0	0.377599	0.622401
288	EP08	5	8	easy	0	0.231	0.98383	-0.0161701	W	2	0.0803149	W	Late	1	-0.153685	0.685685	easy	-0.096485	0.234	0.390687	1	0.390687	0	0.390687	0.609313
289	EP08	5	9	easy	0	0.228	0.887372	-0.112628	W	2	-0.0161701	W	Early	-1	0.21483	0.78517	easy	-0.0964583	0.231	0.404115	1	0.404115	0	0.404115	0.595885
290	EP08	5	10	easy	0	0.225	0.974891	-0.0251089	W	2	-0.112628	W	Early	-1	0.115372	0.884628	easy	0.0875195	0.228	0.417885	1	0.417885	0	0.417885	0.582115
291	EP08	5	11	easy	0	0.225	1.38246	0.382456	S	1	-0.0251089	W	Early	-1	0.199891	0.800109	easy	0.407565	0.225	0.431998	1	0.431998	0	0.431998	0.568002
292	EP08	5	12	easy	0	0.222	1.00598	0.00598272	W	2	0.382456	S	Late	1	0.157456	0.392544	easy	-0.376473	0.225	-0.568002	-1	0	-0.568002	0.568002	0.568002
293	EP08	5	13	easy	0	0.219	0.785658	-0.214342	W	2	0.00598272	W	Late	1	-0.216017	0.772017	easy	-0.220325	0.222	0.446452	1	0.446452	0	0.446452	0.553548
294	EP08	5	14	easy	0	0.216	0.852296	-0.147704	W	2	-0.214342	W	Early	-1	0.00465821	0.995342	easy	0.0666377	0.219	0.461248	1	0.461248	0	0.461248	0.538752
295	EP08	5	15	easy	0	0.216	1.05268	0.0526758	S	1	-0.147704	W	Early	-1	0.0682959	0.931704	easy	0.20038	0.216	0.476383	1	0.476383	0	0.476383	0.523617
296	EP08	5	16	easy	0	0.213	0.932279	-0.0677208	W	2	0.0526758	S	Late	1	-0.163324	0.731324	easy	-0.120397	0.216	-0.523617	-1	0	-0.523617	0.523617	0.523617
297	EP08	5	17	easy	0	0.21	1.00385	0.00385186	W	2	-0.0677208	W	Early	-1	0.145279	0.854721	easy	0.0715727	0.213	0.491857	1	0.491857	0	0.491857	0.508143
298	EP08	5	18	easy	0	0.207	1.0914	0.0914009	W	2	0.00385186	W	Late	1	-0.206148	0.786148	easy	0.087549	0.21	0.507666	1	0.507666	0	0.507666	0.492334
299	EP08	5	19	easy	0	0.204	1.01893	0.018926	W	2	0.0914009	W	Late	1	-0.115599	0.701599	easy	-0.0724749	0.207	0.523806	1	0.523806	0	0.523806	0.476194
300	EP08	5	20	easy	0	0.201	0.950014	-0.0499862	W	2	0.018926	W	Late	1	-0.185074	0.777074	easy	-0.0689123	0.204	0.540274	1	0.540274	0	0.540274	0.459726
301	EP08	5	21	easy	0	0.198	0.858081	-0.141919	W	2	-0.0499862	W	Early	-1	0.151014	0.848986	easy	-0.0919323	0.201	0.557064	1	0.557064	0	0.557064	0.442936
302	EP08	5	22	easy	0	0.195	1.07358	0.0735842	W	2	-0.141919	W	Early	-1	0.0560814	0.943919	easy	0.215503	0.198	0.574171	1	0.574171	0	0.574171	0.425829
303	EP08	5	23	easy	0	0.207	0.737297	-0.262703	L	0	0.0735842	W	Late	1	-0.121416	0.731416	easy	-0.336287	0.195	0.591587	1	0.591587	0	0.591587	0.408413
304	EP08	5	24	easy	0	0.204	0.950021	-0.0499792	W	2	-0.262703	L	Early	-1	-0.0557033	1.0557	easy	0.212724	0.207	-1.47619	-1	0	-1.47619	1.47619	0.476194
306	EP08	5	27	easy	0	0.198	1.03133	0.0313283	W	2	0.0282199	W	Late	1	-0.17278	0.77078	easy	0.00310842	0.201	0.557064	1	0.557064	0	0.557064	0.442936
307	EP08	5	28	easy	0	0.195	0.958836	-0.0411645	W	2	0.0313283	W	Late	1	-0.166672	0.770672	easy	-0.0724928	0.198	0.574171	1	0.574171	0	0.574171	0.425829
308	EP08	5	29	easy	0	0.192	1.04643	0.0464253	W	2	-0.0411645	W	Early	-1	0.153836	0.846164	easy	0.0875898	0.195	0.591587	1	0.591587	0	0.591587	0.408413
309	EP08	5	30	easy	0	0.189	1.12594	0.125936	W	2	0.0464253	W	Late	1	-0.145575	0.761575	easy	0.0795105	0.192	0.609307	1	0.609307	0	0.609307	0.390693
311	EP08	5	33	easy	0	0.195	0.864626	-0.135374	W	2	0.0215162	W	Late	1	-0.164484	0.792484	easy	-0.15689	0.186	0.645619	1	0.645619	0	0.645619	0.354381
312	EP08	5	34	easy	0	0.195	1.20819	0.208195	S	1	-0.135374	W	Early	-1	0.0596264	0.940374	easy	0.343568	0.195	0.591587	1	0.591587	0	0.591587	0.408413
313	EP08	5	35	easy	0	0.192	0.885675	-0.114325	W	2	0.208195	S	Late	1	0.0131945	0.596805	easy	-0.322519	0.195	-0.408413	-1	0	-0.408413	0.408413	0.408413
314	EP08	5	36	easy	0	0.189	0.967233	-0.0327671	W	2	-0.114325	W	Early	-1	0.0776753	0.922325	easy	0.0815577	0.192	0.609307	1	0.609307	0	0.609307	0.390693
315	EP08	5	37	easy	0	0.201	0.730809	-0.269191	L	0	-0.0327671	W	Early	-1	0.156233	0.843767	easy	-0.236424	0.189	0.62732	1	0.62732	0	0.62732	0.37268
317	EP08	5	40	easy	0	0.207	0.852254	-0.147746	W	2	-0.00562576	W	Early	-1	0.192374	0.807626	easy	-0.14212	0.198	0.574171	1	0.574171	0	0.574171	0.425829
318	EP08	5	41	easy	0	0.204	1.07703	0.0770256	W	2	-0.147746	W	Early	-1	0.0592542	0.940746	easy	0.224771	0.207	0.523806	1	0.523806	0	0.523806	0.476194
319	EP08	5	42	easy	0	0.216	0.785607	-0.214393	L	0	0.0770256	W	Late	1	-0.126974	0.718974	easy	-0.291418	0.204	0.540274	1	0.540274	0	0.540274	0.459726
320	EP08	5	43	easy	0	0.213	0.788155	-0.211845	W	2	-0.214393	L	Early	-1	0.00160721	0.998393	easy	0.00254813	0.216	-1.52362	-1	0	-1.52362	1.52362	0.523617
321	EP08	5	44	easy	0	0.213	1.05168	0.0516822	S	1	-0.211845	W	Early	-1	0.00115534	0.998845	easy	0.263527	0.213	0.491857	1	0.491857	0	0.491857	0.508143
322	EP08	5	45	easy	0	0.21	0.931249	-0.0687513	W	2	0.0516822	S	Late	1	-0.161318	0.735318	easy	-0.120433	0.213	-0.508143	-1	0	-0.508143	0.508143	0.508143
324	EP08	5	48	easy	0	0.219	0.934122	-0.065878	S	1	-0.213997	L	Early	-1	0.00800266	0.991997	easy	0.148119	0.222	-1.55355	-1	0	-1.55355	1.55355	0.553548
325	EP08	5	49	easy	0	0.231	0.733451	-0.266549	L	0	-0.065878	S	Early	-1	0.153122	0.846878	easy	-0.200671	0.219	-0.538752	-1	0	-0.538752	0.538752	0.538752
326	EP08	5	50	easy	0	0.228	1.15696	0.156957	W	2	-0.266549	L	Early	-1	-0.0355493	1.03555	easy	0.423507	0.231	-1.59588	-1	0	-1.59588	1.59588	0.595885
327	EP08	5	51	easy	0	0.225	0.988529	-0.0114709	W	2	0.156957	W	Late	1	-0.0710428	0.615043	easy	-0.168428	0.228	0.417885	1	0.417885	0	0.417885	0.582115
328	EP08	5	52	easy	0	0.237	1.30008	0.300085	L	0	-0.0114709	W	Early	-1	0.213529	0.786471	easy	0.311555	0.225	0.431998	1	0.431998	0	0.431998	0.568002
329	EP08	5	53	easy	0	0.234	1.02757	0.0275733	W	2	0.300085	L	Late	1	0.0630845	0.462915	easy	-0.272511	0.237	-1.6224	-1	0	-1.6224	1.6224	0.622401
330	EP08	5	54	easy	0	0.231	0.923383	-0.0766173	W	2	0.0275733	W	Late	1	-0.206427	0.738427	easy	-0.104191	0.234	0.390687	1	0.390687	0	0.390687	0.609313
331	EP08	5	55	easy	0	0.231	0.71899	-0.28101	S	1	-0.0766173	W	Early	-1	0.154383	0.845617	easy	-0.204393	0.231	0.404115	1	0.404115	0	0.404115	0.595885
332	EP08	5	56	easy	0	0.228	0.7857	-0.2143	W	2	-0.28101	S	Early	-1	-0.05001	1.05001	easy	0.0667102	0.231	-0.595885	-1	0	-0.595885	0.595885	0.595885
333	EP08	5	57	easy	0	0.225	0.918986	-0.0810137	W	2	-0.2143	W	Early	-1	0.0137002	0.9863	easy	0.133286	0.228	0.417885	1	0.417885	0	0.417885	0.582115
334	EP08	5	58	easy	0	0.222	0.918991	-0.0810089	W	2	-0.0810137	W	Early	-1	0.143986	0.856014	easy	4.81081e-06	0.225	0.431998	1	0.431998	0	0.431998	0.568002
335	EP08	5	59	easy	0	0.222	1.02088	0.0208799	S	1	-0.0810089	W	Early	-1	0.140991	0.859009	easy	0.101889	0.222	0.446452	1	0.446452	0	0.446452	0.553548
336	EP08	5	60	easy	0	0.234	0.619024	-0.380976	L	0	0.0208799	S	Late	1	-0.20112	0.75712	easy	-0.401856	0.222	-0.553548	-1	0	-0.553548	0.553548	0.553548
338	EP08	5	63	easy	0	0.24	0.78569	-0.21431	W	2	-0.0400019	W	Early	-1	0.190998	0.809002	easy	-0.174308	0.231	0.404115	1	0.404115	0	0.404115	0.595885
339	EP08	5	64	easy	0	0.237	1.03861	0.0386103	W	2	-0.21431	W	Early	-1	0.0256903	0.97431	easy	0.25292	0.24	0.36485	1	0.36485	0	0.36485	0.63515
340	EP08	5	65	easy	0	0.234	1.14209	0.142087	W	2	0.0386103	W	Late	1	-0.19839	0.72439	easy	0.103477	0.237	0.377599	1	0.377599	0	0.377599	0.622401
341	EP08	5	66	easy	0	0.231	1.05362	0.0536248	W	2	0.142087	W	Late	1	-0.091913	0.623913	easy	-0.0884621	0.234	0.390687	1	0.390687	0	0.390687	0.609313
342	EP08	5	67	easy	0	0.228	0.918994	-0.0810057	W	2	0.0536248	W	Late	1	-0.177375	0.715375	easy	-0.134631	0.231	0.404115	1	0.404115	0	0.404115	0.595885
343	EP08	5	68	easy	0	0.228	1.23676	0.236758	S	1	-0.0810057	W	Early	-1	0.146994	0.853006	easy	0.317764	0.228	0.417885	1	0.417885	0	0.417885	0.582115
344	EP08	5	69	easy	0	0.225	0.919029	-0.0809711	W	2	0.236758	S	Late	1	0.00875792	0.535242	easy	-0.317729	0.228	-0.582115	-1	0	-0.582115	0.582115	0.582115
345	EP08	5	70	easy	0	0.222	1.13591	0.135908	W	2	-0.0809711	W	Early	-1	0.144029	0.855971	easy	0.216879	0.225	0.431998	1	0.431998	0	0.431998	0.568002
346	EP08	5	71	easy	0	0.234	1.28347	0.28347	L	0	0.135908	W	Late	1	-0.0860917	0.642092	easy	0.147562	0.222	0.446452	1	0.446452	0	0.446452	0.553548
347	EP08	5	72	easy	0	0.231	0.91901	-0.0809903	W	2	0.28347	L	Late	1	0.0494702	0.48253	easy	-0.364461	0.234	-1.60931	-1	0	-1.60931	1.60931	0.609313
348	EP08	5	73	easy	0	0.228	0.903022	-0.0969782	W	2	-0.0809903	W	Early	-1	0.15001	0.84999	easy	-0.0159879	0.231	0.404115	1	0.404115	0	0.404115	0.595885
349	EP08	5	74	easy	0	0.225	0.926112	-0.0738883	W	2	-0.0969782	W	Early	-1	0.131022	0.868978	easy	0.02309	0.228	0.417885	1	0.417885	0	0.417885	0.582115
351	EP08	6	1	hard	1	0.027	0.818984	-0.181016	L	0	-0.0810112	W	Early	-1	0.140989	0.859011	easy	-0.100005	0.222	0.446452	1	0.446452	0	0.446452	0.553548
352	EP08	6	2	hard	1	0.015	1.02429	0.0242923	W	2	-0.181016	L	Early	-1	-0.154016	1.15402	hard	0.205308	0.027	-0.366562	-1	0	-0.366562	0.366562	-0.633438
353	EP08	6	3	hard	1	0.018	1.04379	0.0437867	L	0	0.0242923	W	Late	1	0.00929235	0.960708	hard	0.0194944	0.015	1.68127	1	1.68127	0	1.68127	-0.681271
354	EP08	6	4	hard	1	0.021	0.82345	-0.17655	L	0	0.0437867	L	Late	1	0.0257867	0.938213	hard	-0.220337	0.018	-0.330191	-1	0	-0.330191	0.330191	-0.669809
355	EP08	6	5	hard	1	0.024	0.975017	-0.0249825	L	0	-0.17655	L	Early	-1	-0.15555	1.15555	hard	0.151568	0.021	-0.341982	-1	0	-0.341982	0.341982	-0.658018
356	EP08	6	6	hard	1	0.027	1.15055	0.150548	L	0	-0.0249825	L	Early	-1	-0.000982537	1.00098	hard	0.17553	0.024	-0.354105	-1	0	-0.354105	0.354105	-0.645895
357	EP08	6	7	hard	1	0.03	1.04609	0.0460885	L	0	0.150548	L	Late	1	0.123548	0.822452	hard	-0.104459	0.027	-0.366562	-1	0	-0.366562	0.366562	-0.633438
359	EP08	6	10	hard	1	0.039	1.08078	0.0807802	L	0	0.193627	L	Late	1	0.160627	0.773373	hard	-0.112847	0.033	-0.392491	-1	0	-0.392491	0.392491	-0.607509
361	EP08	6	13	hard	1	0.045	1.19138	0.191382	L	0	0.336287	S	Late	1	0.297287	0.624713	hard	-0.144904	0.039	0.580218	1	0.580218	0	0.580218	-0.580218
362	EP08	6	14	hard	1	0.033	1.03096	0.0309649	W	2	0.191382	L	Late	1	0.146382	0.763618	hard	-0.160417	0.045	-0.448442	-1	0	-0.448442	0.448442	-0.551558
363	EP08	6	15	hard	1	0.036	1.12649	0.126492	L	0	0.0309649	W	Late	1	-0.00203506	0.936035	hard	0.0955267	0.033	1.60751	1	1.60751	0	1.60751	-0.607509
364	EP08	6	16	hard	1	0.039	0.818978	-0.181022	L	0	0.126492	L	Late	1	0.0904916	0.837508	hard	-0.307513	0.036	-0.405966	-1	0	-0.405966	0.405966	-0.594034
365	EP08	6	17	hard	1	0.027	1.0096	0.00960238	W	2	-0.181022	L	Early	-1	-0.142022	1.14202	hard	0.190624	0.039	-0.419782	-1	0	-0.419782	0.419782	-0.580218
366	EP08	6	18	hard	1	0.03	1.30516	0.305161	L	0	0.00960238	W	Late	1	-0.0173976	0.963398	hard	0.295559	0.027	1.63344	1	1.63344	0	1.63344	-0.633438
367	EP08	6	19	hard	1	0.03	0.796745	-0.203255	S	1	0.305161	L	Late	1	0.275161	0.664839	hard	-0.508416	0.03	-0.379357	-1	0	-0.379357	0.379357	-0.620643
368	EP08	6	20	hard	1	0.033	0.918973	-0.0810272	L	0	-0.203255	S	Early	-1	-0.173255	1.17326	hard	0.122228	0.03	0.620643	1	0.620643	0	0.620643	-0.620643
369	EP08	6	21	hard	1	0.021	1.03184	0.0318386	W	2	-0.0810272	L	Early	-1	-0.0480272	1.04803	hard	0.112866	0.033	-0.392491	-1	0	-0.392491	0.392491	-0.607509
370	EP08	6	22	hard	1	0.024	1.25531	0.255308	L	0	0.0318386	W	Late	1	0.0108386	0.947161	hard	0.223469	0.021	1.65802	1	1.65802	0	1.65802	-0.658018
371	EP08	6	23	hard	1	0.027	0.975293	-0.0247067	L	0	0.255308	L	Late	1	0.231308	0.720692	hard	-0.280014	0.024	-0.354105	-1	0	-0.354105	0.354105	-0.645895
372	EP08	6	24	hard	1	0.015	1.01447	0.0144674	W	2	-0.0247067	L	Early	-1	0.00229328	0.997707	hard	0.0391741	0.027	-0.366562	-1	0	-0.366562	0.366562	-0.633438
373	EP08	6	25	hard	1	0.018	1.18195	0.181951	L	0	0.0144674	W	Late	1	-0.000532611	0.970533	hard	0.167483	0.015	1.68127	1	1.68127	0	1.68127	-0.681271
374	EP08	6	26	hard	1	0.018	1.09381	0.093805	S	1	0.181951	L	Late	1	0.163951	0.800049	hard	-0.0881456	0.018	-0.330191	-1	0	-0.330191	0.330191	-0.669809
375	EP08	6	27	hard	1	0.021	1.09718	0.0971764	L	0	0.093805	S	Late	1	0.075805	0.888195	hard	0.00337142	0.018	0.669809	1	0.669809	0	0.669809	-0.669809
376	EP08	6	28	hard	1	0.024	0.91894	-0.0810599	L	0	0.0971764	L	Late	1	0.0761764	0.881824	hard	-0.178236	0.021	-0.341982	-1	0	-0.341982	0.341982	-0.658018
377	EP08	6	29	hard	1	0.015	0.97632	-0.0236801	W	2	-0.0810599	L	Early	-1	-0.0570599	1.05706	hard	0.0573798	0.024	-0.354105	-1	0	-0.354105	0.354105	-0.645895
378	EP08	6	30	hard	1	0.015	0.823797	-0.176203	S	1	-0.0236801	W	Early	-1	-0.00868009	1.00868	hard	-0.152523	0.015	1.68127	1	1.68127	0	1.68127	-0.681271
379	EP08	6	31	hard	1	0.018	0.852694	-0.147306	L	0	-0.176203	S	Early	-1	-0.161203	1.1612	hard	0.0288966	0.015	0.681271	1	0.681271	0	0.681271	-0.681271
380	EP08	6	32	hard	1	0.015	1.01093	0.010926	W	2	-0.147306	L	Early	-1	-0.129306	1.12931	hard	0.158232	0.018	-0.330191	-1	0	-0.330191	0.330191	-0.669809
381	EP08	6	33	hard	1	0.018	0.858401	-0.141599	L	0	0.010926	W	Late	1	-0.00407401	0.974074	hard	-0.152525	0.015	1.68127	1	1.68127	0	1.68127	-0.681271
382	EP08	6	34	hard	1	0.021	0.918926	-0.0810743	L	0	-0.141599	L	Early	-1	-0.123599	1.1236	hard	0.0605248	0.018	-0.330191	-1	0	-0.330191	0.330191	-0.669809
383	EP08	6	35	hard	1	0.021	0.85754	-0.14246	S	1	-0.0810743	L	Early	-1	-0.0600743	1.06007	hard	-0.0613856	0.021	-0.341982	-1	0	-0.341982	0.341982	-0.658018
384	EP08	6	36	hard	1	0.015	0.993049	-0.00695098	W	2	-0.14246	S	Early	-1	-0.12146	1.12146	hard	0.135509	0.021	0.658018	1	0.658018	0	0.658018	-0.658018
385	EP08	6	37	hard	1	0.018	1.04851	0.0485071	L	0	-0.00695098	W	Early	-1	0.00804902	0.991951	hard	0.0554581	0.015	1.68127	1	1.68127	0	1.68127	-0.681271
386	EP08	6	38	hard	1	0.021	0.83211	-0.16789	L	0	0.0485071	L	Late	1	0.0305071	0.933493	hard	-0.216397	0.018	-0.330191	-1	0	-0.330191	0.330191	-0.669809
387	EP08	6	39	hard	1	0.024	0.752365	-0.247635	L	0	-0.16789	L	Early	-1	-0.14689	1.14689	hard	-0.0797453	0.021	-0.341982	-1	0	-0.341982	0.341982	-0.658018
388	EP08	6	40	hard	1	0.027	0.887117	-0.112883	L	0	-0.247635	L	Early	-1	-0.223635	1.22364	hard	0.134753	0.024	-0.354105	-1	0	-0.354105	0.354105	-0.645895
389	EP08	6	41	hard	1	0.03	0.91899	-0.0810099	L	0	-0.112883	L	Early	-1	-0.0858828	1.08588	hard	0.0318729	0.027	-0.366562	-1	0	-0.366562	0.366562	-0.633438
390	EP08	6	42	hard	1	0.033	0.78563	-0.21437	L	0	-0.0810099	L	Early	-1	-0.0510099	1.05101	hard	-0.13336	0.03	-0.379357	-1	0	-0.379357	0.379357	-0.620643
391	EP08	6	43	hard	1	0.036	1.08978	0.0897755	L	0	-0.21437	L	Early	-1	-0.18137	1.18137	hard	0.304146	0.033	-0.392491	-1	0	-0.392491	0.392491	-0.607509
392	EP08	6	44	hard	1	0.024	0.985352	-0.0146483	W	2	0.0897755	L	Late	1	0.0537755	0.874225	hard	-0.104424	0.036	-0.405966	-1	0	-0.405966	0.405966	-0.594034
393	EP08	6	45	hard	1	0.027	0.960918	-0.0390821	L	0	-0.0146483	W	Early	-1	0.00935172	0.990648	hard	-0.0244338	0.024	1.6459	1	1.6459	0	1.6459	-0.645895
394	EP08	6	46	hard	1	0.03	1.12446	0.124458	L	0	-0.0390821	L	Early	-1	-0.0120821	1.01208	hard	0.16354	0.027	-0.366562	-1	0	-0.366562	0.366562	-0.633438
395	EP08	6	47	hard	1	0.018	1.02799	0.0279867	W	2	0.124458	L	Late	1	0.0944576	0.845542	hard	-0.0964709	0.03	-0.379357	-1	0	-0.379357	0.379357	-0.620643
396	EP08	6	48	hard	1	0.021	1.07557	0.0755666	L	0	0.0279867	W	Late	1	0.00998673	0.954013	hard	0.0475799	0.018	1.66981	1	1.66981	0	1.66981	-0.669809
397	EP08	6	49	hard	1	0.015	1.01109	0.0110944	W	2	0.0755666	L	Late	1	0.0545666	0.903433	hard	-0.0644722	0.021	-0.341982	-1	0	-0.341982	0.341982	-0.658018
398	EP08	6	50	hard	1	0.018	0.950024	-0.0499757	L	0	0.0110944	W	Late	1	-0.00390563	0.973906	hard	-0.06107	0.015	1.68127	1	1.68127	0	1.68127	-0.681271
399	EP08	6	51	hard	1	0.021	1.07418	0.0741795	L	0	-0.0499757	L	Early	-1	-0.0319757	1.03198	hard	0.124155	0.018	-0.330191	-1	0	-0.330191	0.330191	-0.669809
400	EP08	6	52	hard	1	0.024	0.953768	-0.0462319	L	0	0.0741795	L	Late	1	0.0531795	0.904821	hard	-0.120411	0.021	-0.341982	-1	0	-0.341982	0.341982	-0.658018
401	EP08	6	53	hard	1	0.015	1.00538	0.0053756	W	2	-0.0462319	L	Early	-1	-0.0222319	1.02223	hard	0.0516075	0.024	-0.354105	-1	0	-0.354105	0.354105	-0.645895
402	EP08	6	54	hard	1	0.015	1.17284	0.172838	S	1	0.0053756	W	Late	1	-0.0096244	0.979624	hard	0.167462	0.015	1.68127	1	1.68127	0	1.68127	-0.681271
403	EP08	6	55	hard	1	0.018	1.09222	0.0922223	L	0	0.172838	S	Late	1	0.157838	0.812162	hard	-0.0806154	0.015	0.681271	1	0.681271	0	0.681271	-0.681271
404	EP08	6	56	hard	1	0.021	1.18	0.179998	L	0	0.0922223	L	Late	1	0.0742223	0.889778	hard	0.0877761	0.018	-0.330191	-1	0	-0.330191	0.330191	-0.669809
405	EP08	6	57	hard	1	0.015	1.0116	0.0115953	W	2	0.179998	L	Late	1	0.158998	0.799002	hard	-0.168403	0.021	-0.341982	-1	0	-0.341982	0.341982	-0.658018
406	EP08	6	58	hard	1	0.015	1.15504	0.15504	S	1	0.0115953	W	Late	1	-0.00340466	0.973405	hard	0.143445	0.015	1.68127	1	1.68127	0	1.68127	-0.681271
407	EP08	6	59	hard	1	0.018	1.16255	0.16255	L	0	0.15504	S	Late	1	0.14004	0.82996	hard	0.00751032	0.015	0.681271	1	0.681271	0	0.681271	-0.681271
408	EP08	6	60	hard	1	0.021	1.04214	0.0421372	L	0	0.16255	L	Late	1	0.14455	0.81945	hard	-0.120413	0.018	-0.330191	-1	0	-0.330191	0.330191	-0.669809
409	EP08	6	61	hard	1	0.015	1.01765	0.0176454	W	2	0.0421372	L	Late	1	0.0211372	0.936863	hard	-0.0244918	0.021	-0.341982	-1	0	-0.341982	0.341982	-0.658018
410	EP08	6	62	hard	1	0.018	0.889186	-0.110814	L	0	0.0176454	W	Late	1	0.00264541	0.967355	hard	-0.12846	0.015	1.68127	1	1.68127	0	1.68127	-0.681271
411	EP08	6	63	hard	1	0.021	1.05677	0.0567682	L	0	-0.110814	L	Early	-1	-0.0928144	1.09281	hard	0.167583	0.018	-0.330191	-1	0	-0.330191	0.330191	-0.669809
412	EP08	6	64	hard	1	0.024	1.10432	0.104325	L	0	0.0567682	L	Late	1	0.0357682	0.922232	hard	0.0475565	0.021	-0.341982	-1	0	-0.341982	0.341982	-0.658018
413	EP08	6	65	hard	1	0.027	1.18385	0.183854	L	0	0.104325	L	Late	1	0.0803247	0.871675	hard	0.0795294	0.024	-0.354105	-1	0	-0.354105	0.354105	-0.645895
414	EP08	6	66	hard	1	0.03	1.15134	0.151343	L	0	0.183854	L	Late	1	0.156854	0.789146	hard	-0.0325115	0.027	-0.366562	-1	0	-0.366562	0.366562	-0.633438
415	EP08	6	67	hard	1	0.018	0.998933	-0.00106704	W	2	0.151343	L	Late	1	0.121343	0.818657	hard	-0.15241	0.03	-0.379357	-1	0	-0.379357	0.379357	-0.620643
416	EP08	6	68	hard	1	0.021	1.0705	0.0704999	L	0	-0.00106704	W	Early	-1	0.016933	0.983067	hard	0.0715669	0.018	1.66981	1	1.66981	0	1.66981	-0.669809
417	EP08	6	69	hard	1	0.024	0.903655	-0.0963455	L	0	0.0704999	L	Late	1	0.0494999	0.9085	hard	-0.166845	0.021	-0.341982	-1	0	-0.341982	0.341982	-0.658018
418	EP08	6	70	hard	1	0.024	0.685659	-0.314341	S	1	-0.0963455	L	Early	-1	-0.0723455	1.07235	hard	-0.217995	0.024	-0.354105	-1	0	-0.354105	0.354105	-0.645895
419	EP08	6	71	hard	1	0.027	0.918976	-0.0810243	L	0	-0.314341	S	Early	-1	-0.290341	1.29034	hard	0.233317	0.024	0.645895	1	0.645895	0	0.645895	-0.645895
420	EP08	6	72	hard	1	0.03	1.0487	0.0486992	L	0	-0.0810243	L	Early	-1	-0.0540243	1.05402	hard	0.129723	0.027	-0.366562	-1	0	-0.366562	0.366562	-0.633438
421	EP08	6	73	hard	1	0.033	1.13625	0.136252	L	0	0.0486992	L	Late	1	0.0186992	0.921301	hard	0.0875532	0.03	-0.379357	-1	0	-0.379357	0.379357	-0.620643
422	EP08	6	74	hard	1	0.033	1.1239	0.123898	S	1	0.136252	L	Late	1	0.103252	0.830748	hard	-0.0123545	0.033	-0.392491	-1	0	-0.392491	0.392491	-0.607509
424	EP08	7	1	easy	0	0.234	0.720229	-0.279771	L	0	-0.140598	L	Early	-1	-0.104598	1.1046	hard	-0.139173	0.036	-0.405966	-1	0	-0.405966	0.405966	-0.594034
425	EP08	7	2	easy	0	0.231	0.823733	-0.176267	W	2	-0.279771	L	Early	-1	-0.0457707	1.04577	easy	0.103504	0.234	-1.60931	-1	0	-1.60931	1.60931	0.609313
426	EP08	7	3	easy	0	0.243	0.727278	-0.272722	L	0	-0.176267	W	Early	-1	0.0547332	0.945267	easy	-0.0964548	0.231	0.404115	1	0.404115	0	0.404115	0.595885
427	EP08	7	4	easy	0	0.24	1.02278	0.022776	W	2	-0.272722	L	Early	-1	-0.0297216	1.02972	easy	0.295498	0.243	-1.64756	-1	0	-1.64756	1.64756	0.647561
428	EP08	7	5	easy	0	0.237	0.994346	-0.00565431	W	2	0.022776	W	Late	1	-0.217224	0.737224	easy	-0.0284303	0.24	0.36485	1	0.36485	0	0.36485	0.63515
429	EP08	7	6	easy	0	0.234	0.825876	-0.174124	W	2	-0.00565431	W	Early	-1	0.231346	0.768654	easy	-0.16847	0.237	0.377599	1	0.377599	0	0.377599	0.622401
430	EP08	7	7	easy	0	0.231	0.818998	-0.181002	W	2	-0.174124	W	Early	-1	0.0598759	0.940124	easy	-0.00687818	0.234	0.390687	1	0.390687	0	0.390687	0.609313
431	EP08	7	8	easy	0	0.243	0.65232	-0.34768	L	0	-0.181002	W	Early	-1	0.0499978	0.950002	easy	-0.166678	0.231	0.404115	1	0.404115	0	0.404115	0.595885
432	EP08	7	9	easy	0	0.24	0.91895	-0.0810503	W	2	-0.34768	L	Early	-1	-0.10468	1.10468	easy	0.26663	0.243	-1.64756	-1	0	-1.64756	1.64756	0.647561
434	EP08	7	12	easy	0	0.249	0.987084	-0.0129157	S	1	-0.247778	L	Early	-1	0.00422211	0.995778	easy	0.234862	0.252	-1.6828	-1	0	-1.6828	1.6828	0.682803
435	EP08	7	13	easy	0	0.246	0.785559	-0.214441	W	2	-0.0129157	S	Early	-1	0.236084	0.763916	easy	-0.201525	0.249	-0.671385	-1	0	-0.671385	0.671385	0.671385
436	EP08	7	14	easy	0	0.243	0.89013	-0.10987	W	2	-0.214441	W	Early	-1	0.0315591	0.968441	easy	0.104571	0.246	0.340361	1	0.340361	0	0.340361	0.659639
437	EP08	7	15	easy	0	0.24	0.889692	-0.110308	W	2	-0.10987	W	Early	-1	0.13313	0.86687	easy	-0.000437784	0.243	0.352439	1	0.352439	0	0.352439	0.647561
438	EP08	7	16	easy	0	0.237	0.865207	-0.134793	W	2	-0.110308	W	Early	-1	0.129692	0.870308	easy	-0.0244851	0.24	0.36485	1	0.36485	0	0.36485	0.63515
439	EP08	7	17	easy	0	0.234	0.920783	-0.0792167	W	2	-0.134793	W	Early	-1	0.102207	0.897793	easy	0.0555761	0.237	0.377599	1	0.377599	0	0.377599	0.622401
440	EP08	7	18	easy	0	0.231	0.860352	-0.139648	W	2	-0.0792167	W	Early	-1	0.154783	0.845217	easy	-0.0604312	0.234	0.390687	1	0.390687	0	0.390687	0.609313
441	EP08	7	19	easy	0	0.228	0.979862	-0.0201384	W	2	-0.139648	W	Early	-1	0.0913521	0.908648	easy	0.11951	0.231	0.404115	1	0.404115	0	0.404115	0.595885
442	EP08	7	20	easy	0	0.24	0.759434	-0.240566	L	0	-0.0201384	W	Early	-1	0.207862	0.792138	easy	-0.220427	0.228	0.417885	1	0.417885	0	0.417885	0.582115
443	EP08	7	21	easy	0	0.24	0.950088	-0.0499115	S	1	-0.240566	L	Early	-1	-0.00056552	1.00057	easy	0.190654	0.24	-1.63515	-1	0	-1.63515	1.63515	0.63515
444	EP08	7	22	easy	0	0.237	0.894473	-0.105527	W	2	-0.0499115	S	Early	-1	0.190088	0.809912	easy	-0.0556159	0.24	-0.63515	-1	0	-0.63515	0.63515	0.63515
445	EP08	7	23	easy	0	0.234	1.03006	0.0300615	W	2	-0.105527	W	Early	-1	0.131473	0.868527	easy	0.135589	0.237	0.377599	1	0.377599	0	0.377599	0.622401
446	EP08	7	24	easy	0	0.231	0.797587	-0.202413	W	2	0.0300615	W	Late	1	-0.203939	0.735939	easy	-0.232474	0.234	0.390687	1	0.390687	0	0.390687	0.609313
447	EP08	7	25	easy	0	0.228	1.08514	0.0851436	W	2	-0.202413	W	Early	-1	0.0285871	0.971413	easy	0.287557	0.231	0.404115	1	0.404115	0	0.404115	0.595885
448	EP08	7	26	easy	0	0.225	0.996648	-0.00335153	W	2	0.0851436	W	Late	1	-0.142856	0.686856	easy	-0.0884952	0.228	0.417885	1	0.417885	0	0.417885	0.582115
449	EP08	7	27	easy	0	0.222	0.924258	-0.0757417	W	2	-0.00335153	W	Early	-1	0.221648	0.778352	easy	-0.0723902	0.225	0.431998	1	0.431998	0	0.431998	0.568002
451	EP08	7	30	easy	0	0.228	0.950093	-0.049907	W	2	0.0517614	W	Late	1	-0.167239	0.729239	easy	-0.101668	0.219	0.461248	1	0.461248	0	0.461248	0.538752
452	EP08	7	31	easy	0	0.228	0.922411	-0.0775887	S	1	-0.049907	W	Early	-1	0.178093	0.821907	easy	-0.0276817	0.228	0.417885	1	0.417885	0	0.417885	0.582115
453	EP08	7	32	easy	0	0.225	0.866006	-0.133994	W	2	-0.0775887	S	Early	-1	0.150411	0.849589	easy	-0.0564048	0.228	-0.582115	-1	0	-0.582115	0.582115	0.582115
455	EP08	7	35	easy	0	0.234	0.86067	-0.13933	S	1	0.145567	W	Late	1	-0.0764329	0.632433	easy	-0.284897	0.222	0.446452	1	0.446452	0	0.446452	0.553548
457	EP08	7	38	easy	0	0.24	0.899318	-0.100682	W	2	-0.263431	L	Early	-1	-0.0174313	1.01743	easy	0.162749	0.246	-1.65964	-1	0	-1.65964	1.65964	0.659639
458	EP08	7	39	easy	0	0.237	1.0829	0.0829018	W	2	-0.100682	W	Early	-1	0.139318	0.860682	easy	0.183584	0.24	0.36485	1	0.36485	0	0.36485	0.63515
459	EP08	7	40	easy	0	0.237	0.950064	-0.0499359	S	1	0.0829018	W	Late	1	-0.154098	0.680098	easy	-0.132838	0.237	0.377599	1	0.377599	0	0.377599	0.622401
460	EP08	7	41	easy	0	0.234	0.857994	-0.142006	W	2	-0.0499359	S	Early	-1	0.187064	0.812936	easy	-0.0920706	0.237	-0.622401	-1	0	-0.622401	0.622401	0.622401
461	EP08	7	42	easy	0	0.231	0.918896	-0.0811045	W	2	-0.142006	W	Early	-1	0.0919935	0.908006	easy	0.060902	0.234	0.390687	1	0.390687	0	0.390687	0.609313
462	EP08	7	43	easy	0	0.228	0.950051	-0.049949	W	2	-0.0811045	W	Early	-1	0.149896	0.850104	easy	0.0311554	0.231	0.404115	1	0.404115	0	0.404115	0.595885
463	EP08	7	44	easy	0	0.228	0.864541	-0.135459	S	1	-0.049949	W	Early	-1	0.178051	0.821949	easy	-0.0855096	0.228	0.417885	1	0.417885	0	0.417885	0.582115
464	EP08	7	45	easy	0	0.225	0.896071	-0.103929	W	2	-0.135459	S	Early	-1	0.0925414	0.907459	easy	0.0315294	0.228	-0.582115	-1	0	-0.582115	0.582115	0.582115
465	EP08	7	46	easy	0	0.222	1.0476	0.0475956	W	2	-0.103929	W	Early	-1	0.121071	0.878929	easy	0.151525	0.225	0.431998	1	0.431998	0	0.431998	0.568002
466	EP08	7	47	easy	0	0.219	0.863471	-0.136529	W	2	0.0475956	W	Late	1	-0.174404	0.730404	easy	-0.184125	0.222	0.446452	1	0.446452	0	0.446452	0.553548
467	EP08	7	48	easy	0	0.231	1.27872	0.278722	L	0	-0.136529	W	Early	-1	0.0824708	0.917529	easy	0.415251	0.219	0.461248	1	0.461248	0	0.461248	0.538752
468	EP08	7	49	easy	0	0.228	0.790296	-0.209704	W	2	0.278722	L	Late	1	0.0477217	0.490278	easy	-0.488426	0.231	-1.59588	-1	0	-1.59588	1.59588	0.595885
469	EP08	7	50	easy	0	0.225	1.06581	0.0658109	W	2	-0.209704	W	Early	-1	0.0182958	0.981704	easy	0.275515	0.228	0.417885	1	0.417885	0	0.417885	0.582115
470	EP08	7	51	easy	0	0.237	0.718993	-0.281007	L	0	0.0658109	W	Late	1	-0.159189	0.709189	easy	-0.346818	0.225	0.431998	1	0.431998	0	0.431998	0.568002
471	EP08	7	52	easy	0	0.234	0.928926	-0.0710736	W	2	-0.281007	L	Early	-1	-0.0440068	1.04401	easy	0.209933	0.237	-1.6224	-1	0	-1.6224	1.6224	0.622401
472	EP08	7	53	easy	0	0.231	1.0925	0.0925023	W	2	-0.0710736	W	Early	-1	0.162926	0.837074	easy	0.163576	0.234	0.390687	1	0.390687	0	0.390687	0.609313
473	EP08	7	54	easy	0	0.228	1.18008	0.180082	W	2	0.0925023	W	Late	1	-0.138498	0.676498	easy	0.0875795	0.231	0.404115	1	0.404115	0	0.404115	0.595885
474	EP08	7	55	easy	0	0.225	1.05964	0.0596377	W	2	0.180082	W	Late	1	-0.0479182	0.591918	easy	-0.120444	0.228	0.417885	1	0.417885	0	0.417885	0.582115
475	EP08	7	56	easy	0	0.225	1.1952	0.195199	S	1	0.0596377	W	Late	1	-0.165362	0.715362	easy	0.135561	0.225	0.431998	1	0.431998	0	0.431998	0.568002
476	EP08	7	57	easy	0	0.237	0.752337	-0.247663	L	0	0.195199	S	Late	1	-0.0298011	0.579801	easy	-0.442862	0.225	-0.568002	-1	0	-0.568002	0.568002	0.568002
477	EP08	7	58	easy	0	0.234	0.958279	-0.0417213	W	2	-0.247663	L	Early	-1	-0.0106627	1.01066	easy	0.205941	0.237	-1.6224	-1	0	-1.6224	1.6224	0.622401
478	EP08	7	59	easy	0	0.231	1.10984	0.109843	W	2	-0.0417213	W	Early	-1	0.192279	0.807721	easy	0.151565	0.234	0.390687	1	0.390687	0	0.390687	0.609313
480	EP08	7	63	easy	0	0.234	0.918994	-0.0810063	W	2	0.0174119	W	Late	1	-0.210588	0.754588	easy	-0.0984183	0.228	0.417885	1	0.417885	0	0.417885	0.582115
481	EP08	7	64	easy	0	0.231	0.96761	-0.0323902	W	2	-0.0810063	W	Early	-1	0.152994	0.847006	easy	0.0486161	0.234	0.390687	1	0.390687	0	0.390687	0.609313
484	EP08	7	69	easy	0	0.246	0.885628	-0.114372	W	2	-0.113653	W	Early	-1	0.123347	0.876653	easy	-0.000719056	0.237	0.377599	1	0.377599	0	0.377599	0.622401
485	EP08	7	70	easy	0	0.246	1.13294	0.132939	S	1	-0.114372	W	Early	-1	0.131628	0.868372	easy	0.247311	0.246	0.340361	1	0.340361	0	0.340361	0.659639
486	EP08	7	71	easy	0	0.243	0.820498	-0.179502	W	2	0.132939	S	Late	1	-0.113061	0.621061	easy	-0.312441	0.246	-0.659639	-1	0	-0.659639	0.659639	0.659639
488	EP08	7	74	easy	0	0.252	0.85226	-0.14774	S	1	-0.0435603	W	Early	-1	0.19644	0.80356	easy	-0.10418	0.24	0.36485	1	0.36485	0	0.36485	0.63515
491	EP08	8	3	hard	1	0.045	0.8565	-0.1435	L	0	-0.170523	L	Early	-1	-0.131523	1.13152	hard	0.0270236	0.039	-0.419782	-1	0	-0.419782	0.419782	-0.580218
492	EP08	8	4	hard	1	0.048	1.12808	0.128085	L	0	-0.1435	L	Early	-1	-0.0984997	1.0985	hard	0.271585	0.045	-0.448442	-1	0	-0.448442	0.448442	-0.551558
493	EP08	8	5	hard	1	0.036	1.00763	0.00763155	W	2	0.128085	L	Late	1	0.0800849	0.823915	hard	-0.120453	0.048	-0.463284	-1	0	-0.463284	0.463284	-0.536716
494	EP08	8	6	hard	1	0.039	0.837292	-0.162708	L	0	0.00763155	W	Late	1	-0.0283685	0.956368	hard	-0.170339	0.036	1.59403	1	1.59403	0	1.59403	-0.594034
495	EP08	8	7	hard	1	0.027	1.01873	0.0187317	W	2	-0.162708	L	Early	-1	-0.123708	1.12371	hard	0.181439	0.039	-0.419782	-1	0	-0.419782	0.419782	-0.580218
496	EP08	8	8	hard	1	0.015	0.974296	-0.0257042	W	2	0.0187317	W	Late	1	-0.00826831	0.954268	hard	-0.0444358	0.027	1.63344	1	1.63344	0	1.63344	-0.633438
497	EP08	8	9	hard	1	0.018	1.04179	0.0417912	L	0	-0.0257042	W	Early	-1	-0.0107042	1.0107	hard	0.0674953	0.015	1.68127	1	1.68127	0	1.68127	-0.681271
498	EP08	8	10	hard	1	0.021	1.05739	0.0573885	L	0	0.0417912	L	Late	1	0.0237912	0.940209	hard	0.0155973	0.018	-0.330191	-1	0	-0.330191	0.330191	-0.669809
499	EP08	8	11	hard	1	0.021	0.886143	-0.113857	S	1	0.0573885	L	Late	1	0.0363885	0.921612	hard	-0.171245	0.021	-0.341982	-1	0	-0.341982	0.341982	-0.658018
500	EP08	8	12	hard	1	0.024	0.968442	-0.031558	L	0	-0.113857	S	Early	-1	-0.0928568	1.09286	hard	0.0822988	0.021	0.658018	1	0.658018	0	0.658018	-0.658018
501	EP08	8	13	hard	1	0.027	0.852296	-0.147704	L	0	-0.031558	L	Early	-1	-0.00755795	1.00756	hard	-0.116146	0.024	-0.354105	-1	0	-0.354105	0.354105	-0.645895
502	EP08	8	14	hard	1	0.03	0.855606	-0.144394	L	0	-0.147704	L	Early	-1	-0.120704	1.1207	hard	0.00330984	0.027	-0.366562	-1	0	-0.366562	0.366562	-0.633438
503	EP08	8	15	hard	1	0.03	1.03908	0.0390821	S	1	-0.144394	L	Early	-1	-0.114394	1.11439	hard	0.183476	0.03	-0.379357	-1	0	-0.379357	0.379357	-0.620643
504	EP08	8	16	hard	1	0.033	1.10659	0.106593	L	0	0.0390821	S	Late	1	0.00908206	0.930918	hard	0.0675114	0.03	0.620643	1	0.620643	0	0.620643	-0.620643
505	EP08	8	17	hard	1	0.021	1.01421	0.0142108	W	2	0.106593	L	Late	1	0.0735934	0.860407	hard	-0.0923826	0.033	-0.392491	-1	0	-0.392491	0.392491	-0.607509
506	EP08	8	18	hard	1	0.024	0.925701	-0.0742991	L	0	0.0142108	W	Late	1	-0.00678919	0.964789	hard	-0.0885099	0.021	1.65802	1	1.65802	0	1.65802	-0.658018
507	EP08	8	19	hard	1	0.015	0.977822	-0.0221778	W	2	-0.0742991	L	Early	-1	-0.0502991	1.0503	hard	0.0521213	0.024	-0.354105	-1	0	-0.354105	0.354105	-0.645895
508	EP08	8	20	hard	1	0.015	0.91891	-0.0810904	S	1	-0.0221778	W	Early	-1	-0.00717783	1.00718	hard	-0.0589125	0.015	1.68127	1	1.68127	0	1.68127	-0.681271
509	EP08	8	21	hard	1	0.018	0.892305	-0.107695	L	0	-0.0810904	S	Early	-1	-0.0660904	1.06609	hard	-0.0266051	0.015	0.681271	1	0.681271	0	0.681271	-0.681271
510	EP08	8	22	hard	1	0.021	0.899931	-0.100069	L	0	-0.107695	L	Early	-1	-0.0896954	1.0897	hard	0.0076261	0.018	-0.330191	-1	0	-0.330191	0.330191	-0.669809
511	EP08	8	23	hard	1	0.024	0.887515	-0.112485	L	0	-0.100069	L	Early	-1	-0.0790693	1.07907	hard	-0.0124154	0.021	-0.341982	-1	0	-0.341982	0.341982	-0.658018
512	EP08	8	24	hard	1	0.027	1.07103	0.0710252	L	0	-0.112485	L	Early	-1	-0.0884848	1.08848	hard	0.18351	0.024	-0.354105	-1	0	-0.354105	0.354105	-0.645895
513	EP08	8	25	hard	1	0.015	0.994556	-0.00544423	W	2	0.0710252	L	Late	1	0.0440252	0.901975	hard	-0.0764694	0.027	-0.366562	-1	0	-0.366562	0.366562	-0.633438
514	EP08	8	26	hard	1	0.018	1.03008	0.0300753	L	0	-0.00544423	W	Early	-1	0.00955577	0.990444	hard	0.0355195	0.015	1.68127	1	1.68127	0	1.68127	-0.681271
515	EP08	8	27	hard	1	0.021	0.852382	-0.147618	L	0	0.0300753	L	Late	1	0.0120753	0.951925	hard	-0.177693	0.018	-0.330191	-1	0	-0.330191	0.330191	-0.669809
516	EP08	8	28	hard	1	0.015	0.985257	-0.0147432	W	2	-0.147618	L	Early	-1	-0.126618	1.12662	hard	0.132875	0.021	-0.341982	-1	0	-0.341982	0.341982	-0.658018
517	EP08	8	29	hard	1	0.018	1.0727	0.0726968	L	0	-0.0147432	W	Early	-1	0.000256791	0.999743	hard	0.08744	0.015	1.68127	1	1.68127	0	1.68127	-0.681271
518	EP08	8	30	hard	1	0.021	0.760334	-0.239666	L	0	0.0726968	L	Late	1	0.0546968	0.909303	hard	-0.312363	0.018	-0.330191	-1	0	-0.330191	0.330191	-0.669809
519	EP08	8	31	hard	1	0.024	0.918971	-0.0810294	L	0	-0.239666	L	Early	-1	-0.218666	1.21867	hard	0.158636	0.021	-0.341982	-1	0	-0.341982	0.341982	-0.658018
520	EP08	8	32	hard	1	0.027	0.88637	-0.11363	L	0	-0.0810294	L	Early	-1	-0.0570294	1.05703	hard	-0.0326006	0.024	-0.354105	-1	0	-0.354105	0.354105	-0.645895
522	EP08	8	35	hard	1	0.021	0.785713	-0.214287	L	0	0.0149696	W	Late	1	-3.03626e-05	0.97003	hard	-0.229257	0.015	1.68127	1	1.68127	0	1.68127	-0.681271
523	EP08	8	36	hard	1	0.015	0.993629	-0.00637144	W	2	-0.214287	L	Early	-1	-0.193287	1.19329	hard	0.207916	0.021	-0.341982	-1	0	-0.341982	0.341982	-0.658018
524	EP08	8	37	hard	1	0.018	0.965145	-0.034855	L	0	-0.00637144	W	Early	-1	0.00862856	0.991371	hard	-0.0284835	0.015	1.68127	1	1.68127	0	1.68127	-0.681271
525	EP08	8	38	hard	1	0.018	0.924762	-0.0752375	S	1	-0.034855	L	Early	-1	-0.016855	1.01685	hard	-0.0403826	0.018	-0.330191	-1	0	-0.330191	0.330191	-0.669809
526	EP08	8	39	hard	1	0.021	0.95004	-0.0499599	L	0	-0.0752375	S	Early	-1	-0.0572375	1.05724	hard	0.0252776	0.018	0.669809	1	0.669809	0	0.669809	-0.669809
528	EP08	8	42	hard	1	0.03	0.918947	-0.0810532	L	0	-0.0499725	L	Early	-1	-0.0259725	1.02597	hard	-0.0310807	0.024	-0.354105	-1	0	-0.354105	0.354105	-0.645895
529	EP08	8	43	hard	1	0.033	0.794463	-0.205537	L	0	-0.0810532	L	Early	-1	-0.0510532	1.05105	hard	-0.124484	0.03	-0.379357	-1	0	-0.379357	0.379357	-0.620643
530	EP08	8	44	hard	1	0.036	0.897992	-0.102008	L	0	-0.205537	L	Early	-1	-0.172537	1.17254	hard	0.10353	0.033	-0.392491	-1	0	-0.392491	0.392491	-0.607509
531	EP08	8	45	hard	1	0.039	0.918976	-0.0810237	L	0	-0.102008	L	Early	-1	-0.0660078	1.06601	hard	0.0209841	0.036	-0.405966	-1	0	-0.405966	0.405966	-0.594034
532	EP08	8	46	hard	1	0.042	0.925142	-0.0748581	L	0	-0.0810237	L	Early	-1	-0.0420237	1.04202	hard	0.00616553	0.039	-0.419782	-1	0	-0.419782	0.419782	-0.580218
533	EP08	8	47	hard	1	0.03	0.996712	-0.00328835	W	2	-0.0748581	L	Early	-1	-0.0328581	1.03286	hard	0.0715698	0.042	-0.433941	-1	0	-0.433941	0.433941	-0.566059
534	EP08	8	48	hard	1	0.03	0.76024	-0.23976	S	1	-0.00328835	W	Early	-1	0.0267117	0.973288	hard	-0.236471	0.03	1.62064	1	1.62064	0	1.62064	-0.620643
536	EP08	8	51	hard	1	0.039	1.3188	0.318799	L	0	-0.172201	L	Early	-1	-0.139201	1.1392	hard	0.491	0.033	-0.392491	-1	0	-0.392491	0.392491	-0.607509
537	EP08	8	52	hard	1	0.042	0.762444	-0.237556	L	0	0.318799	L	Late	1	0.279799	0.642201	hard	-0.556355	0.039	-0.419782	-1	0	-0.419782	0.419782	-0.580218
539	EP08	8	55	hard	1	0.036	0.989074	-0.0109257	W	2	-0.147282	L	Early	-1	-0.102282	1.10228	hard	0.136357	0.045	-0.448442	-1	0	-0.448442	0.448442	-0.551558
540	EP08	8	56	hard	1	0.036	1.1646	0.1646	S	1	-0.0109257	W	Early	-1	0.0250743	0.974926	hard	0.175526	0.036	1.59403	1	1.59403	0	1.59403	-0.594034
541	EP08	8	57	hard	1	0.024	1.00817	0.00816715	W	2	0.1646	S	Late	1	0.1286	0.7994	hard	-0.156433	0.036	0.594034	1	0.594034	0	0.594034	-0.594034
542	EP08	8	58	hard	1	0.027	0.950064	-0.0499359	L	0	0.00816715	W	Late	1	-0.0158328	0.967833	hard	-0.058103	0.024	1.6459	1	1.6459	0	1.6459	-0.645895
543	EP08	8	59	hard	1	0.03	0.855278	-0.144722	L	0	-0.0499359	L	Early	-1	-0.0229359	1.02294	hard	-0.0947864	0.027	-0.366562	-1	0	-0.366562	0.366562	-0.633438
544	EP08	8	60	hard	1	0.03	1.1028	0.102803	S	1	-0.144722	L	Early	-1	-0.114722	1.11472	hard	0.247526	0.03	-0.379357	-1	0	-0.379357	0.379357	-0.620643
545	EP08	8	61	hard	1	0.033	0.918982	-0.0810182	L	0	0.102803	S	Late	1	0.0728035	0.867197	hard	-0.183822	0.03	0.620643	1	0.620643	0	0.620643	-0.620643
546	EP08	8	62	hard	1	0.036	0.865855	-0.134145	L	0	-0.0810182	L	Early	-1	-0.0480182	1.04802	hard	-0.0531267	0.033	-0.392491	-1	0	-0.392491	0.392491	-0.607509
547	EP08	8	63	hard	1	0.039	1.15344	0.153445	L	0	-0.134145	L	Early	-1	-0.0981449	1.09814	hard	0.28759	0.036	-0.405966	-1	0	-0.405966	0.405966	-0.594034
548	EP08	8	64	hard	1	0.042	0.888931	-0.111069	L	0	0.153445	L	Late	1	0.114445	0.807555	hard	-0.264514	0.039	-0.419782	-1	0	-0.419782	0.419782	-0.580218
549	EP08	8	65	hard	1	0.042	0.832535	-0.167465	S	1	-0.111069	L	Early	-1	-0.0690694	1.06907	hard	-0.0563952	0.042	-0.433941	-1	0	-0.433941	0.433941	-0.566059
550	EP08	8	66	hard	1	0.045	0.785767	-0.214233	L	0	-0.167465	S	Early	-1	-0.125465	1.12546	hard	-0.0467681	0.042	0.566059	1	0.566059	0	0.566059	-0.566059
551	EP08	8	67	hard	1	0.048	0.695666	-0.304334	L	0	-0.214233	L	Early	-1	-0.169233	1.16923	hard	-0.0901017	0.045	-0.448442	-1	0	-0.448442	0.448442	-0.551558
552	EP08	8	68	hard	1	0.051	0.863168	-0.136832	L	0	-0.304334	L	Early	-1	-0.256334	1.25633	hard	0.167502	0.048	-0.463284	-1	0	-0.463284	0.463284	-0.536716
553	EP08	8	69	hard	1	0.039	1.01473	0.0147252	W	2	-0.136832	L	Early	-1	-0.0858323	1.08583	hard	0.151558	0.051	-0.478466	-1	0	-0.478466	0.478466	-0.521534
554	EP08	8	70	hard	1	0.042	1.16228	0.162277	L	0	0.0147252	W	Late	1	-0.0242748	0.946275	hard	0.147551	0.039	1.58022	1	1.58022	0	1.58022	-0.580218
555	EP08	8	71	hard	1	0.045	1.09811	0.0981069	L	0	0.162277	L	Late	1	0.120277	0.795723	hard	-0.0641698	0.042	-0.433941	-1	0	-0.433941	0.433941	-0.566059
556	EP08	8	72	hard	1	0.045	0.985394	-0.0146059	S	1	0.0981069	L	Late	1	0.0531069	0.856893	hard	-0.112713	0.045	-0.448442	-1	0	-0.448442	0.448442	-0.551558
557	EP08	8	73	hard	1	0.033	0.992885	-0.00711519	W	2	-0.0146059	S	Early	-1	0.0303941	0.969606	hard	0.00749075	0.045	0.551558	1	0.551558	0	0.551558	-0.551558
558	EP08	8	74	hard	1	0.036	1.06046	0.0604629	L	0	-0.00711519	W	Early	-1	0.0258848	0.974115	hard	0.0675781	0.033	1.60751	1	1.60751	0	1.60751	-0.607509
559	EP08	8	75	hard	1	0.039	0.950046	-0.0499545	L	0	0.0604629	L	Late	1	0.0244629	0.903537	hard	-0.110417	0.036	-0.405966	-1	0	-0.405966	0.405966	-0.594034
1	EP10	1	2	easy	0	0.167	1.35381	0.35381	L	0	0.350823	L	Late	1	0.195823	0.494177	easy	0.00298693	0.155	-1.51137	-1	0	-1.51137	1.51137	0.51137
2	EP10	1	3	easy	0	0.164	1.05053	0.0505257	W	2	0.35381	L	Late	1	0.18681	0.47919	easy	-0.303284	0.167	-1.60802	-1	0	-1.60802	1.60802	0.608023
3	EP10	1	4	easy	0	0.161	1.14286	0.142859	W	2	0.0505257	W	Late	1	-0.113474	0.785474	easy	0.0923331	0.164	0.414705	1	0.414705	0	0.414705	0.585295
4	EP10	1	5	easy	0	0.158	0.96014	-0.03986	W	2	0.142859	W	Late	1	-0.0181412	0.696141	easy	-0.182719	0.161	0.438391	1	0.438391	0	0.438391	0.561609
5	EP10	1	6	easy	0	0.155	0.965174	-0.0348258	W	2	-0.03986	W	Early	-1	0.11814	0.88186	easy	0.00503422	0.158	0.463035	1	0.463035	0	0.463035	0.536965
7	EP10	1	9	easy	0	0.161	1.15848	0.158483	L	0	-0.087827	W	Early	-1	0.064173	0.935827	easy	0.24631	0.152	0.515167	1	0.515167	0	0.515167	0.484833
8	EP10	1	10	easy	0	0.158	0.935866	-0.0641338	W	2	0.158483	L	Late	1	-0.00251723	0.680517	easy	-0.222617	0.161	-1.56161	-1	0	-1.56161	1.56161	0.561609
9	EP10	1	11	easy	0	0.155	1.05311	0.0531104	W	2	-0.0641338	W	Early	-1	0.0938662	0.906134	easy	0.117244	0.158	0.463035	1	0.463035	0	0.463035	0.536965
10	EP10	1	12	easy	0	0.167	0.822011	-0.177989	L	0	0.0531104	W	Late	1	-0.10189	0.79189	easy	-0.2311	0.155	0.48863	1	0.48863	0	0.48863	0.51137
12	EP10	1	15	easy	0	0.161	0.778516	-0.221484	S	1	-0.152054	W	Early	-1	0.0119463	0.988054	easy	-0.0694301	0.164	0.414705	1	0.414705	0	0.414705	0.585295
13	EP10	1	16	easy	0	0.158	1.00361	0.00361404	W	2	-0.221484	S	Early	-1	-0.0604838	1.06048	easy	0.225098	0.161	-0.561609	-1	0	-0.561609	0.561609	0.561609
14	EP10	1	17	easy	0	0.155	0.979484	-0.0205156	W	2	0.00361404	W	Late	1	-0.154386	0.838386	easy	-0.0241297	0.158	0.463035	1	0.463035	0	0.463035	0.536965
15	EP10	1	18	easy	0	0.152	0.848339	-0.151661	W	2	-0.0205156	W	Early	-1	0.134484	0.865516	easy	-0.131145	0.155	0.48863	1	0.48863	0	0.48863	0.51137
16	EP10	1	19	easy	0	0.164	0.836365	-0.163635	L	0	-0.151661	W	Early	-1	0.000339473	0.999661	easy	-0.0119749	0.152	0.515167	1	0.515167	0	0.515167	0.484833
17	EP10	1	20	easy	0	0.164	1.13253	0.132532	S	1	-0.163635	L	Early	-1	0.000364528	0.999635	easy	0.296168	0.164	-1.5853	-1	0	-1.5853	1.5853	0.585295
18	EP10	1	21	easy	0	0.161	0.989205	-0.0107953	W	2	0.132532	S	Late	1	-0.031468	0.703468	easy	-0.143327	0.164	-0.585295	-1	0	-0.585295	0.585295	0.585295
19	EP10	1	22	easy	0	0.158	1.01037	0.0103689	W	2	-0.0107953	W	Early	-1	0.150205	0.849795	easy	0.0211642	0.161	0.438391	1	0.438391	0	0.438391	0.561609
20	EP10	1	23	easy	0	0.155	0.974198	-0.0258015	W	2	0.0103689	W	Late	1	-0.147631	0.831631	easy	-0.0361704	0.158	0.463035	1	0.463035	0	0.463035	0.536965
21	EP10	1	24	easy	0	0.155	0.9708	-0.0291998	S	1	-0.0258015	W	Early	-1	0.129198	0.870802	easy	-0.0033983	0.155	0.48863	1	0.48863	0	0.48863	0.51137
22	EP10	1	25	easy	0	0.152	1.0408	0.0408011	W	2	-0.0291998	S	Early	-1	0.1258	0.8742	easy	0.0700009	0.155	-0.51137	-1	0	-0.51137	0.51137	0.51137
23	EP10	1	26	easy	0	0.149	1.00926	0.00925971	W	2	0.0408011	W	Late	1	-0.111199	0.807199	easy	-0.0315413	0.152	0.515167	1	0.515167	0	0.515167	0.484833
24	EP10	1	27	easy	0	0.146	0.934404	-0.0655963	W	2	0.00925971	W	Late	1	-0.13974	0.84174	easy	-0.074856	0.149	0.542627	1	0.542627	0	0.542627	0.457373
25	EP10	1	28	easy	0	0.146	1.05012	0.0501205	S	1	-0.0655963	W	Early	-1	0.0804037	0.919596	easy	0.115717	0.146	0.570988	1	0.570988	0	0.570988	0.429012
26	EP10	1	29	easy	0	0.143	0.919641	-0.0803594	W	2	0.0501205	S	Late	1	-0.0958795	0.80388	easy	-0.13048	0.146	-0.429012	-1	0	-0.429012	0.429012	0.429012
27	EP10	1	30	easy	0	0.155	1.23361	0.233612	L	0	-0.0803594	W	Early	-1	0.0626406	0.937359	easy	0.313971	0.143	0.60022	1	0.60022	0	0.60022	0.39978
28	EP10	1	31	easy	0	0.152	1.15397	0.153968	W	2	0.233612	L	Late	1	0.0786115	0.611388	easy	-0.0796438	0.155	-1.51137	-1	0	-1.51137	1.51137	0.51137
29	EP10	1	32	easy	0	0.149	0.849556	-0.150444	W	2	0.153968	W	Late	1	0.00196775	0.694032	easy	-0.304412	0.152	0.515167	1	0.515167	0	0.515167	0.484833
30	EP10	1	33	easy	0	0.146	0.912387	-0.0876128	W	2	-0.150444	W	Early	-1	-0.00144432	1.00144	easy	0.0628315	0.149	0.542627	1	0.542627	0	0.542627	0.457373
31	EP10	1	34	easy	0	0.158	1.28202	0.282015	L	0	-0.0876128	W	Early	-1	0.0583872	0.941613	easy	0.369628	0.146	0.570988	1	0.570988	0	0.570988	0.429012
32	EP10	1	35	easy	0	0.155	1.08405	0.0840545	W	2	0.282015	L	Late	1	0.124015	0.559985	easy	-0.197961	0.158	-1.53697	-1	0	-1.53697	1.53697	0.536965
33	EP10	1	36	easy	0	0.152	1.0729	0.0728958	W	2	0.0840545	W	Late	1	-0.0709455	0.760945	easy	-0.0111587	0.155	0.48863	1	0.48863	0	0.48863	0.51137
34	EP10	1	37	easy	0	0.164	1.32296	0.322962	L	0	0.0728958	W	Late	1	-0.0791042	0.775104	easy	0.250066	0.152	0.515167	1	0.515167	0	0.515167	0.484833
35	EP10	1	38	easy	0	0.161	1.08049	0.0804851	W	2	0.322962	L	Late	1	0.158962	0.513038	easy	-0.242477	0.164	-1.5853	-1	0	-1.5853	1.5853	0.585295
36	EP10	1	39	easy	0	0.158	0.925484	-0.0745158	W	2	0.0804851	W	Late	1	-0.0805149	0.758515	easy	-0.155001	0.161	0.438391	1	0.438391	0	0.438391	0.561609
37	EP10	1	40	easy	0	0.155	1.10596	0.105959	W	2	-0.0745158	W	Early	-1	0.0834842	0.916516	easy	0.180475	0.158	0.463035	1	0.463035	0	0.463035	0.536965
38	EP10	1	41	easy	0	0.167	0.787114	-0.212886	L	0	0.105959	W	Late	1	-0.0490409	0.739041	easy	-0.318845	0.155	0.48863	1	0.48863	0	0.48863	0.51137
39	EP10	1	42	easy	0	0.164	0.989295	-0.0107048	W	2	-0.212886	L	Early	-1	-0.0458856	1.04589	easy	0.202181	0.167	-1.60802	-1	0	-1.60802	1.60802	0.608023
40	EP10	1	43	easy	0	0.161	0.99436	-0.0056401	W	2	-0.0107048	W	Early	-1	0.153295	0.846705	easy	0.00506474	0.164	0.414705	1	0.414705	0	0.414705	0.585295
41	EP10	1	44	easy	0	0.158	1.14746	0.147464	W	2	-0.0056401	W	Early	-1	0.15536	0.84464	easy	0.153104	0.161	0.438391	1	0.438391	0	0.438391	0.561609
42	EP10	1	45	easy	0	0.155	1.01573	0.015729	W	2	0.147464	W	Late	1	-0.0105362	0.694536	easy	-0.131735	0.158	0.463035	1	0.463035	0	0.463035	0.536965
43	EP10	1	46	easy	0	0.152	1.06981	0.0698053	W	2	0.015729	W	Late	1	-0.139271	0.829271	easy	0.0540763	0.155	0.48863	1	0.48863	0	0.48863	0.51137
44	EP10	1	47	easy	0	0.149	1.03617	0.0361669	W	2	0.0698053	W	Late	1	-0.0821947	0.778195	easy	-0.0336384	0.152	0.515167	1	0.515167	0	0.515167	0.484833
45	EP10	1	48	easy	0	0.149	1.13606	0.136057	S	1	0.0361669	W	Late	1	-0.112833	0.814833	easy	0.0998896	0.149	0.542627	1	0.542627	0	0.542627	0.457373
46	EP10	1	49	easy	0	0.146	0.8548	-0.1452	W	2	0.136057	S	Late	1	-0.0129435	0.714943	easy	-0.281256	0.149	-0.457373	-1	0	-0.457373	0.457373	0.457373
47	EP10	1	50	easy	0	0.143	1.08142	0.0814159	W	2	-0.1452	W	Early	-1	0.000800391	0.9992	easy	0.226616	0.146	0.570988	1	0.570988	0	0.570988	0.429012
48	EP10	1	51	easy	0	0.14	0.963808	-0.0361925	W	2	0.0814159	W	Late	1	-0.0615841	0.775584	easy	-0.117608	0.143	0.60022	1	0.60022	0	0.60022	0.39978
49	EP10	1	52	easy	0	0.14	1.14722	0.147217	S	1	-0.0361925	W	Early	-1	0.103808	0.896192	easy	0.183409	0.14	0.630289	1	0.630289	0	0.630289	0.369711
50	EP10	1	53	easy	0	0.137	0.969483	-0.030517	W	2	0.147217	S	Late	1	0.00721701	0.712783	easy	-0.177734	0.14	-0.369711	-1	0	-0.369711	0.369711	0.369711
51	EP10	1	54	easy	0	0.134	1.02769	0.0276886	W	2	-0.030517	W	Early	-1	0.106483	0.893517	easy	0.0582057	0.137	0.661153	1	0.661153	0	0.661153	0.338847
52	EP10	1	55	easy	0	0.131	0.918358	-0.0816424	W	2	0.0276886	W	Late	1	-0.106311	0.838311	easy	-0.109331	0.134	0.692764	1	0.692764	0	0.692764	0.307236
53	EP10	1	56	easy	0	0.128	1.06898	0.068976	W	2	-0.0816424	W	Early	-1	0.0493576	0.950642	easy	0.150618	0.131	0.725068	1	0.725068	0	0.725068	0.274932
54	EP10	1	57	easy	0	0.125	0.910239	-0.0897614	W	2	0.068976	W	Late	1	-0.059024	0.803024	easy	-0.158737	0.128	0.758005	1	0.758005	0	0.758005	0.241995
55	EP10	1	58	easy	0	0.122	1.03094	0.0309381	W	2	-0.0897614	W	Early	-1	0.0352386	0.964761	easy	0.120699	0.125	0.791509	1	0.791509	0	0.791509	0.208491
56	EP10	1	59	easy	0	0.134	1.1354	0.135401	L	0	0.0309381	W	Late	1	-0.0910619	0.847062	easy	0.104463	0.122	0.82551	1	0.82551	0	0.82551	0.17449
57	EP10	1	60	easy	0	0.131	1.10954	0.109542	W	2	0.135401	L	Late	1	0.00140081	0.730599	easy	-0.0258593	0.134	-1.30724	-1	0	-1.30724	1.30724	0.307236
58	EP10	1	61	easy	0	0.131	1.0544	0.054404	S	1	0.109542	W	Late	1	-0.0214585	0.759458	easy	-0.0551375	0.131	0.725068	1	0.725068	0	0.725068	0.274932
59	EP10	1	62	easy	0	0.143	1.2012	0.201204	L	0	0.054404	S	Late	1	-0.076596	0.814596	easy	0.1468	0.131	-0.274932	-1	0	-0.274932	0.274932	0.274932
60	EP10	1	63	easy	0	0.14	0.887553	-0.112447	W	2	0.201204	L	Late	1	0.0582037	0.655796	easy	-0.313651	0.143	-1.39978	-1	0	-1.39978	1.39978	0.39978
61	EP10	1	64	easy	0	0.152	1.22971	0.229712	L	0	-0.112447	W	Early	-1	0.0275527	0.972447	easy	0.342159	0.14	0.630289	1	0.630289	0	0.630289	0.369711
62	EP10	1	65	easy	0	0.164	0.831975	-0.168025	L	0	0.229712	L	Late	1	0.0777118	0.618288	easy	-0.397737	0.152	-1.48483	-1	0	-1.48483	1.48483	0.484833
63	EP10	1	66	easy	0	0.161	0.997317	-0.00268276	W	2	-0.168025	L	Early	-1	-0.00402536	1.00403	easy	0.165343	0.164	-1.5853	-1	0	-1.5853	1.5853	0.585295
64	EP10	1	67	easy	0	0.161	0.922095	-0.0779047	S	1	-0.00268276	W	Early	-1	0.158317	0.841683	easy	-0.0752219	0.161	0.438391	1	0.438391	0	0.438391	0.561609
65	EP10	1	68	easy	0	0.158	0.925143	-0.0748572	W	2	-0.0779047	S	Early	-1	0.0830953	0.916905	easy	0.00304749	0.161	-0.561609	-1	0	-0.561609	0.561609	0.561609
66	EP10	1	69	easy	0	0.17	1.2193	0.219302	L	0	-0.0748572	W	Early	-1	0.0831428	0.916857	easy	0.294159	0.158	0.463035	1	0.463035	0	0.463035	0.536965
67	EP10	1	70	easy	0	0.182	1.19897	0.198972	L	0	0.219302	L	Late	1	0.0493023	0.610698	easy	-0.02033	0.17	-1.6298	-1	0	-1.6298	1.6298	0.629796
68	EP10	1	71	easy	0	0.194	1.26256	0.26256	L	0	0.198972	L	Late	1	0.0169722	0.619028	easy	0.0635876	0.182	-1.70756	-1	0	-1.70756	1.70756	0.707556
69	EP10	1	72	easy	0	0.191	0.832819	-0.167181	W	2	0.26256	L	Late	1	0.0685599	0.54344	easy	-0.429741	0.194	-1.77128	-1	0	-1.77128	1.77128	0.771276
70	EP10	1	73	easy	0	0.188	0.947211	-0.0527891	W	2	-0.167181	W	Early	-1	0.0238192	0.976181	easy	0.114392	0.191	0.243419	1	0.243419	0	0.243419	0.756581
71	EP10	1	74	easy	0	0.185	0.823066	-0.176934	W	2	-0.0527891	W	Early	-1	0.135211	0.864789	easy	-0.124145	0.188	0.25892	1	0.25892	0	0.25892	0.74108
73	EP10	2	3	hard	1	0.03	1.15747	0.157473	L	0	-0.0303576	S	Early	-1	0.154642	0.845358	easy	0.18783	0.185	-0.724747	-1	0	-0.724747	0.724747	0.724747
74	EP10	2	4	hard	1	0.033	1.37456	0.374563	L	0	0.157473	L	Late	1	0.127473	0.812527	hard	0.21709	0.03	-0.280693	-1	0	-0.280693	0.280693	-0.719307
76	EP10	2	7	hard	1	0.027	1.17779	0.177792	L	0	-0.195448	L	Early	-1	-0.159448	1.15945	hard	0.37324	0.036	-0.316524	-1	0	-0.316524	0.316524	-0.683476
77	EP10	2	8	hard	1	0.03	1.26795	0.267945	L	0	0.177792	L	Late	1	0.150792	0.795208	hard	0.0901532	0.027	-0.264087	-1	0	-0.264087	0.264087	-0.735913
78	EP10	2	9	hard	1	0.033	0.879476	-0.120524	L	0	0.267945	L	Late	1	0.237945	0.702055	hard	-0.388469	0.03	-0.280693	-1	0	-0.280693	0.280693	-0.719307
79	EP10	2	10	hard	1	0.036	0.927262	-0.0727379	L	0	-0.120524	L	Early	-1	-0.0875243	1.08752	hard	0.0477864	0.033	-0.298165	-1	0	-0.298165	0.298165	-0.701835
80	EP10	2	11	hard	1	0.039	1.16606	0.166055	L	0	-0.0727379	L	Early	-1	-0.0367379	1.03674	hard	0.238793	0.036	-0.316524	-1	0	-0.316524	0.316524	-0.683476
81	EP10	2	12	hard	1	0.039	1.03543	0.0354263	S	1	0.166055	L	Late	1	0.127055	0.794945	hard	-0.130629	0.039	-0.33579	-1	0	-0.33579	0.33579	-0.66421
82	EP10	2	13	hard	1	0.042	1.09957	0.099573	L	0	0.0354263	S	Late	1	-0.00357374	0.925574	hard	0.0641467	0.039	0.66421	1	0.66421	0	0.66421	-0.66421
83	EP10	2	14	hard	1	0.045	1.11908	0.119082	L	0	0.099573	L	Late	1	0.057573	0.858427	hard	0.0195094	0.042	-0.355981	-1	0	-0.355981	0.355981	-0.644019
84	EP10	2	15	hard	1	0.048	1.17037	0.170374	L	0	0.119082	L	Late	1	0.0740824	0.835918	hard	0.0512911	0.045	-0.377111	-1	0	-0.377111	0.377111	-0.622889
85	EP10	2	16	hard	1	0.048	1.04402	0.0440159	S	1	0.170374	L	Late	1	0.122374	0.781626	hard	-0.126358	0.048	-0.39919	-1	0	-0.39919	0.39919	-0.60081
86	EP10	2	17	hard	1	0.036	1.04572	0.0457244	W	2	0.0440159	S	Late	1	-0.00398405	0.907984	hard	0.00170843	0.048	0.60081	1	0.60081	0	0.60081	-0.60081
88	EP10	2	20	hard	1	0.045	1.18543	0.185431	L	0	0.197564	L	Late	1	0.158564	0.763436	hard	-0.0121326	0.039	-0.33579	-1	0	-0.33579	0.33579	-0.66421
89	EP10	2	21	hard	1	0.048	1.19366	0.193657	L	0	0.185431	L	Late	1	0.140431	0.769569	hard	0.00822599	0.045	-0.377111	-1	0	-0.377111	0.377111	-0.622889
90	EP10	2	22	hard	1	0.051	0.927184	-0.0728158	L	0	0.193657	L	Late	1	0.145657	0.758343	hard	-0.266473	0.048	-0.39919	-1	0	-0.39919	0.39919	-0.60081
91	EP10	2	23	hard	1	0.039	0.961493	-0.0385068	W	2	-0.0728158	L	Early	-1	-0.0218158	1.02182	hard	0.034309	0.051	-0.422226	-1	0	-0.422226	0.422226	-0.577774
92	EP10	2	24	hard	1	0.039	1.1652	0.165196	S	1	-0.0385068	W	Early	-1	0.00049322	0.999507	hard	0.203703	0.039	1.66421	1	1.66421	0	1.66421	-0.66421
93	EP10	2	25	hard	1	0.042	0.920443	-0.079557	L	0	0.165196	S	Late	1	0.126196	0.795804	hard	-0.244753	0.039	0.66421	1	0.66421	0	0.66421	-0.66421
94	EP10	2	26	hard	1	0.045	1.16379	0.163786	L	0	-0.079557	L	Early	-1	-0.037557	1.03756	hard	0.243343	0.042	-0.355981	-1	0	-0.355981	0.355981	-0.644019
95	EP10	2	27	hard	1	0.048	1.22874	0.228744	L	0	0.163786	L	Late	1	0.118786	0.791214	hard	0.0649581	0.045	-0.377111	-1	0	-0.377111	0.377111	-0.622889
96	EP10	2	28	hard	1	0.051	1.29099	0.290992	L	0	0.228744	L	Late	1	0.180744	0.723256	hard	0.0622476	0.048	-0.39919	-1	0	-0.39919	0.39919	-0.60081
97	EP10	2	29	hard	1	0.054	0.815005	-0.184995	L	0	0.290992	L	Late	1	0.239992	0.658008	hard	-0.475986	0.051	-0.422226	-1	0	-0.422226	0.422226	-0.577774
98	EP10	2	30	hard	1	0.057	0.723739	-0.276261	L	0	-0.184995	L	Early	-1	-0.130995	1.13099	hard	-0.0912664	0.054	-0.446221	-1	0	-0.446221	0.446221	-0.553779
100	EP10	2	33	hard	1	0.051	0.90467	-0.0953295	L	0	-0.0491752	W	Early	-1	-0.0041752	1.00418	hard	-0.0461543	0.045	1.62289	1	1.62289	0	1.62289	-0.622889
102	EP10	2	36	hard	1	0.06	0.901042	-0.0989583	L	0	-0.138767	L	Early	-1	-0.084767	1.08477	hard	0.0398087	0.054	-0.446221	-1	0	-0.446221	0.446221	-0.553779
103	EP10	2	37	hard	1	0.063	0.833749	-0.166251	L	0	-0.0989583	L	Early	-1	-0.0389583	1.03896	hard	-0.0672924	0.06	-0.497072	-1	0	-0.497072	0.497072	-0.502928
104	EP10	2	38	hard	1	0.051	0.980974	-0.0190261	W	2	-0.166251	L	Early	-1	-0.103251	1.10325	hard	0.147225	0.063	-0.523908	-1	0	-0.523908	0.523908	-0.476092
105	EP10	2	39	hard	1	0.051	1.26052	0.26052	S	1	-0.0190261	W	Early	-1	0.0319739	0.968026	hard	0.279546	0.051	1.57777	1	1.57777	0	1.57777	-0.577774
106	EP10	2	40	hard	1	0.039	0.949986	-0.0500144	W	2	0.26052	S	Late	1	0.20952	0.68848	hard	-0.310534	0.051	0.577774	1	0.577774	0	0.577774	-0.577774
107	EP10	2	41	hard	1	0.042	1.0642	0.0642019	L	0	-0.0500144	W	Early	-1	-0.0110144	1.01101	hard	0.114216	0.039	1.66421	1	1.66421	0	1.66421	-0.66421
109	EP10	2	44	hard	1	0.036	1.00703	0.00702551	W	2	0.111499	L	Late	1	0.0664993	0.843501	hard	-0.104474	0.045	-0.377111	-1	0	-0.377111	0.377111	-0.622889
110	EP10	2	45	hard	1	0.039	1.07194	0.0719364	L	0	0.00702551	W	Late	1	-0.0289745	0.956974	hard	0.0649109	0.036	1.68348	1	1.68348	0	1.68348	-0.683476
111	EP10	2	46	hard	1	0.027	1.01834	0.0183442	W	2	0.0719364	L	Late	1	0.0329364	0.889064	hard	-0.0535922	0.039	-0.33579	-1	0	-0.33579	0.33579	-0.66421
113	EP10	2	50	hard	1	0.039	1.10048	0.100483	L	0	0.126822	L	Late	1	0.0968216	0.843178	hard	-0.0263387	0.03	-0.280693	-1	0	-0.280693	0.280693	-0.719307
114	EP10	2	51	hard	1	0.042	1.21676	0.21676	L	0	0.100483	L	Late	1	0.061483	0.860517	hard	0.116277	0.039	-0.33579	-1	0	-0.33579	0.33579	-0.66421
115	EP10	2	52	hard	1	0.042	0.995154	-0.00484634	S	1	0.21676	L	Late	1	0.17476	0.74124	hard	-0.221606	0.042	-0.355981	-1	0	-0.355981	0.355981	-0.644019
116	EP10	2	53	hard	1	0.045	1.04515	0.0451525	L	0	-0.00484634	S	Early	-1	0.0371537	0.962846	hard	0.0499989	0.042	0.644019	1	0.644019	0	0.644019	-0.644019
117	EP10	2	54	hard	1	0.033	0.992767	-0.00723254	W	2	0.0451525	L	Late	1	0.00015252	0.909847	hard	-0.0523851	0.045	-0.377111	-1	0	-0.377111	0.377111	-0.622889
118	EP10	2	55	hard	1	0.036	1.18541	0.185411	L	0	-0.00723254	W	Early	-1	0.0257675	0.974233	hard	0.192643	0.033	1.70184	1	1.70184	0	1.70184	-0.701835
119	EP10	2	56	hard	1	0.039	1.11299	0.112992	L	0	0.185411	L	Late	1	0.149411	0.778589	hard	-0.0724191	0.036	-0.316524	-1	0	-0.316524	0.316524	-0.683476
120	EP10	2	57	hard	1	0.042	1.14954	0.14954	L	0	0.112992	L	Late	1	0.0739918	0.848008	hard	0.0365481	0.039	-0.33579	-1	0	-0.33579	0.33579	-0.66421
121	EP10	2	58	hard	1	0.042	1.00438	0.00438277	S	1	0.14954	L	Late	1	0.10754	0.80846	hard	-0.145157	0.042	-0.355981	-1	0	-0.355981	0.355981	-0.644019
122	EP10	2	59	hard	1	0.045	1.32582	0.325824	L	0	0.00438277	S	Late	1	-0.0376172	0.953617	hard	0.321442	0.042	0.644019	1	0.644019	0	0.644019	-0.644019
123	EP10	2	60	hard	1	0.048	1.39244	0.392435	L	0	0.325824	L	Late	1	0.280824	0.629176	hard	0.0666111	0.045	-0.377111	-1	0	-0.377111	0.377111	-0.622889
125	EP10	2	63	hard	1	0.054	1.07106	0.0710649	S	1	0.112673	L	Late	1	0.0616731	0.836327	hard	-0.0416082	0.051	-0.422226	-1	0	-0.422226	0.422226	-0.577774
127	EP10	2	66	hard	1	0.048	1.07053	0.0705261	L	0	0.165955	L	Late	1	0.108955	0.777045	hard	-0.0954293	0.057	-0.471172	-1	0	-0.471172	0.471172	-0.528828
128	EP10	2	67	hard	1	0.048	1.07261	0.0726092	S	1	0.0705261	L	Late	1	0.0225261	0.881474	hard	0.0020831	0.048	-0.39919	-1	0	-0.39919	0.39919	-0.60081
129	EP10	2	68	hard	1	0.036	1.03563	0.0356311	W	2	0.0726092	S	Late	1	0.0246092	0.879391	hard	-0.0369781	0.048	0.60081	1	0.60081	0	0.60081	-0.60081
130	EP10	2	69	hard	1	0.039	1.12038	0.120376	L	0	0.0356311	W	Late	1	-0.000368908	0.928369	hard	0.0847448	0.036	1.68348	1	1.68348	0	1.68348	-0.683476
131	EP10	2	70	hard	1	0.042	1.09112	0.0911216	L	0	0.120376	L	Late	1	0.0813759	0.840624	hard	-0.0292543	0.039	-0.33579	-1	0	-0.33579	0.33579	-0.66421
132	EP10	2	71	hard	1	0.045	1.36151	0.36151	L	0	0.0911216	L	Late	1	0.0491216	0.866878	hard	0.270389	0.042	-0.355981	-1	0	-0.355981	0.355981	-0.644019
133	EP10	2	72	hard	1	0.048	0.897754	-0.102246	L	0	0.36151	L	Late	1	0.31651	0.59349	hard	-0.463756	0.045	-0.377111	-1	0	-0.377111	0.377111	-0.622889
136	EP10	3	1	hard	1	0.057	0.936635	-0.0633651	L	0	-0.0557858	S	Early	-1	-0.00178582	1.00179	hard	-0.00757923	0.054	0.553779	1	0.553779	0	0.553779	-0.553779
137	EP10	3	2	hard	1	0.06	1.09352	0.0935153	L	0	-0.0633651	L	Early	-1	-0.00636505	1.00637	hard	0.15688	0.057	-0.471172	-1	0	-0.471172	0.471172	-0.528828
138	EP10	3	3	hard	1	0.048	0.959334	-0.040666	W	2	0.0935153	L	Late	1	0.0335153	0.846485	hard	-0.134181	0.06	-0.497072	-1	0	-0.497072	0.497072	-0.502928
139	EP10	3	4	hard	1	0.051	0.838009	-0.161991	L	0	-0.040666	W	Early	-1	0.00733402	0.992666	hard	-0.121325	0.048	1.60081	1	1.60081	0	1.60081	-0.60081
140	EP10	3	5	hard	1	0.054	1.07418	0.074184	L	0	-0.161991	L	Early	-1	-0.110991	1.11099	hard	0.236175	0.051	-0.422226	-1	0	-0.422226	0.422226	-0.577774
141	EP10	3	6	hard	1	0.057	1.09409	0.0940899	L	0	0.074184	L	Late	1	0.020184	0.871816	hard	0.0199059	0.054	-0.446221	-1	0	-0.446221	0.446221	-0.553779
142	EP10	3	7	hard	1	0.06	1.08702	0.0870208	L	0	0.0940899	L	Late	1	0.0370899	0.84891	hard	-0.00706917	0.057	-0.471172	-1	0	-0.471172	0.471172	-0.528828
143	EP10	3	8	hard	1	0.048	1.05869	0.0586934	W	2	0.0870208	L	Late	1	0.0270208	0.852979	hard	-0.0283273	0.06	-0.497072	-1	0	-0.497072	0.497072	-0.502928
144	EP10	3	9	hard	1	0.051	0.921188	-0.0788118	L	0	0.0586934	W	Late	1	0.0106934	0.893307	hard	-0.137505	0.048	1.60081	1	1.60081	0	1.60081	-0.60081
145	EP10	3	10	hard	1	0.039	0.99836	-0.0016396	W	2	-0.0788118	L	Early	-1	-0.0278118	1.02781	hard	0.0771722	0.051	-0.422226	-1	0	-0.422226	0.422226	-0.577774
146	EP10	3	11	hard	1	0.042	1.20873	0.208731	L	0	-0.0016396	W	Early	-1	0.0373604	0.96264	hard	0.210371	0.039	1.66421	1	1.66421	0	1.66421	-0.66421
147	EP10	3	12	hard	1	0.045	0.641808	-0.358192	L	0	0.208731	L	Late	1	0.166731	0.749269	hard	-0.566924	0.042	-0.355981	-1	0	-0.355981	0.355981	-0.644019
148	EP10	3	13	hard	1	0.048	1.17245	0.172453	L	0	-0.358192	L	Early	-1	-0.313192	1.31319	hard	0.530646	0.045	-0.377111	-1	0	-0.377111	0.377111	-0.622889
149	EP10	3	14	hard	1	0.048	1.06935	0.0693483	S	1	0.172453	L	Late	1	0.124453	0.779547	hard	-0.103105	0.048	-0.39919	-1	0	-0.39919	0.39919	-0.60081
150	EP10	3	15	hard	1	0.051	1.26322	0.263225	L	0	0.0693483	S	Late	1	0.0213483	0.882652	hard	0.193876	0.048	0.60081	1	0.60081	0	0.60081	-0.60081
151	EP10	3	16	hard	1	0.054	1.15825	0.158249	L	0	0.263225	L	Late	1	0.212225	0.685775	hard	-0.104975	0.051	-0.422226	-1	0	-0.422226	0.422226	-0.577774
152	EP10	3	17	hard	1	0.057	1.17786	0.177857	L	0	0.158249	L	Late	1	0.104249	0.787751	hard	0.0196076	0.054	-0.446221	-1	0	-0.446221	0.446221	-0.553779
153	EP10	3	18	hard	1	0.057	1.00454	0.00453991	S	1	0.177857	L	Late	1	0.120857	0.765143	hard	-0.173317	0.057	-0.471172	-1	0	-0.471172	0.471172	-0.528828
155	EP10	3	21	hard	1	0.066	0.879414	-0.120586	L	0	-0.0904282	L	Early	-1	-0.0304282	1.03043	hard	-0.0301581	0.06	-0.497072	-1	0	-0.497072	0.497072	-0.502928
156	EP10	3	22	hard	1	0.069	1.14596	0.145963	L	0	-0.120586	L	Early	-1	-0.0545863	1.05459	hard	0.26655	0.066	-0.551661	-1	0	-0.551661	0.551661	-0.448339
157	EP10	3	23	hard	1	0.057	1.00703	0.00703437	W	2	0.145963	L	Late	1	0.0769633	0.785037	hard	-0.138929	0.069	-0.580306	-1	0	-0.580306	0.580306	-0.419694
158	EP10	3	24	hard	1	0.06	1.06784	0.0678383	L	0	0.00703437	W	Late	1	-0.0499656	0.935966	hard	0.0608039	0.057	1.52883	1	1.52883	0	1.52883	-0.528828
159	EP10	3	25	hard	1	0.063	1.11749	0.117488	L	0	0.0678383	L	Late	1	0.00783827	0.872162	hard	0.04965	0.06	-0.497072	-1	0	-0.497072	0.497072	-0.502928
160	EP10	3	26	hard	1	0.051	1.02278	0.0227765	W	2	0.117488	L	Late	1	0.0544883	0.819512	hard	-0.0947118	0.063	-0.523908	-1	0	-0.523908	0.523908	-0.476092
161	EP10	3	27	hard	1	0.054	1.15903	0.15903	L	0	0.0227765	W	Late	1	-0.0282235	0.926223	hard	0.136253	0.051	1.57777	1	1.57777	0	1.57777	-0.577774
162	EP10	3	28	hard	1	0.057	0.868761	-0.131239	L	0	0.15903	L	Late	1	0.10503	0.78697	hard	-0.290268	0.054	-0.446221	-1	0	-0.446221	0.446221	-0.553779
163	EP10	3	29	hard	1	0.06	0.938896	-0.0611041	L	0	-0.131239	L	Early	-1	-0.0742386	1.07424	hard	0.0701344	0.057	-0.471172	-1	0	-0.471172	0.471172	-0.528828
164	EP10	3	30	hard	1	0.06	0.821953	-0.178047	S	1	-0.0611041	L	Early	-1	-0.00110414	1.0011	hard	-0.116943	0.06	-0.497072	-1	0	-0.497072	0.497072	-0.502928
165	EP10	3	31	hard	1	0.063	1.09337	0.0933728	L	0	-0.178047	S	Early	-1	-0.118047	1.11805	hard	0.27142	0.06	0.502928	1	0.502928	0	0.502928	-0.502928
166	EP10	3	32	hard	1	0.051	1.00427	0.00427355	W	2	0.0933728	L	Late	1	0.0303728	0.843627	hard	-0.0890993	0.063	-0.523908	-1	0	-0.523908	0.523908	-0.476092
167	EP10	3	33	hard	1	0.054	0.884266	-0.115734	L	0	0.00427355	W	Late	1	-0.0467264	0.944726	hard	-0.120008	0.051	1.57777	1	1.57777	0	1.57777	-0.577774
168	EP10	3	34	hard	1	0.057	1.1528	0.152799	L	0	-0.115734	L	Early	-1	-0.0617345	1.06173	hard	0.268533	0.054	-0.446221	-1	0	-0.446221	0.446221	-0.553779
169	EP10	3	35	hard	1	0.057	0.885555	-0.114445	S	1	0.152799	L	Late	1	0.095799	0.790201	hard	-0.267244	0.057	-0.471172	-1	0	-0.471172	0.471172	-0.528828
170	EP10	3	36	hard	1	0.06	0.842106	-0.157894	L	0	-0.114445	S	Early	-1	-0.0574454	1.05745	hard	-0.0434485	0.057	0.528828	1	0.528828	0	0.528828	-0.528828
171	EP10	3	37	hard	1	0.048	0.99605	-0.0039499	W	2	-0.157894	L	Early	-1	-0.0978939	1.09789	hard	0.153944	0.06	-0.497072	-1	0	-0.497072	0.497072	-0.502928
172	EP10	3	38	hard	1	0.036	1.02564	0.0256363	W	2	-0.0039499	W	Early	-1	0.0440501	0.95595	hard	0.0295862	0.048	1.60081	1	1.60081	0	1.60081	-0.60081
173	EP10	3	39	hard	1	0.039	1.29817	0.298168	L	0	0.0256363	W	Late	1	-0.0103637	0.938364	hard	0.272532	0.036	1.68348	1	1.68348	0	1.68348	-0.683476
174	EP10	3	40	hard	1	0.042	1.10272	0.102724	L	0	0.298168	L	Late	1	0.259168	0.662832	hard	-0.195444	0.039	-0.33579	-1	0	-0.33579	0.33579	-0.66421
175	EP10	3	41	hard	1	0.045	1.20071	0.200705	L	0	0.102724	L	Late	1	0.0607244	0.855276	hard	0.097981	0.042	-0.355981	-1	0	-0.355981	0.355981	-0.644019
176	EP10	3	42	hard	1	0.033	0.98694	-0.0130596	W	2	0.200705	L	Late	1	0.155705	0.754295	hard	-0.213765	0.045	-0.377111	-1	0	-0.377111	0.377111	-0.622889
177	EP10	3	43	hard	1	0.036	1.16147	0.161473	L	0	-0.0130596	W	Early	-1	0.0199404	0.98006	hard	0.174532	0.033	1.70184	1	1.70184	0	1.70184	-0.701835
178	EP10	3	44	hard	1	0.036	0.980208	-0.0197925	S	1	0.161473	L	Late	1	0.125473	0.802527	hard	-0.181265	0.036	-0.316524	-1	0	-0.316524	0.316524	-0.683476
179	EP10	3	45	hard	1	0.039	0.906499	-0.0935008	L	0	-0.0197925	S	Early	-1	0.0162075	0.983792	hard	-0.0737083	0.036	0.683476	1	0.683476	0	0.683476	-0.683476
180	EP10	3	46	hard	1	0.027	1.00099	0.000986735	W	2	-0.0935008	L	Early	-1	-0.0545008	1.0545	hard	0.0944875	0.039	-0.33579	-1	0	-0.33579	0.33579	-0.66421
181	EP10	3	47	hard	1	0.015	0.99132	-0.00868046	W	2	0.000986735	W	Late	1	-0.0260133	0.972013	hard	-0.00966719	0.027	1.73591	1	1.73591	0	1.73591	-0.735913
182	EP10	3	48	hard	1	0.018	1.0293	0.0292983	L	0	-0.00868046	W	Early	-1	0.00631954	0.99368	hard	0.0379788	0.015	1.7942	1	1.7942	0	1.7942	-0.794199
183	EP10	3	49	hard	1	0.021	0.900911	-0.0990886	L	0	0.0292983	L	Late	1	0.0112983	0.952702	hard	-0.128387	0.018	-0.219205	-1	0	-0.219205	0.219205	-0.780795
184	EP10	3	50	hard	1	0.021	1.03832	0.0383212	S	1	-0.0990886	L	Early	-1	-0.0780886	1.07809	hard	0.13741	0.021	-0.233369	-1	0	-0.233369	0.233369	-0.766631
185	EP10	3	51	hard	1	0.024	0.818252	-0.181748	L	0	0.0383212	S	Late	1	0.0173212	0.940679	hard	-0.220069	0.021	0.766631	1	0.766631	0	0.766631	-0.766631
186	EP10	3	52	hard	1	0.027	0.727339	-0.272661	L	0	-0.181748	L	Early	-1	-0.157748	1.15775	hard	-0.0909133	0.024	-0.248321	-1	0	-0.248321	0.248321	-0.751679
187	EP10	3	53	hard	1	0.03	0.895427	-0.104573	L	0	-0.272661	L	Early	-1	-0.245661	1.24566	hard	0.168088	0.027	-0.264087	-1	0	-0.264087	0.264087	-0.735913
188	EP10	3	54	hard	1	0.033	1.04434	0.0443424	L	0	-0.104573	L	Early	-1	-0.0745732	1.07457	hard	0.148916	0.03	-0.280693	-1	0	-0.280693	0.280693	-0.719307
189	EP10	3	55	hard	1	0.033	0.99286	-0.0071404	S	1	0.0443424	L	Late	1	0.0113424	0.922658	hard	-0.0514828	0.033	-0.298165	-1	0	-0.298165	0.298165	-0.701835
190	EP10	3	56	hard	1	0.036	0.945132	-0.0548684	L	0	-0.0071404	S	Early	-1	0.0258596	0.97414	hard	-0.047728	0.033	0.701835	1	0.701835	0	0.701835	-0.701835
191	EP10	3	57	hard	1	0.039	0.957266	-0.0427343	L	0	-0.0548684	L	Early	-1	-0.0188684	1.01887	hard	0.0121341	0.036	-0.316524	-1	0	-0.316524	0.316524	-0.683476
192	EP10	3	58	hard	1	0.042	1.1263	0.126304	L	0	-0.0427343	L	Early	-1	-0.00373429	1.00373	hard	0.169039	0.039	-0.33579	-1	0	-0.33579	0.33579	-0.66421
193	EP10	3	59	hard	1	0.042	1.33097	0.330972	S	1	0.126304	L	Late	1	0.0843042	0.831696	hard	0.204668	0.042	-0.355981	-1	0	-0.355981	0.355981	-0.644019
194	EP10	3	60	hard	1	0.045	1.32887	0.328875	L	0	0.330972	S	Late	1	0.288972	0.627028	hard	-0.00209726	0.042	0.644019	1	0.644019	0	0.644019	-0.644019
195	EP10	3	61	hard	1	0.048	1.05723	0.0572322	L	0	0.328875	L	Late	1	0.283875	0.626125	hard	-0.271642	0.045	-0.377111	-1	0	-0.377111	0.377111	-0.622889
196	EP10	3	62	hard	1	0.051	1.08852	0.0885245	L	0	0.0572322	L	Late	1	0.00923219	0.894768	hard	0.0312923	0.048	-0.39919	-1	0	-0.39919	0.39919	-0.60081
197	EP10	3	63	hard	1	0.054	1.05861	0.0586123	L	0	0.0885245	L	Late	1	0.0375245	0.860475	hard	-0.0299122	0.051	-0.422226	-1	0	-0.422226	0.422226	-0.577774
198	EP10	3	64	hard	1	0.057	0.79784	-0.20216	L	0	0.0586123	L	Late	1	0.00461231	0.887388	hard	-0.260772	0.054	-0.446221	-1	0	-0.446221	0.446221	-0.553779
199	EP10	3	65	hard	1	0.045	1.02428	0.0242778	W	2	-0.20216	L	Early	-1	-0.14516	1.14516	hard	0.226438	0.057	-0.471172	-1	0	-0.471172	0.471172	-0.528828
201	EP10	3	69	hard	1	0.054	1.10619	0.106185	L	0	0.201365	L	Late	1	0.153365	0.750635	hard	-0.0951798	0.048	-0.39919	-1	0	-0.39919	0.39919	-0.60081
202	EP10	3	70	hard	1	0.057	1.09846	0.0984581	L	0	0.106185	L	Late	1	0.0521852	0.839815	hard	-0.00772711	0.054	-0.446221	-1	0	-0.446221	0.446221	-0.553779
203	EP10	3	71	hard	1	0.06	0.867731	-0.132269	L	0	0.0984581	L	Late	1	0.0414581	0.844542	hard	-0.230728	0.057	-0.471172	-1	0	-0.471172	0.471172	-0.528828
204	EP10	3	72	hard	1	0.063	0.884436	-0.115564	L	0	-0.132269	L	Early	-1	-0.0722695	1.07227	hard	0.0167053	0.06	-0.497072	-1	0	-0.497072	0.497072	-0.502928
205	EP10	3	73	hard	1	0.063	1.05647	0.0564699	S	1	-0.115564	L	Early	-1	-0.0525642	1.05256	hard	0.172034	0.063	-0.523908	-1	0	-0.523908	0.523908	-0.476092
206	EP10	3	74	hard	1	0.051	1.0617	0.0616989	W	2	0.0564699	S	Late	1	-0.00653011	0.88053	hard	0.00522904	0.063	0.476092	1	0.476092	0	0.476092	-0.476092
208	EP10	4	1	easy	0	0.182	1.0986	0.0986047	W	2	0.0135379	W	Late	1	-0.0254621	0.947462	hard	0.0850668	0.039	1.66421	1	1.66421	0	1.66421	-0.66421
209	EP10	4	2	easy	0	0.179	1.14854	0.148539	W	2	0.0986047	W	Late	1	-0.0833953	0.719395	easy	0.0499346	0.182	0.292444	1	0.292444	0	0.292444	0.707556
210	EP10	4	3	easy	0	0.191	0.771545	-0.228455	L	0	0.148539	W	Late	1	-0.0304607	0.672461	easy	-0.376994	0.179	0.310515	1	0.310515	0	0.310515	0.689485
211	EP10	4	4	easy	0	0.188	0.81926	-0.18074	W	2	-0.228455	L	Early	-1	-0.0374548	1.03745	easy	0.0477149	0.191	-1.75658	-1	0	-1.75658	1.75658	0.756581
212	EP10	4	5	easy	0	0.185	0.88792	-0.11208	W	2	-0.18074	W	Early	-1	0.00726011	0.99274	easy	0.0686597	0.188	0.25892	1	0.25892	0	0.25892	0.74108
213	EP10	4	6	easy	0	0.182	1.02273	0.0227311	W	2	-0.11208	W	Early	-1	0.0729198	0.92708	easy	0.134811	0.185	0.275253	1	0.275253	0	0.275253	0.724747
214	EP10	4	7	easy	0	0.179	1.0511	0.0511001	W	2	0.0227311	W	Late	1	-0.159269	0.795269	easy	0.0283689	0.182	0.292444	1	0.292444	0	0.292444	0.707556
215	EP10	4	8	easy	0	0.176	0.83218	-0.16782	W	2	0.0511001	W	Late	1	-0.1279	0.7699	easy	-0.21892	0.179	0.310515	1	0.310515	0	0.310515	0.689485
216	EP10	4	9	easy	0	0.173	0.982963	-0.0170369	W	2	-0.16782	W	Early	-1	0.0081798	0.99182	easy	0.150783	0.176	0.329487	1	0.329487	0	0.329487	0.670513
217	EP10	4	10	easy	0	0.17	0.941931	-0.0580688	W	2	-0.0170369	W	Early	-1	0.155963	0.844037	easy	-0.0410319	0.173	0.349378	1	0.349378	0	0.349378	0.650622
218	EP10	4	11	easy	0	0.167	1.07693	0.0769261	W	2	-0.0580688	W	Early	-1	0.111931	0.888069	easy	0.134995	0.17	0.370204	1	0.370204	0	0.370204	0.629796
219	EP10	4	12	easy	0	0.167	0.992695	-0.00730458	S	1	0.0769261	W	Late	1	-0.0900739	0.756074	easy	-0.0842306	0.167	0.391977	1	0.391977	0	0.391977	0.608023
220	EP10	4	13	easy	0	0.164	0.837988	-0.162012	W	2	-0.00730458	S	Early	-1	0.159695	0.840305	easy	-0.154707	0.167	-0.608023	-1	0	-0.608023	0.608023	0.608023
221	EP10	4	14	easy	0	0.161	1.05077	0.0507715	W	2	-0.162012	W	Early	-1	0.00198815	0.998012	easy	0.212783	0.164	0.414705	1	0.414705	0	0.414705	0.585295
222	EP10	4	15	easy	0	0.158	0.999029	-0.000971397	W	2	0.0507715	W	Late	1	-0.110228	0.788228	easy	-0.0517429	0.161	0.438391	1	0.438391	0	0.438391	0.561609
223	EP10	4	16	easy	0	0.155	0.915818	-0.0841822	W	2	-0.000971397	W	Early	-1	0.157029	0.842971	easy	-0.0832108	0.158	0.463035	1	0.463035	0	0.463035	0.536965
224	EP10	4	17	easy	0	0.152	1.00103	0.00103069	W	2	-0.0841822	W	Early	-1	0.0708178	0.929182	easy	0.0852129	0.155	0.48863	1	0.48863	0	0.48863	0.51137
225	EP10	4	18	easy	0	0.152	0.66014	-0.33986	S	1	0.00103069	W	Late	1	-0.150969	0.846969	easy	-0.340891	0.152	0.515167	1	0.515167	0	0.515167	0.484833
226	EP10	4	19	easy	0	0.149	0.994086	-0.0059143	W	2	-0.33986	S	Early	-1	-0.18786	1.18786	easy	0.333946	0.152	-0.484833	-1	0	-0.484833	0.484833	0.484833
227	EP10	4	20	easy	0	0.146	1.07546	0.0754616	W	2	-0.0059143	W	Early	-1	0.143086	0.856914	easy	0.0813759	0.149	0.542627	1	0.542627	0	0.542627	0.457373
228	EP10	4	21	easy	0	0.143	0.917447	-0.0825535	W	2	0.0754616	W	Late	1	-0.0705384	0.778538	easy	-0.158015	0.146	0.570988	1	0.570988	0	0.570988	0.429012
229	EP10	4	22	easy	0	0.14	0.955771	-0.0442294	W	2	-0.0825535	W	Early	-1	0.0604465	0.939553	easy	0.0383241	0.143	0.60022	1	0.60022	0	0.60022	0.39978
230	EP10	4	23	easy	0	0.152	0.854331	-0.145669	L	0	-0.0442294	W	Early	-1	0.0957706	0.904229	easy	-0.10144	0.14	0.630289	1	0.630289	0	0.630289	0.369711
231	EP10	4	24	easy	0	0.149	1.09193	0.0919336	W	2	-0.145669	L	Early	-1	0.00633061	0.993669	easy	0.237603	0.152	-1.48483	-1	0	-1.48483	1.48483	0.484833
232	EP10	4	25	easy	0	0.146	1.02113	0.0211295	W	2	0.0919336	W	Late	1	-0.0570664	0.759066	easy	-0.0708041	0.149	0.542627	1	0.542627	0	0.542627	0.457373
233	EP10	4	26	easy	0	0.158	1.24301	0.243011	L	0	0.0211295	W	Late	1	-0.124871	0.832871	easy	0.221882	0.146	0.570988	1	0.570988	0	0.570988	0.429012
234	EP10	4	27	easy	0	0.155	0.965289	-0.0347109	W	2	0.243011	L	Late	1	0.0850114	0.598989	easy	-0.277722	0.158	-1.53697	-1	0	-1.53697	1.53697	0.536965
235	EP10	4	28	easy	0	0.152	0.989514	-0.0104864	W	2	-0.0347109	W	Early	-1	0.120289	0.879711	easy	0.0242245	0.155	0.48863	1	0.48863	0	0.48863	0.51137
236	EP10	4	29	easy	0	0.164	1.25267	0.252673	L	0	-0.0104864	W	Early	-1	0.141514	0.858486	easy	0.263159	0.152	0.515167	1	0.515167	0	0.515167	0.484833
237	EP10	4	30	easy	0	0.161	1.12676	0.126764	W	2	0.252673	L	Late	1	0.0886729	0.583327	easy	-0.125908	0.164	-1.5853	-1	0	-1.5853	1.5853	0.585295
238	EP10	4	31	easy	0	0.158	1.04827	0.0482704	W	2	0.126764	W	Late	1	-0.0342355	0.712236	easy	-0.078494	0.161	0.438391	1	0.438391	0	0.438391	0.561609
239	EP10	4	32	easy	0	0.17	1.32847	0.328473	L	0	0.0482704	W	Late	1	-0.10973	0.79373	easy	0.280202	0.158	0.463035	1	0.463035	0	0.463035	0.536965
240	EP10	4	33	easy	0	0.182	1.2057	0.205702	L	0	0.328473	L	Late	1	0.158473	0.501527	easy	-0.122771	0.17	-1.6298	-1	0	-1.6298	1.6298	0.629796
241	EP10	4	34	easy	0	0.182	1.07011	0.0701102	S	1	0.205702	L	Late	1	0.0237017	0.612298	easy	-0.135592	0.182	-1.70756	-1	0	-1.70756	1.70756	0.707556
242	EP10	4	35	easy	0	0.179	1.00223	0.00223131	W	2	0.0701102	S	Late	1	-0.11189	0.74789	easy	-0.0678789	0.182	-0.707556	-1	0	-0.707556	0.707556	0.707556
243	EP10	4	36	easy	0	0.176	0.933222	-0.066778	W	2	0.00223131	W	Late	1	-0.176769	0.818769	easy	-0.0690093	0.179	0.310515	1	0.310515	0	0.310515	0.689485
244	EP10	4	37	easy	0	0.173	0.833758	-0.166242	W	2	-0.066778	W	Early	-1	0.109222	0.890778	easy	-0.099464	0.176	0.329487	1	0.329487	0	0.329487	0.670513
245	EP10	4	38	easy	0	0.17	0.879079	-0.120921	W	2	-0.166242	W	Early	-1	0.006758	0.993242	easy	0.0453205	0.173	0.349378	1	0.349378	0	0.349378	0.650622
246	EP10	4	39	easy	0	0.182	1.39698	0.396977	L	0	-0.120921	W	Early	-1	0.0490785	0.950921	easy	0.517898	0.17	0.370204	1	0.370204	0	0.370204	0.629796
247	EP10	4	40	easy	0	0.179	0.87224	-0.12776	W	2	0.396977	L	Late	1	0.214977	0.421023	easy	-0.524736	0.182	-1.70756	-1	0	-1.70756	1.70756	0.707556
248	EP10	4	41	easy	0	0.176	1.05278	0.0527783	W	2	-0.12776	W	Early	-1	0.0512403	0.94876	easy	0.180538	0.179	0.310515	1	0.310515	0	0.310515	0.689485
249	EP10	4	42	easy	0	0.176	1.00273	0.00273365	S	1	0.0527783	W	Late	1	-0.123222	0.771222	easy	-0.0500446	0.176	0.329487	1	0.329487	0	0.329487	0.670513
250	EP10	4	43	easy	0	0.173	0.924682	-0.0753179	W	2	0.00273365	S	Late	1	-0.173266	0.821266	easy	-0.0780516	0.176	-0.670513	-1	0	-0.670513	0.670513	0.670513
251	EP10	4	44	easy	0	0.17	1.01917	0.0191652	W	2	-0.0753179	W	Early	-1	0.0976821	0.902318	easy	0.0944831	0.173	0.349378	1	0.349378	0	0.349378	0.650622
252	EP10	4	45	easy	0	0.167	1.03837	0.0383733	W	2	0.0191652	W	Late	1	-0.150835	0.810835	easy	0.0192081	0.17	0.370204	1	0.370204	0	0.370204	0.629796
253	EP10	4	46	easy	0	0.167	1.05939	0.0593869	S	1	0.0383733	W	Late	1	-0.128627	0.794627	easy	0.0210136	0.167	0.391977	1	0.391977	0	0.391977	0.608023
254	EP10	4	47	easy	0	0.164	0.926455	-0.073545	W	2	0.0593869	S	Late	1	-0.107613	0.773613	easy	-0.132932	0.167	-0.608023	-1	0	-0.608023	0.608023	0.608023
255	EP10	4	48	easy	0	0.161	1.00341	0.00340774	W	2	-0.073545	W	Early	-1	0.090455	0.909545	easy	0.0769528	0.164	0.414705	1	0.414705	0	0.414705	0.585295
256	EP10	4	49	easy	0	0.158	1.01188	0.0118838	W	2	0.00340774	W	Late	1	-0.157592	0.835592	easy	0.00847604	0.161	0.438391	1	0.438391	0	0.438391	0.561609
257	EP10	4	50	easy	0	0.158	1.08762	0.087622	S	1	0.0118838	W	Late	1	-0.146116	0.830116	easy	0.0757382	0.158	0.463035	1	0.463035	0	0.463035	0.536965
258	EP10	4	51	easy	0	0.17	1.17306	0.173063	L	0	0.087622	S	Late	1	-0.070378	0.754378	easy	0.085441	0.158	-0.536965	-1	0	-0.536965	0.536965	0.536965
259	EP10	4	52	easy	0	0.167	0.949457	-0.0505429	W	2	0.173063	L	Late	1	0.00306297	0.656937	easy	-0.223606	0.17	-1.6298	-1	0	-1.6298	1.6298	0.629796
260	EP10	4	53	easy	0	0.164	0.981121	-0.0188794	W	2	-0.0505429	W	Early	-1	0.116457	0.883543	easy	0.0316636	0.167	0.391977	1	0.391977	0	0.391977	0.608023
261	EP10	4	54	easy	0	0.164	1.06184	0.0618395	S	1	-0.0188794	W	Early	-1	0.145121	0.854879	easy	0.0807188	0.164	0.414705	1	0.414705	0	0.414705	0.585295
262	EP10	4	55	easy	0	0.161	0.992012	-0.00798775	W	2	0.0618395	S	Late	1	-0.102161	0.774161	easy	-0.0698272	0.164	-0.585295	-1	0	-0.585295	0.585295	0.585295
263	EP10	4	56	easy	0	0.158	1.0151	0.015103	W	2	-0.00798775	W	Early	-1	0.153012	0.846988	easy	0.0230908	0.161	0.438391	1	0.438391	0	0.438391	0.561609
264	EP10	4	57	easy	0	0.155	0.988187	-0.0118132	W	2	0.015103	W	Late	1	-0.142897	0.826897	easy	-0.0269162	0.158	0.463035	1	0.463035	0	0.463035	0.536965
265	EP10	4	58	easy	0	0.152	0.851382	-0.148618	W	2	-0.0118132	W	Early	-1	0.143187	0.856813	easy	-0.136805	0.155	0.48863	1	0.48863	0	0.48863	0.51137
266	EP10	4	59	easy	0	0.149	0.888206	-0.111794	W	2	-0.148618	W	Early	-1	0.0033822	0.996618	easy	0.0368234	0.152	0.515167	1	0.515167	0	0.515167	0.484833
267	EP10	4	60	easy	0	0.146	1.10306	0.103062	W	2	-0.111794	W	Early	-1	0.0372056	0.962794	easy	0.214857	0.149	0.542627	1	0.542627	0	0.542627	0.457373
268	EP10	4	61	easy	0	0.143	1.01328	0.0132831	W	2	0.103062	W	Late	1	-0.0429378	0.750938	easy	-0.0897791	0.146	0.570988	1	0.570988	0	0.570988	0.429012
269	EP10	4	62	easy	0	0.14	0.977856	-0.0221441	W	2	0.0132831	W	Late	1	-0.129717	0.843717	easy	-0.0354272	0.143	0.60022	1	0.60022	0	0.60022	0.39978
270	EP10	4	63	easy	0	0.14	0.951136	-0.0488639	S	1	-0.0221441	W	Early	-1	0.117856	0.882144	easy	-0.0267198	0.14	0.630289	1	0.630289	0	0.630289	0.369711
271	EP10	4	64	easy	0	0.152	1.27628	0.276275	L	0	-0.0488639	S	Early	-1	0.0911361	0.908864	easy	0.325139	0.14	-0.369711	-1	0	-0.369711	0.369711	0.369711
272	EP10	4	65	easy	0	0.149	1.06868	0.0686785	W	2	0.276275	L	Late	1	0.124275	0.571725	easy	-0.207597	0.152	-1.48483	-1	0	-1.48483	1.48483	0.484833
273	EP10	4	66	easy	0	0.146	0.871174	-0.128826	W	2	0.0686785	W	Late	1	-0.0803215	0.782321	easy	-0.197505	0.149	0.542627	1	0.542627	0	0.542627	0.457373
274	EP10	4	67	easy	0	0.143	1.03653	0.0365306	W	2	-0.128826	W	Early	-1	0.0171738	0.982826	easy	0.165357	0.146	0.570988	1	0.570988	0	0.570988	0.429012
276	EP10	4	71	easy	0	0.146	1.08046	0.0804615	W	2	0.107746	W	Late	1	-0.0322544	0.752254	easy	-0.0272841	0.14	0.630289	1	0.630289	0	0.630289	0.369711
277	EP10	4	72	easy	0	0.143	0.988998	-0.0110019	W	2	0.0804615	W	Late	1	-0.0655385	0.773539	easy	-0.0914634	0.146	0.570988	1	0.570988	0	0.570988	0.429012
278	EP10	4	73	easy	0	0.14	0.859757	-0.140243	W	2	-0.0110019	W	Early	-1	0.131998	0.868002	easy	-0.129241	0.143	0.60022	1	0.60022	0	0.60022	0.39978
279	EP10	4	74	easy	0	0.14	0.947575	-0.0524252	S	1	-0.140243	W	Early	-1	-0.000243035	1.00024	easy	0.0878178	0.14	0.630289	1	0.630289	0	0.630289	0.369711
281	EP10	5	1	hard	1	0.027	0.986745	-0.0132547	W	2	-0.0895169	W	Early	-1	0.0474831	0.952517	easy	0.0762622	0.137	0.661153	1	0.661153	0	0.661153	0.338847
282	EP10	5	2	hard	1	0.03	1.06876	0.0687582	L	0	-0.0132547	W	Early	-1	0.0137453	0.986255	hard	0.0820129	0.027	1.73591	1	1.73591	0	1.73591	-0.735913
283	EP10	5	3	hard	1	0.033	1.11664	0.116643	L	0	0.0687582	L	Late	1	0.0387582	0.901242	hard	0.0478847	0.03	-0.280693	-1	0	-0.280693	0.280693	-0.719307
284	EP10	5	4	hard	1	0.036	1.09207	0.0920689	L	0	0.116643	L	Late	1	0.0836429	0.850357	hard	-0.024574	0.033	-0.298165	-1	0	-0.298165	0.298165	-0.701835
285	EP10	5	5	hard	1	0.039	0.741153	-0.258847	L	0	0.0920689	L	Late	1	0.0560689	0.871931	hard	-0.350916	0.036	-0.316524	-1	0	-0.316524	0.316524	-0.683476
286	EP10	5	6	hard	1	0.042	0.745132	-0.254868	L	0	-0.258847	L	Early	-1	-0.219847	1.21985	hard	0.00397921	0.039	-0.33579	-1	0	-0.33579	0.33579	-0.66421
287	EP10	5	7	hard	1	0.03	0.997743	-0.00225721	W	2	-0.254868	L	Early	-1	-0.212868	1.21287	hard	0.252611	0.042	-0.355981	-1	0	-0.355981	0.355981	-0.644019
288	EP10	5	8	hard	1	0.033	1.10399	0.103989	L	0	-0.00225721	W	Early	-1	0.0277428	0.972257	hard	0.106246	0.03	1.71931	1	1.71931	0	1.71931	-0.719307
289	EP10	5	9	hard	1	0.036	0.943005	-0.0569949	L	0	0.103989	L	Late	1	0.0709886	0.863011	hard	-0.160983	0.033	-0.298165	-1	0	-0.298165	0.298165	-0.701835
290	EP10	5	10	hard	1	0.039	0.899073	-0.100927	L	0	-0.0569949	L	Early	-1	-0.0209949	1.02099	hard	-0.0439323	0.036	-0.316524	-1	0	-0.316524	0.316524	-0.683476
291	EP10	5	11	hard	1	0.039	0.876814	-0.123186	S	1	-0.100927	L	Early	-1	-0.0619272	1.06193	hard	-0.0222588	0.039	-0.33579	-1	0	-0.33579	0.33579	-0.66421
292	EP10	5	12	hard	1	0.042	0.890616	-0.109384	L	0	-0.123186	S	Early	-1	-0.084186	1.08419	hard	0.0138022	0.039	0.66421	1	0.66421	0	0.66421	-0.66421
293	EP10	5	13	hard	1	0.045	0.831145	-0.168855	L	0	-0.109384	L	Early	-1	-0.0673838	1.06738	hard	-0.0594708	0.042	-0.355981	-1	0	-0.355981	0.355981	-0.644019
294	EP10	5	14	hard	1	0.048	1.14067	0.140667	L	0	-0.168855	L	Early	-1	-0.123855	1.12385	hard	0.309521	0.045	-0.377111	-1	0	-0.377111	0.377111	-0.622889
295	EP10	5	15	hard	1	0.048	0.948454	-0.0515463	S	1	0.140667	L	Late	1	0.0926667	0.811333	hard	-0.192213	0.048	-0.39919	-1	0	-0.39919	0.39919	-0.60081
296	EP10	5	16	hard	1	0.051	0.939037	-0.0609626	L	0	-0.0515463	S	Early	-1	-0.00354632	1.00355	hard	-0.00941624	0.048	0.60081	1	0.60081	0	0.60081	-0.60081
297	EP10	5	17	hard	1	0.054	1.13114	0.131145	L	0	-0.0609626	L	Early	-1	-0.00996256	1.00996	hard	0.192107	0.051	-0.422226	-1	0	-0.422226	0.422226	-0.577774
298	EP10	5	18	hard	1	0.057	0.767302	-0.232698	L	0	0.131145	L	Late	1	0.0771447	0.814855	hard	-0.363842	0.054	-0.446221	-1	0	-0.446221	0.446221	-0.553779
299	EP10	5	19	hard	1	0.045	1.02725	0.0272509	W	2	-0.232698	L	Early	-1	-0.175698	1.1757	hard	0.259949	0.057	-0.471172	-1	0	-0.471172	0.471172	-0.528828
300	EP10	5	20	hard	1	0.048	0.79411	-0.20589	L	0	0.0272509	W	Late	1	-0.0177491	0.927749	hard	-0.233141	0.045	1.62289	1	1.62289	0	1.62289	-0.622889
301	EP10	5	21	hard	1	0.051	1.1202	0.120196	L	0	-0.20589	L	Early	-1	-0.15789	1.15789	hard	0.326086	0.048	-0.39919	-1	0	-0.39919	0.39919	-0.60081
302	EP10	5	22	hard	1	0.039	0.975552	-0.0244482	W	2	0.120196	L	Late	1	0.0691961	0.828804	hard	-0.144644	0.051	-0.422226	-1	0	-0.422226	0.422226	-0.577774
303	EP10	5	23	hard	1	0.027	1.00122	0.00121549	W	2	-0.0244482	W	Early	-1	0.0145518	0.985448	hard	0.0256637	0.039	1.66421	1	1.66421	0	1.66421	-0.66421
304	EP10	5	24	hard	1	0.03	1.08146	0.081457	L	0	0.00121549	W	Late	1	-0.0257845	0.971785	hard	0.0802415	0.027	1.73591	1	1.73591	0	1.73591	-0.735913
305	EP10	5	25	hard	1	0.018	1.00219	0.00218819	W	2	0.081457	L	Late	1	0.051457	0.888543	hard	-0.0792688	0.03	-0.280693	-1	0	-0.280693	0.280693	-0.719307
306	EP10	5	26	hard	1	0.018	1.13699	0.136987	S	1	0.00218819	W	Late	1	-0.0158118	0.979812	hard	0.134798	0.018	1.78079	1	1.78079	0	1.78079	-0.780795
307	EP10	5	27	hard	1	0.021	0.91639	-0.08361	L	0	0.136987	S	Late	1	0.118987	0.845013	hard	-0.220597	0.018	0.780795	1	0.780795	0	0.780795	-0.780795
308	EP10	5	28	hard	1	0.024	1.13907	0.139065	L	0	-0.08361	L	Early	-1	-0.06261	1.06261	hard	0.222675	0.021	-0.233369	-1	0	-0.233369	0.233369	-0.766631
309	EP10	5	29	hard	1	0.027	0.789677	-0.210323	L	0	0.139065	L	Late	1	0.115065	0.836935	hard	-0.349388	0.024	-0.248321	-1	0	-0.248321	0.248321	-0.751679
310	EP10	5	30	hard	1	0.03	0.838263	-0.161737	L	0	-0.210323	L	Early	-1	-0.183323	1.18332	hard	0.0485857	0.027	-0.264087	-1	0	-0.264087	0.264087	-0.735913
311	EP10	5	31	hard	1	0.033	0.851451	-0.148549	L	0	-0.161737	L	Early	-1	-0.131737	1.13174	hard	0.0131886	0.03	-0.280693	-1	0	-0.280693	0.280693	-0.719307
312	EP10	5	32	hard	1	0.036	1.0671	0.0670955	L	0	-0.148549	L	Early	-1	-0.115549	1.11555	hard	0.215644	0.033	-0.298165	-1	0	-0.298165	0.298165	-0.701835
313	EP10	5	33	hard	1	0.039	1.26522	0.265221	L	0	0.0670955	L	Late	1	0.0310955	0.896904	hard	0.198125	0.036	-0.316524	-1	0	-0.316524	0.316524	-0.683476
314	EP10	5	34	hard	1	0.039	0.88065	-0.11935	S	1	0.265221	L	Late	1	0.226221	0.695779	hard	-0.384571	0.039	-0.33579	-1	0	-0.33579	0.33579	-0.66421
315	EP10	5	35	hard	1	0.042	0.902854	-0.0971456	L	0	-0.11935	S	Early	-1	-0.0803502	1.08035	hard	0.0222046	0.039	0.66421	1	0.66421	0	0.66421	-0.66421
316	EP10	5	36	hard	1	0.045	1.09203	0.0920342	L	0	-0.0971456	L	Early	-1	-0.0551456	1.05515	hard	0.18918	0.042	-0.355981	-1	0	-0.355981	0.355981	-0.644019
317	EP10	5	37	hard	1	0.033	0.975682	-0.0243176	W	2	0.0920342	L	Late	1	0.0470342	0.862966	hard	-0.116352	0.045	-0.377111	-1	0	-0.377111	0.377111	-0.622889
318	EP10	5	38	hard	1	0.036	1.13972	0.139721	L	0	-0.0243176	W	Early	-1	0.00868238	0.991318	hard	0.164038	0.033	1.70184	1	1.70184	0	1.70184	-0.701835
319	EP10	5	39	hard	1	0.039	1.15625	0.15625	L	0	0.139721	L	Late	1	0.103721	0.824279	hard	0.016529	0.036	-0.316524	-1	0	-0.316524	0.316524	-0.683476
320	EP10	5	40	hard	1	0.027	1.00417	0.00416991	W	2	0.15625	L	Late	1	0.11725	0.80475	hard	-0.15208	0.039	-0.33579	-1	0	-0.33579	0.33579	-0.66421
321	EP10	5	41	hard	1	0.015	1.02002	0.0200158	W	2	0.00416991	W	Late	1	-0.0228301	0.96883	hard	0.0158459	0.027	1.73591	1	1.73591	0	1.73591	-0.735913
322	EP10	5	42	hard	1	0.018	0.917179	-0.0828211	L	0	0.0200158	W	Late	1	0.0050158	0.964984	hard	-0.102837	0.015	1.7942	1	1.7942	0	1.7942	-0.794199
323	EP10	5	43	hard	1	0.021	0.836572	-0.163428	L	0	-0.0828211	L	Early	-1	-0.0648211	1.06482	hard	-0.0806065	0.018	-0.219205	-1	0	-0.219205	0.219205	-0.780795
324	EP10	5	44	hard	1	0.021	0.971693	-0.0283069	S	1	-0.163428	L	Early	-1	-0.142428	1.14243	hard	0.135121	0.021	-0.233369	-1	0	-0.233369	0.233369	-0.766631
325	EP10	5	45	hard	1	0.024	1.02722	0.0272212	L	0	-0.0283069	S	Early	-1	-0.0073069	1.00731	hard	0.0555281	0.021	0.766631	1	0.766631	0	0.766631	-0.766631
326	EP10	5	46	hard	1	0.027	1.07287	0.0728666	L	0	0.0272212	L	Late	1	0.00322121	0.948779	hard	0.0456454	0.024	-0.248321	-1	0	-0.248321	0.248321	-0.751679
327	EP10	5	47	hard	1	0.03	0.896754	-0.103246	L	0	0.0728666	L	Late	1	0.0458666	0.900133	hard	-0.176112	0.027	-0.264087	-1	0	-0.264087	0.264087	-0.735913
328	EP10	5	48	hard	1	0.03	0.824962	-0.175038	S	1	-0.103246	L	Early	-1	-0.0732459	1.07325	hard	-0.0717921	0.03	-0.280693	-1	0	-0.280693	0.280693	-0.719307
329	EP10	5	49	hard	1	0.033	0.809356	-0.190644	L	0	-0.175038	S	Early	-1	-0.145038	1.14504	hard	-0.0156056	0.03	0.719307	1	0.719307	0	0.719307	-0.719307
330	EP10	5	50	hard	1	0.036	1.12839	0.128392	L	0	-0.190644	L	Early	-1	-0.157644	1.15764	hard	0.319036	0.033	-0.298165	-1	0	-0.298165	0.298165	-0.701835
331	EP10	5	51	hard	1	0.039	0.922928	-0.077072	L	0	0.128392	L	Late	1	0.0923924	0.835608	hard	-0.205464	0.036	-0.316524	-1	0	-0.316524	0.316524	-0.683476
332	EP10	5	52	hard	1	0.042	0.903041	-0.0969594	L	0	-0.077072	L	Early	-1	-0.038072	1.03807	hard	-0.0198874	0.039	-0.33579	-1	0	-0.33579	0.33579	-0.66421
333	EP10	5	53	hard	1	0.03	0.98439	-0.0156104	W	2	-0.0969594	L	Early	-1	-0.0549594	1.05496	hard	0.081349	0.042	-0.355981	-1	0	-0.355981	0.355981	-0.644019
334	EP10	5	54	hard	1	0.033	1.33402	0.334018	L	0	-0.0156104	W	Early	-1	0.0143896	0.98561	hard	0.349628	0.03	1.71931	1	1.71931	0	1.71931	-0.719307
335	EP10	5	55	hard	1	0.033	1.08961	0.0896082	S	1	0.334018	L	Late	1	0.301018	0.632982	hard	-0.24441	0.033	-0.298165	-1	0	-0.298165	0.298165	-0.701835
336	EP10	5	56	hard	1	0.036	0.894095	-0.105905	L	0	0.0896082	S	Late	1	0.0566082	0.877392	hard	-0.195513	0.033	0.701835	1	0.701835	0	0.701835	-0.701835
337	EP10	5	57	hard	1	0.039	0.873874	-0.126126	L	0	-0.105905	L	Early	-1	-0.0699051	1.06991	hard	-0.0202204	0.036	-0.316524	-1	0	-0.316524	0.316524	-0.683476
338	EP10	5	58	hard	1	0.042	0.94653	-0.0534704	L	0	-0.126126	L	Early	-1	-0.0871256	1.08713	hard	0.0726552	0.039	-0.33579	-1	0	-0.33579	0.33579	-0.66421
339	EP10	5	59	hard	1	0.042	0.998415	-0.00158491	S	1	-0.0534704	L	Early	-1	-0.0114704	1.01147	hard	0.0518855	0.042	-0.355981	-1	0	-0.355981	0.355981	-0.644019
340	EP10	5	60	hard	1	0.03	0.985509	-0.0144912	W	2	-0.00158491	S	Early	-1	0.0404151	0.959585	hard	-0.0129063	0.042	0.644019	1	0.644019	0	0.644019	-0.644019
341	EP10	5	61	hard	1	0.033	0.83542	-0.16458	L	0	-0.0144912	W	Early	-1	0.0155088	0.984491	hard	-0.150089	0.03	1.71931	1	1.71931	0	1.71931	-0.719307
342	EP10	5	62	hard	1	0.036	1.05278	0.0527767	L	0	-0.16458	L	Early	-1	-0.13158	1.13158	hard	0.217357	0.033	-0.298165	-1	0	-0.298165	0.298165	-0.701835
343	EP10	5	63	hard	1	0.039	0.926876	-0.0731236	L	0	0.0527767	L	Late	1	0.0167767	0.911223	hard	-0.1259	0.036	-0.316524	-1	0	-0.316524	0.316524	-0.683476
344	EP10	5	64	hard	1	0.042	0.959117	-0.040883	L	0	-0.0731236	L	Early	-1	-0.0341236	1.03412	hard	0.0322406	0.039	-0.33579	-1	0	-0.33579	0.33579	-0.66421
345	EP10	5	65	hard	1	0.03	0.964296	-0.0357037	W	2	-0.040883	L	Early	-1	0.00111697	0.998883	hard	0.00517932	0.042	-0.355981	-1	0	-0.355981	0.355981	-0.644019
346	EP10	5	66	hard	1	0.033	1.05665	0.056651	L	0	-0.0357037	W	Early	-1	-0.00570371	1.0057	hard	0.0923547	0.03	1.71931	1	1.71931	0	1.71931	-0.719307
347	EP10	5	67	hard	1	0.036	0.808581	-0.191419	L	0	0.056651	L	Late	1	0.023651	0.910349	hard	-0.24807	0.033	-0.298165	-1	0	-0.298165	0.298165	-0.701835
348	EP10	5	68	hard	1	0.036	1.02056	0.0205644	S	1	-0.191419	L	Early	-1	-0.155419	1.15542	hard	0.211983	0.036	-0.316524	-1	0	-0.316524	0.316524	-0.683476
349	EP10	5	69	hard	1	0.039	0.923316	-0.0766837	L	0	0.0205644	S	Late	1	-0.0154356	0.943436	hard	-0.0972481	0.036	0.683476	1	0.683476	0	0.683476	-0.683476
350	EP10	5	70	hard	1	0.042	1.09584	0.0958442	L	0	-0.0766837	L	Early	-1	-0.0376837	1.03768	hard	0.172528	0.039	-0.33579	-1	0	-0.33579	0.33579	-0.66421
351	EP10	5	71	hard	1	0.045	0.688656	-0.311344	L	0	0.0958442	L	Late	1	0.0538442	0.862156	hard	-0.407188	0.042	-0.355981	-1	0	-0.355981	0.355981	-0.644019
352	EP10	5	72	hard	1	0.048	0.932794	-0.0672057	L	0	-0.311344	L	Early	-1	-0.266344	1.26634	hard	0.244138	0.045	-0.377111	-1	0	-0.377111	0.377111	-0.622889
353	EP10	5	73	hard	1	0.051	0.883028	-0.116972	L	0	-0.0672057	L	Early	-1	-0.0192057	1.01921	hard	-0.0497662	0.048	-0.39919	-1	0	-0.39919	0.39919	-0.60081
354	EP10	5	74	hard	1	0.054	0.831968	-0.168032	L	0	-0.116972	L	Early	-1	-0.0659719	1.06597	hard	-0.0510599	0.051	-0.422226	-1	0	-0.422226	0.422226	-0.577774
356	EP10	6	2	hard	1	0.048	0.982172	-0.0178285	W	2	0.0980283	L	Late	1	0.0410283	0.844972	hard	-0.115857	0.057	-0.471172	-1	0	-0.471172	0.471172	-0.528828
359	EP10	6	7	hard	1	0.033	0.967133	-0.0328671	L	0	-0.0526267	W	Early	-1	-0.0106267	1.01063	hard	0.0197595	0.042	1.64402	1	1.64402	0	1.64402	-0.644019
360	EP10	6	8	hard	1	0.036	1.10767	0.107675	L	0	-0.0328671	L	Early	-1	0.000132876	0.999867	hard	0.140542	0.033	-0.298165	-1	0	-0.298165	0.298165	-0.701835
361	EP10	6	9	hard	1	0.039	0.885519	-0.114481	L	0	0.107675	L	Late	1	0.0716745	0.856325	hard	-0.222156	0.036	-0.316524	-1	0	-0.316524	0.316524	-0.683476
362	EP10	6	10	hard	1	0.042	0.938093	-0.0619066	L	0	-0.114481	L	Early	-1	-0.0754815	1.07548	hard	0.0525748	0.039	-0.33579	-1	0	-0.33579	0.33579	-0.66421
364	EP10	6	13	hard	1	0.048	1.1802	0.180199	L	0	0.118325	S	Late	1	0.076325	0.839675	hard	0.061874	0.042	0.644019	1	0.644019	0	0.644019	-0.644019
365	EP10	6	14	hard	1	0.051	0.797383	-0.202617	L	0	0.180199	L	Late	1	0.132199	0.771801	hard	-0.382816	0.048	-0.39919	-1	0	-0.39919	0.39919	-0.60081
366	EP10	6	15	hard	1	0.054	0.745574	-0.254426	L	0	-0.202617	L	Early	-1	-0.151617	1.15162	hard	-0.0518083	0.051	-0.422226	-1	0	-0.422226	0.422226	-0.577774
367	EP10	6	16	hard	1	0.057	1.07378	0.0737766	L	0	-0.254426	L	Early	-1	-0.200426	1.20043	hard	0.328202	0.054	-0.446221	-1	0	-0.446221	0.446221	-0.553779
368	EP10	6	17	hard	1	0.045	1.01323	0.0132291	W	2	0.0737766	L	Late	1	0.0167766	0.869223	hard	-0.0605476	0.057	-0.471172	-1	0	-0.471172	0.471172	-0.528828
369	EP10	6	18	hard	1	0.033	0.976674	-0.0233263	W	2	0.0132291	W	Late	1	-0.0317709	0.941771	hard	-0.0365553	0.045	1.62289	1	1.62289	0	1.62289	-0.622889
370	EP10	6	19	hard	1	0.033	1.02229	0.022287	S	1	-0.0233263	W	Early	-1	0.00967374	0.990326	hard	0.0456132	0.033	1.70184	1	1.70184	0	1.70184	-0.701835
371	EP10	6	20	hard	1	0.036	0.875836	-0.124164	L	0	0.022287	S	Late	1	-0.010713	0.944713	hard	-0.146451	0.033	0.701835	1	0.701835	0	0.701835	-0.701835
372	EP10	6	21	hard	1	0.024	1.02133	0.0213335	W	2	-0.124164	L	Early	-1	-0.0881645	1.08816	hard	0.145498	0.036	-0.316524	-1	0	-0.316524	0.316524	-0.683476
373	EP10	6	22	hard	1	0.027	1.05109	0.0510892	L	0	0.0213335	W	Late	1	-0.00266654	0.954667	hard	0.0297557	0.024	1.75168	1	1.75168	0	1.75168	-0.751679
374	EP10	6	23	hard	1	0.015	1.02239	0.0223909	W	2	0.0510892	L	Late	1	0.0240892	0.921911	hard	-0.0286983	0.027	-0.264087	-1	0	-0.264087	0.264087	-0.735913
375	EP10	6	24	hard	1	0.018	1.05971	0.0597083	L	0	0.0223909	W	Late	1	0.00739089	0.962609	hard	0.0373174	0.015	1.7942	1	1.7942	0	1.7942	-0.794199
376	EP10	6	25	hard	1	0.021	0.893174	-0.106826	L	0	0.0597083	L	Late	1	0.0417083	0.922292	hard	-0.166534	0.018	-0.219205	-1	0	-0.219205	0.219205	-0.780795
377	EP10	6	26	hard	1	0.021	1.16092	0.160917	S	1	-0.106826	L	Early	-1	-0.0858258	1.08583	hard	0.267742	0.021	-0.233369	-1	0	-0.233369	0.233369	-0.766631
378	EP10	6	27	hard	1	0.024	0.907915	-0.0920848	L	0	0.160917	S	Late	1	0.139917	0.818083	hard	-0.253001	0.021	0.766631	1	0.766631	0	0.766631	-0.766631
379	EP10	6	28	hard	1	0.027	0.89118	-0.10882	L	0	-0.0920848	L	Early	-1	-0.0680848	1.06808	hard	-0.016735	0.024	-0.248321	-1	0	-0.248321	0.248321	-0.751679
380	EP10	6	29	hard	1	0.03	1.06852	0.068516	L	0	-0.10882	L	Early	-1	-0.0818198	1.08182	hard	0.177336	0.027	-0.264087	-1	0	-0.264087	0.264087	-0.735913
381	EP10	6	30	hard	1	0.03	0.942265	-0.0577346	S	1	0.068516	L	Late	1	0.038516	0.901484	hard	-0.126251	0.03	-0.280693	-1	0	-0.280693	0.280693	-0.719307
382	EP10	6	31	hard	1	0.033	0.918355	-0.0816454	L	0	-0.0577346	S	Early	-1	-0.0277346	1.02773	hard	-0.0239108	0.03	0.719307	1	0.719307	0	0.719307	-0.719307
383	EP10	6	32	hard	1	0.036	0.839384	-0.160616	L	0	-0.0816454	L	Early	-1	-0.0486454	1.04865	hard	-0.0789709	0.033	-0.298165	-1	0	-0.298165	0.298165	-0.701835
384	EP10	6	33	hard	1	0.039	1.04627	0.0462698	L	0	-0.160616	L	Early	-1	-0.124616	1.12462	hard	0.206886	0.036	-0.316524	-1	0	-0.316524	0.316524	-0.683476
385	EP10	6	34	hard	1	0.042	0.886475	-0.113525	L	0	0.0462698	L	Late	1	0.00726983	0.91473	hard	-0.159795	0.039	-0.33579	-1	0	-0.33579	0.33579	-0.66421
386	EP10	6	35	hard	1	0.042	1.12165	0.121649	S	1	-0.113525	L	Early	-1	-0.071525	1.07153	hard	0.235174	0.042	-0.355981	-1	0	-0.355981	0.355981	-0.644019
387	EP10	6	36	hard	1	0.045	0.905519	-0.0944806	L	0	0.121649	S	Late	1	0.0796488	0.836351	hard	-0.216129	0.042	0.644019	1	0.644019	0	0.644019	-0.644019
388	EP10	6	37	hard	1	0.048	1.1049	0.104904	L	0	-0.0944806	L	Early	-1	-0.0494806	1.04948	hard	0.199385	0.045	-0.377111	-1	0	-0.377111	0.377111	-0.622889
389	EP10	6	38	hard	1	0.051	0.918642	-0.0813579	L	0	0.104904	L	Late	1	0.0569039	0.847096	hard	-0.186262	0.048	-0.39919	-1	0	-0.39919	0.39919	-0.60081
390	EP10	6	39	hard	1	0.054	1.28907	0.289071	L	0	-0.0813579	L	Early	-1	-0.0303579	1.03036	hard	0.370429	0.051	-0.422226	-1	0	-0.422226	0.422226	-0.577774
391	EP10	6	40	hard	1	0.057	0.936248	-0.0637516	L	0	0.289071	L	Late	1	0.235071	0.656929	hard	-0.352822	0.054	-0.446221	-1	0	-0.446221	0.446221	-0.553779
392	EP10	6	41	hard	1	0.06	1.0962	0.0962021	L	0	-0.0637516	L	Early	-1	-0.00675158	1.00675	hard	0.159954	0.057	-0.471172	-1	0	-0.471172	0.471172	-0.528828
393	EP10	6	42	hard	1	0.063	0.860522	-0.139478	L	0	0.0962021	L	Late	1	0.0362021	0.843798	hard	-0.23568	0.06	-0.497072	-1	0	-0.497072	0.497072	-0.502928
394	EP10	6	43	hard	1	0.066	1.08501	0.085006	L	0	-0.139478	L	Early	-1	-0.0764783	1.07648	hard	0.224484	0.063	-0.523908	-1	0	-0.523908	0.523908	-0.476092
395	EP10	6	44	hard	1	0.054	0.934281	-0.0657187	W	2	0.085006	L	Late	1	0.019006	0.848994	hard	-0.150725	0.066	-0.551661	-1	0	-0.551661	0.551661	-0.448339
396	EP10	6	45	hard	1	0.042	0.989858	-0.0101416	W	2	-0.0657187	W	Early	-1	-0.0117187	1.01172	hard	0.0555771	0.054	1.55378	1	1.55378	0	1.55378	-0.553779
397	EP10	6	46	hard	1	0.045	1.0806	0.0806024	L	0	-0.0101416	W	Early	-1	0.0318584	0.968142	hard	0.090744	0.042	1.64402	1	1.64402	0	1.64402	-0.644019
398	EP10	6	47	hard	1	0.048	0.756497	-0.243503	L	0	0.0806024	L	Late	1	0.0356024	0.874398	hard	-0.324106	0.045	-0.377111	-1	0	-0.377111	0.377111	-0.622889
399	EP10	6	48	hard	1	0.051	0.868022	-0.131978	L	0	-0.243503	L	Early	-1	-0.195503	1.1955	hard	0.111525	0.048	-0.39919	-1	0	-0.39919	0.39919	-0.60081
400	EP10	6	49	hard	1	0.039	0.997947	-0.00205299	W	2	-0.131978	L	Early	-1	-0.0809781	1.08098	hard	0.129925	0.051	-0.422226	-1	0	-0.422226	0.422226	-0.577774
401	EP10	6	50	hard	1	0.042	1.05537	0.0553662	L	0	-0.00205299	W	Early	-1	0.036947	0.963053	hard	0.0574192	0.039	1.66421	1	1.66421	0	1.66421	-0.66421
402	EP10	6	51	hard	1	0.03	0.998654	-0.00134626	W	2	0.0553662	L	Late	1	0.0133662	0.902634	hard	-0.0567125	0.042	-0.355981	-1	0	-0.355981	0.355981	-0.644019
403	EP10	6	52	hard	1	0.033	1.04526	0.0452589	L	0	-0.00134626	W	Early	-1	0.0286537	0.971346	hard	0.0466052	0.03	1.71931	1	1.71931	0	1.71931	-0.719307
404	EP10	6	53	hard	1	0.036	0.931212	-0.068788	L	0	0.0452589	L	Late	1	0.0122589	0.921741	hard	-0.114047	0.033	-0.298165	-1	0	-0.298165	0.298165	-0.701835
405	EP10	6	54	hard	1	0.036	0.842365	-0.157635	S	1	-0.068788	L	Early	-1	-0.032788	1.03279	hard	-0.0888472	0.036	-0.316524	-1	0	-0.316524	0.316524	-0.683476
406	EP10	6	55	hard	1	0.039	1.09644	0.0964423	L	0	-0.157635	S	Early	-1	-0.121635	1.12164	hard	0.254078	0.036	0.683476	1	0.683476	0	0.683476	-0.683476
407	EP10	6	56	hard	1	0.042	0.93172	-0.0682804	L	0	0.0964423	L	Late	1	0.0574423	0.864558	hard	-0.164723	0.039	-0.33579	-1	0	-0.33579	0.33579	-0.66421
408	EP10	6	57	hard	1	0.045	0.829925	-0.170075	L	0	-0.0682804	L	Early	-1	-0.0262804	1.02628	hard	-0.101794	0.042	-0.355981	-1	0	-0.355981	0.355981	-0.644019
409	EP10	6	58	hard	1	0.045	0.97895	-0.0210497	S	1	-0.170075	L	Early	-1	-0.125075	1.12507	hard	0.149025	0.045	-0.377111	-1	0	-0.377111	0.377111	-0.622889
410	EP10	6	59	hard	1	0.033	1.04368	0.0436775	W	2	-0.0210497	S	Early	-1	0.0239503	0.97605	hard	0.0647272	0.045	0.622889	1	0.622889	0	0.622889	-0.622889
411	EP10	6	60	hard	1	0.036	0.780431	-0.219569	L	0	0.0436775	W	Late	1	0.0106775	0.923323	hard	-0.263246	0.033	1.70184	1	1.70184	0	1.70184	-0.701835
412	EP10	6	61	hard	1	0.039	0.907701	-0.0922995	L	0	-0.219569	L	Early	-1	-0.183569	1.18357	hard	0.127269	0.036	-0.316524	-1	0	-0.316524	0.316524	-0.683476
413	EP10	6	62	hard	1	0.042	1.07645	0.0764509	L	0	-0.0922995	L	Early	-1	-0.0532995	1.0533	hard	0.16875	0.039	-0.33579	-1	0	-0.33579	0.33579	-0.66421
414	EP10	6	63	hard	1	0.045	0.880864	-0.119136	L	0	0.0764509	L	Late	1	0.0344509	0.881549	hard	-0.195587	0.042	-0.355981	-1	0	-0.355981	0.355981	-0.644019
415	EP10	6	64	hard	1	0.048	0.878429	-0.121571	L	0	-0.119136	L	Early	-1	-0.0741365	1.07414	hard	-0.00243454	0.045	-0.377111	-1	0	-0.377111	0.377111	-0.622889
416	EP10	6	65	hard	1	0.051	1.14623	0.146229	L	0	-0.121571	L	Early	-1	-0.073571	1.07357	hard	0.2678	0.048	-0.39919	-1	0	-0.39919	0.39919	-0.60081
417	EP10	6	66	hard	1	0.054	1.28177	0.28177	L	0	0.146229	L	Late	1	0.0952292	0.802771	hard	0.135541	0.051	-0.422226	-1	0	-0.422226	0.422226	-0.577774
418	EP10	6	67	hard	1	0.057	1.06131	0.0613052	L	0	0.28177	L	Late	1	0.22777	0.66423	hard	-0.220465	0.054	-0.446221	-1	0	-0.446221	0.446221	-0.553779
420	EP10	6	70	hard	1	0.063	1.00597	0.00597292	S	1	-0.159555	L	Early	-1	-0.099555	1.09956	hard	0.165528	0.06	-0.497072	-1	0	-0.497072	0.497072	-0.502928
422	EP10	6	73	hard	1	0.042	0.948955	-0.0510449	W	2	0.00621309	W	Late	1	-0.0447869	0.942787	hard	-0.057258	0.051	1.57777	1	1.57777	0	1.57777	-0.577774
423	EP10	6	74	hard	1	0.042	1.01591	0.0159086	S	1	-0.0510449	W	Early	-1	-0.00904492	1.00904	hard	0.0669535	0.042	1.64402	1	1.64402	0	1.64402	-0.644019
425	EP10	7	1	easy	0	0.149	0.777928	-0.222072	L	0	-0.0381731	W	Early	-1	-0.00817313	1.00817	hard	-0.183899	0.03	1.71931	1	1.71931	0	1.71931	-0.719307
426	EP10	7	2	easy	0	0.146	1.12113	0.121126	W	2	-0.222072	L	Early	-1	-0.0730716	1.07307	easy	0.343198	0.149	-1.45737	-1	0	-1.45737	1.45737	0.457373
427	EP10	7	3	easy	0	0.158	1.18815	0.188154	L	0	0.121126	W	Late	1	-0.0248737	0.732874	easy	0.0670281	0.146	0.570988	1	0.570988	0	0.570988	0.429012
429	EP10	7	6	easy	0	0.179	1.19121	0.19121	L	0	-0.0955785	W	Early	-1	0.0594215	0.940578	easy	0.286789	0.155	0.48863	1	0.48863	0	0.48863	0.51137
430	EP10	7	7	easy	0	0.191	1.20997	0.209967	L	0	0.19121	L	Late	1	0.0122101	0.62979	easy	0.0187567	0.179	-1.68949	-1	0	-1.68949	1.68949	0.689485
431	EP10	7	8	easy	0	0.188	1.17315	0.173155	W	2	0.209967	L	Late	1	0.0189668	0.599033	easy	-0.0368119	0.191	-1.75658	-1	0	-1.75658	1.75658	0.756581
432	EP10	7	9	easy	0	0.185	0.852975	-0.147025	W	2	0.173155	W	Late	1	-0.0148452	0.638845	easy	-0.320179	0.188	0.25892	1	0.25892	0	0.25892	0.74108
433	EP10	7	10	easy	0	0.182	0.92737	-0.0726299	W	2	-0.147025	W	Early	-1	0.0379754	0.962025	easy	0.0743946	0.185	0.275253	1	0.275253	0	0.275253	0.724747
434	EP10	7	11	easy	0	0.179	0.895117	-0.104883	W	2	-0.0726299	W	Early	-1	0.10937	0.89063	easy	-0.0322535	0.182	0.292444	1	0.292444	0	0.292444	0.707556
435	EP10	7	12	easy	0	0.179	1.2036	0.203597	S	1	-0.104883	W	Early	-1	0.0741165	0.925883	easy	0.308481	0.179	0.310515	1	0.310515	0	0.310515	0.689485
436	EP10	7	13	easy	0	0.191	0.692194	-0.307806	L	0	0.203597	S	Late	1	0.0245972	0.617403	easy	-0.511403	0.179	-0.689485	-1	0	-0.689485	0.689485	0.689485
437	EP10	7	14	easy	0	0.203	0.676206	-0.323794	L	0	-0.307806	L	Early	-1	-0.116806	1.11681	easy	-0.0159883	0.191	-1.75658	-1	0	-1.75658	1.75658	0.756581
438	EP10	7	15	easy	0	0.2	0.998809	-0.00119078	W	2	-0.323794	L	Early	-1	-0.120794	1.12079	easy	0.322604	0.203	-1.8108	-1	0	-1.8108	1.8108	0.810802
439	EP10	7	16	easy	0	0.197	1.08279	0.0827901	W	2	-0.00119078	W	Early	-1	0.198809	0.801191	easy	0.0839809	0.2	0.201642	1	0.201642	0	0.201642	0.798358
440	EP10	7	17	easy	0	0.209	1.25703	0.257028	L	0	0.0827901	W	Late	1	-0.11421	0.72021	easy	0.174238	0.197	0.214808	1	0.214808	0	0.214808	0.785192
441	EP10	7	18	easy	0	0.206	1.06458	0.0645788	W	2	0.257028	L	Late	1	0.048028	0.533972	easy	-0.192449	0.209	-1.83364	-1	0	-1.83364	1.83364	0.833644
442	EP10	7	19	easy	0	0.203	0.959039	-0.0409608	W	2	0.0645788	W	Late	1	-0.141421	0.729421	easy	-0.10554	0.206	0.177446	1	0.177446	0	0.177446	0.822554
443	EP10	7	20	easy	0	0.215	0.794973	-0.205027	L	0	-0.0409608	W	Early	-1	0.162039	0.837961	easy	-0.164066	0.203	0.189198	1	0.189198	0	0.189198	0.810802
444	EP10	7	21	easy	0	0.215	0.989559	-0.0104409	S	1	-0.205027	L	Early	-1	0.00997297	0.990027	easy	0.194586	0.215	-1.85395	-1	0	-1.85395	1.85395	0.85395
445	EP10	7	22	easy	0	0.212	0.993608	-0.00639161	W	2	-0.0104409	S	Early	-1	0.204559	0.795441	easy	0.00404932	0.215	-0.85395	-1	0	-0.85395	0.85395	0.85395
446	EP10	7	23	easy	0	0.209	0.965993	-0.0340074	W	2	-0.00639161	W	Early	-1	0.205608	0.794392	easy	-0.0276158	0.212	0.155901	1	0.155901	0	0.155901	0.844099
447	EP10	7	24	easy	0	0.206	0.993145	-0.00685516	W	2	-0.0340074	W	Early	-1	0.174993	0.825007	easy	0.0271523	0.209	0.166356	1	0.166356	0	0.166356	0.833644
448	EP10	7	25	easy	0	0.203	1.10618	0.106177	W	2	-0.00685516	W	Early	-1	0.199145	0.800855	easy	0.113032	0.206	0.177446	1	0.177446	0	0.177446	0.822554
449	EP10	7	26	easy	0	0.2	1.1098	0.109803	W	2	0.106177	W	Late	1	-0.096823	0.690823	easy	0.00362628	0.203	0.189198	1	0.189198	0	0.189198	0.810802
450	EP10	7	27	easy	0	0.197	1.13673	0.136733	W	2	0.109803	W	Late	1	-0.0901967	0.690197	easy	0.0269295	0.2	0.201642	1	0.201642	0	0.201642	0.798358
451	EP10	7	28	easy	0	0.194	1.00038	0.000376509	W	2	0.136733	W	Late	1	-0.0602672	0.666267	easy	-0.136356	0.197	0.214808	1	0.214808	0	0.214808	0.785192
452	EP10	7	29	easy	0	0.206	1.23586	0.235858	L	0	0.000376509	W	Late	1	-0.193623	0.805623	easy	0.235481	0.194	0.228724	1	0.228724	0	0.228724	0.771276
453	EP10	7	30	easy	0	0.203	1.01927	0.0192688	W	2	0.235858	L	Late	1	0.0298576	0.558142	easy	-0.216589	0.206	-1.82255	-1	0	-1.82255	1.82255	0.822554
454	EP10	7	31	easy	0	0.203	1.10671	0.106708	S	1	0.0192688	W	Late	1	-0.183731	0.777731	easy	0.0874389	0.203	0.189198	1	0.189198	0	0.189198	0.810802
455	EP10	7	32	easy	0	0.2	1.03402	0.0340217	W	2	0.106708	S	Late	1	-0.0962923	0.690292	easy	-0.072686	0.203	-0.810802	-1	0	-0.810802	0.810802	0.810802
456	EP10	7	33	easy	0	0.197	1.0666	0.0666018	W	2	0.0340217	W	Late	1	-0.165978	0.765978	easy	0.0325801	0.2	0.201642	1	0.201642	0	0.201642	0.798358
457	EP10	7	34	easy	0	0.194	1.00024	0.00024338	W	2	0.0666018	W	Late	1	-0.130398	0.736398	easy	-0.0663584	0.197	0.214808	1	0.214808	0	0.214808	0.785192
458	EP10	7	35	easy	0	0.194	1.22545	0.22545	S	1	0.00024338	W	Late	1	-0.193757	0.805757	easy	0.225207	0.194	0.228724	1	0.228724	0	0.228724	0.771276
459	EP10	7	36	easy	0	0.191	1.18925	0.18925	W	2	0.22545	S	Late	1	0.0314503	0.58055	easy	-0.0362002	0.194	-0.771276	-1	0	-0.771276	0.771276	0.771276
460	EP10	7	37	easy	0	0.203	1.20066	0.200663	L	0	0.18925	W	Late	1	-0.00174995	0.61975	easy	0.0114125	0.191	0.243419	1	0.243419	0	0.243419	0.756581
461	EP10	7	38	easy	0	0.2	0.803422	-0.196578	W	2	0.200663	L	Late	1	-0.00233742	0.596337	easy	-0.397241	0.203	-1.8108	-1	0	-1.8108	1.8108	0.810802
462	EP10	7	39	easy	0	0.197	1.06737	0.0673693	W	2	-0.196578	W	Early	-1	0.00342172	0.996578	easy	0.263948	0.2	0.201642	1	0.201642	0	0.201642	0.798358
463	EP10	7	40	easy	0	0.197	1.00916	0.00916413	S	1	0.0673693	W	Late	1	-0.129631	0.735631	easy	-0.0582052	0.197	0.214808	1	0.214808	0	0.214808	0.785192
464	EP10	7	41	easy	0	0.194	0.977367	-0.0226331	W	2	0.00916413	S	Late	1	-0.187836	0.793836	easy	-0.0317972	0.197	-0.785192	-1	0	-0.785192	0.785192	0.785192
465	EP10	7	42	easy	0	0.191	0.980984	-0.0190163	W	2	-0.0226331	W	Early	-1	0.171367	0.828633	easy	0.00361682	0.194	0.228724	1	0.228724	0	0.228724	0.771276
466	EP10	7	43	easy	0	0.188	0.992136	-0.00786428	W	2	-0.0190163	W	Early	-1	0.171984	0.828016	easy	0.011152	0.191	0.243419	1	0.243419	0	0.243419	0.756581
467	EP10	7	44	easy	0	0.188	0.875953	-0.124047	S	1	-0.00786428	W	Early	-1	0.180136	0.819864	easy	-0.116182	0.188	0.25892	1	0.25892	0	0.25892	0.74108
468	EP10	7	45	easy	0	0.185	0.935673	-0.0643272	W	2	-0.124047	S	Early	-1	0.0639534	0.936047	easy	0.0597194	0.188	-0.74108	-1	0	-0.74108	0.74108	0.74108
469	EP10	7	46	easy	0	0.182	1.08248	0.0824803	W	2	-0.0643272	W	Early	-1	0.120673	0.879327	easy	0.146808	0.185	0.275253	1	0.275253	0	0.275253	0.724747
470	EP10	7	47	easy	0	0.194	1.25089	0.250893	L	0	0.0824803	W	Late	1	-0.0995197	0.73552	easy	0.168412	0.182	0.292444	1	0.292444	0	0.292444	0.707556
471	EP10	7	48	easy	0	0.191	1.17199	0.171988	W	2	0.250893	L	Late	1	0.0568926	0.555107	easy	-0.0789046	0.194	-1.77128	-1	0	-1.77128	1.77128	0.771276
472	EP10	7	49	easy	0	0.188	0.825981	-0.174019	W	2	0.171988	W	Late	1	-0.019012	0.637012	easy	-0.346007	0.191	0.243419	1	0.243419	0	0.243419	0.756581
473	EP10	7	50	easy	0	0.185	1.13763	0.137635	W	2	-0.174019	W	Early	-1	0.013981	0.986019	easy	0.311654	0.188	0.25892	1	0.25892	0	0.25892	0.74108
474	EP10	7	51	easy	0	0.182	0.847247	-0.152753	W	2	0.137635	W	Late	1	-0.0473654	0.677365	easy	-0.290388	0.185	0.275253	1	0.275253	0	0.275253	0.724747
475	EP10	7	52	easy	0	0.179	1.0285	0.0284976	W	2	-0.152753	W	Early	-1	0.0292469	0.970753	easy	0.181251	0.182	0.292444	1	0.292444	0	0.292444	0.707556
476	EP10	7	53	easy	0	0.176	0.866957	-0.133043	W	2	0.0284976	W	Late	1	-0.150502	0.792502	easy	-0.161541	0.179	0.310515	1	0.310515	0	0.310515	0.689485
477	EP10	7	54	easy	0	0.173	0.891997	-0.108003	W	2	-0.133043	W	Early	-1	0.0429571	0.957043	easy	0.0250401	0.176	0.329487	1	0.329487	0	0.329487	0.670513
478	EP10	7	55	easy	0	0.17	1.05261	0.0526126	W	2	-0.108003	W	Early	-1	0.0649972	0.935003	easy	0.160615	0.173	0.349378	1	0.349378	0	0.349378	0.650622
479	EP10	7	56	easy	0	0.17	1.18836	0.188359	S	1	0.0526126	W	Late	1	-0.117387	0.777387	easy	0.135746	0.17	0.370204	1	0.370204	0	0.370204	0.629796
480	EP10	7	57	easy	0	0.182	0.825294	-0.174706	L	0	0.188359	S	Late	1	0.0183587	0.641641	easy	-0.363065	0.17	-0.629796	-1	0	-0.629796	0.629796	0.629796
481	EP10	7	58	easy	0	0.179	0.927453	-0.0725468	W	2	-0.174706	L	Early	-1	0.00729383	0.992706	easy	0.102159	0.182	-1.70756	-1	0	-1.70756	1.70756	0.707556
482	EP10	7	59	easy	0	0.176	0.955051	-0.0449491	W	2	-0.0725468	W	Early	-1	0.106453	0.893547	easy	0.0275978	0.179	0.310515	1	0.310515	0	0.310515	0.689485
483	EP10	7	60	easy	0	0.173	1.00473	0.00472774	W	2	-0.0449491	W	Early	-1	0.131051	0.868949	easy	0.0496768	0.176	0.329487	1	0.329487	0	0.329487	0.670513
484	EP10	7	61	easy	0	0.17	1.06213	0.0621347	W	2	0.00472774	W	Late	1	-0.168272	0.822272	easy	0.0574069	0.173	0.349378	1	0.349378	0	0.349378	0.650622
486	EP10	7	64	easy	0	0.191	1.13382	0.133819	W	2	0.172206	L	Late	1	-0.00979386	0.645794	easy	-0.0383867	0.182	-1.70756	-1	0	-1.70756	1.70756	0.707556
487	EP10	7	65	easy	0	0.188	1.10449	0.104494	W	2	0.133819	W	Late	1	-0.0571805	0.675181	easy	-0.0293252	0.191	0.243419	1	0.243419	0	0.243419	0.756581
488	EP10	7	66	easy	0	0.185	1.03614	0.0361436	W	2	0.104494	W	Late	1	-0.0835058	0.707506	easy	-0.0683506	0.188	0.25892	1	0.25892	0	0.25892	0.74108
489	EP10	7	67	easy	0	0.182	1.15546	0.155463	W	2	0.0361436	W	Late	1	-0.148856	0.778856	easy	0.119319	0.185	0.275253	1	0.275253	0	0.275253	0.724747
490	EP10	7	68	easy	0	0.194	1.33968	0.339682	L	0	0.155463	W	Late	1	-0.026537	0.662537	easy	0.184219	0.182	0.292444	1	0.292444	0	0.292444	0.707556
491	EP10	7	69	easy	0	0.191	0.937352	-0.0626483	W	2	0.339682	L	Late	1	0.145682	0.466318	easy	-0.402331	0.194	-1.77128	-1	0	-1.77128	1.77128	0.771276
492	EP10	7	70	easy	0	0.191	0.971902	-0.0280984	S	1	-0.0626483	W	Early	-1	0.128352	0.871648	easy	0.0345498	0.191	0.243419	1	0.243419	0	0.243419	0.756581
493	EP10	7	71	easy	0	0.188	0.896991	-0.103009	W	2	-0.0280984	S	Early	-1	0.162902	0.837098	easy	-0.0749104	0.191	-0.756581	-1	0	-0.756581	0.756581	0.756581
494	EP10	7	72	easy	0	0.2	1.2353	0.235297	L	0	-0.103009	W	Early	-1	0.0849912	0.915009	easy	0.338306	0.188	0.25892	1	0.25892	0	0.25892	0.74108
495	EP10	7	73	easy	0	0.197	0.843029	-0.156971	W	2	0.235297	L	Late	1	0.0352968	0.564703	easy	-0.392268	0.2	-1.79836	-1	0	-1.79836	1.79836	0.798358
496	EP10	7	74	easy	0	0.197	0.968612	-0.0313877	S	1	-0.156971	W	Early	-1	0.0400287	0.959971	easy	0.125584	0.197	0.214808	1	0.214808	0	0.214808	0.785192
498	EP10	8	1	easy	0	0.191	0.946892	-0.0531081	W	2	-0.0563015	W	Early	-1	0.137698	0.862302	easy	0.00319338	0.194	0.228724	1	0.228724	0	0.228724	0.771276
499	EP10	8	2	easy	0	0.188	1.05639	0.0563856	W	2	-0.0531081	W	Early	-1	0.137892	0.862108	easy	0.109494	0.191	0.243419	1	0.243419	0	0.243419	0.756581
500	EP10	8	3	easy	0	0.185	1.1276	0.127598	W	2	0.0563856	W	Late	1	-0.131614	0.755614	easy	0.0712129	0.188	0.25892	1	0.25892	0	0.25892	0.74108
501	EP10	8	4	easy	0	0.182	1.18171	0.181707	W	2	0.127598	W	Late	1	-0.0574015	0.687402	easy	0.0541083	0.185	0.275253	1	0.275253	0	0.275253	0.724747
502	EP10	8	5	easy	0	0.194	0.738378	-0.261622	L	0	0.181707	W	Late	1	-0.00029327	0.636293	easy	-0.443329	0.182	0.292444	1	0.292444	0	0.292444	0.707556
503	EP10	8	6	easy	0	0.191	0.835784	-0.164216	W	2	-0.261622	L	Early	-1	-0.0676221	1.06762	easy	0.0974062	0.194	-1.77128	-1	0	-1.77128	1.77128	0.771276
504	EP10	8	7	easy	0	0.188	1.01548	0.0154838	W	2	-0.164216	W	Early	-1	0.026784	0.973216	easy	0.1797	0.191	0.243419	1	0.243419	0	0.243419	0.756581
505	EP10	8	8	easy	0	0.185	1.0582	0.0582043	W	2	0.0154838	W	Late	1	-0.172516	0.796516	easy	0.0427205	0.188	0.25892	1	0.25892	0	0.25892	0.74108
506	EP10	8	9	easy	0	0.182	1.10071	0.100707	W	2	0.0582043	W	Late	1	-0.126796	0.756796	easy	0.0425022	0.185	0.275253	1	0.275253	0	0.275253	0.724747
507	EP10	8	10	easy	0	0.179	0.84956	-0.15044	W	2	0.100707	W	Late	1	-0.0812935	0.717293	easy	-0.251147	0.182	0.292444	1	0.292444	0	0.292444	0.707556
508	EP10	8	11	easy	0	0.179	1.31798	0.317983	S	1	-0.15044	W	Early	-1	0.0285598	0.97144	easy	0.468423	0.179	0.310515	1	0.310515	0	0.310515	0.689485
509	EP10	8	12	easy	0	0.176	0.901041	-0.0989593	W	2	0.317983	S	Late	1	0.138983	0.503017	easy	-0.416942	0.179	-0.689485	-1	0	-0.689485	0.689485	0.689485
510	EP10	8	13	easy	0	0.173	0.961818	-0.0381823	W	2	-0.0989593	W	Early	-1	0.0770407	0.922959	easy	0.060777	0.176	0.329487	1	0.329487	0	0.329487	0.670513
512	EP10	8	16	easy	0	0.167	0.832292	-0.167708	W	2	-0.0996497	W	Early	-1	0.0703503	0.92965	easy	-0.0680581	0.17	0.370204	1	0.370204	0	0.370204	0.629796
513	EP10	8	17	easy	0	0.179	1.24851	0.24851	L	0	-0.167708	W	Early	-1	-0.00070789	1.00071	easy	0.416218	0.167	0.391977	1	0.391977	0	0.391977	0.608023
514	EP10	8	18	easy	0	0.176	0.949438	-0.0505621	W	2	0.24851	L	Late	1	0.0695098	0.57249	easy	-0.299072	0.179	-1.68949	-1	0	-1.68949	1.68949	0.689485
515	EP10	8	19	easy	0	0.173	1.02108	0.0210775	W	2	-0.0505621	W	Early	-1	0.125438	0.874562	easy	0.0716396	0.176	0.329487	1	0.329487	0	0.329487	0.670513
516	EP10	8	20	easy	0	0.173	0.834725	-0.165275	S	1	0.0210775	W	Late	1	-0.151923	0.805923	easy	-0.186352	0.173	0.349378	1	0.349378	0	0.349378	0.650622
517	EP10	8	21	easy	0	0.17	0.858379	-0.141621	W	2	-0.165275	S	Early	-1	0.00772541	0.992275	easy	0.0236536	0.173	-0.650622	-1	0	-0.650622	0.650622	0.650622
518	EP10	8	22	easy	0	0.167	0.891404	-0.108596	W	2	-0.141621	W	Early	-1	0.028379	0.971621	easy	0.0330252	0.17	0.370204	1	0.370204	0	0.370204	0.629796
519	EP10	8	23	easy	0	0.164	0.948254	-0.051746	W	2	-0.108596	W	Early	-1	0.0584042	0.941596	easy	0.0568498	0.167	0.391977	1	0.391977	0	0.391977	0.608023
520	EP10	8	24	easy	0	0.161	0.860245	-0.139755	W	2	-0.051746	W	Early	-1	0.112254	0.887746	easy	-0.0880093	0.164	0.414705	1	0.414705	0	0.414705	0.585295
521	EP10	8	25	easy	0	0.158	0.934111	-0.0658895	W	2	-0.139755	W	Early	-1	0.0212446	0.978755	easy	0.0738659	0.161	0.438391	1	0.438391	0	0.438391	0.561609
522	EP10	8	26	easy	0	0.155	0.989749	-0.0102506	W	2	-0.0658895	W	Early	-1	0.0921105	0.907889	easy	0.0556389	0.158	0.463035	1	0.463035	0	0.463035	0.536965
523	EP10	8	27	easy	0	0.152	0.885048	-0.114952	W	2	-0.0102506	W	Early	-1	0.144749	0.855251	easy	-0.104701	0.155	0.48863	1	0.48863	0	0.48863	0.51137
524	EP10	8	28	easy	0	0.149	0.939305	-0.0606946	W	2	-0.114952	W	Early	-1	0.0370482	0.962952	easy	0.0542572	0.152	0.515167	1	0.515167	0	0.515167	0.484833
525	EP10	8	29	easy	0	0.146	1.06418	0.0641764	W	2	-0.0606946	W	Early	-1	0.0883054	0.911695	easy	0.124871	0.149	0.542627	1	0.542627	0	0.542627	0.457373
526	EP10	8	30	easy	0	0.143	0.957319	-0.0426806	W	2	0.0641764	W	Late	1	-0.0818236	0.789824	easy	-0.106857	0.146	0.570988	1	0.570988	0	0.570988	0.429012
527	EP10	8	31	easy	0	0.155	0.794498	-0.205502	L	0	-0.0426806	W	Early	-1	0.100319	0.899681	easy	-0.162821	0.143	0.60022	1	0.60022	0	0.60022	0.39978
528	EP10	8	32	easy	0	0.167	0.831352	-0.168648	L	0	-0.205502	L	Early	-1	-0.0505021	1.0505	easy	0.0368537	0.155	-1.51137	-1	0	-1.51137	1.51137	0.51137
529	EP10	8	33	easy	0	0.164	1.00226	0.00225985	W	2	-0.168648	L	Early	-1	-0.00164836	1.00165	easy	0.170908	0.167	-1.60802	-1	0	-1.60802	1.60802	0.608023
531	EP10	8	36	easy	0	0.155	1.15606	0.156062	W	2	-0.0379603	W	Early	-1	0.12304	0.87696	easy	0.194023	0.161	0.438391	1	0.438391	0	0.438391	0.561609
532	EP10	8	37	easy	0	0.152	1.07682	0.0768188	W	2	0.156062	W	Late	1	0.00106228	0.688938	easy	-0.0792435	0.155	0.48863	1	0.48863	0	0.48863	0.51137
533	EP10	8	38	easy	0	0.152	0.937525	-0.0624754	S	1	0.0768188	W	Late	1	-0.0751812	0.771181	easy	-0.139294	0.152	0.515167	1	0.515167	0	0.515167	0.484833
534	EP10	8	39	easy	0	0.149	0.948377	-0.0516231	W	2	-0.0624754	S	Early	-1	0.0895246	0.910475	easy	0.0108523	0.152	-0.484833	-1	0	-0.484833	0.484833	0.484833
535	EP10	8	40	easy	0	0.146	1.11564	0.11564	W	2	-0.0516231	W	Early	-1	0.0973769	0.902623	easy	0.167263	0.149	0.542627	1	0.542627	0	0.542627	0.457373
536	EP10	8	41	easy	0	0.143	0.903477	-0.0965234	W	2	0.11564	W	Late	1	-0.03036	0.73836	easy	-0.212163	0.146	0.570988	1	0.570988	0	0.570988	0.429012
537	EP10	8	42	easy	0	0.14	1.00903	0.00902757	W	2	-0.0965234	W	Early	-1	0.0464766	0.953523	easy	0.105551	0.143	0.60022	1	0.60022	0	0.60022	0.39978
538	EP10	8	43	easy	0	0.137	0.900044	-0.0999562	W	2	0.00902757	W	Late	1	-0.130972	0.850972	easy	-0.108984	0.14	0.630289	1	0.630289	0	0.630289	0.369711
539	EP10	8	44	easy	0	0.134	0.982919	-0.0170811	W	2	-0.0999562	W	Early	-1	0.0370438	0.962956	easy	0.0828751	0.137	0.661153	1	0.661153	0	0.661153	0.338847
540	EP10	8	45	easy	0	0.146	0.8604	-0.1396	L	0	-0.0170811	W	Early	-1	0.116919	0.883081	easy	-0.122519	0.134	0.692764	1	0.692764	0	0.692764	0.307236
541	EP10	8	46	easy	0	0.143	0.899502	-0.100498	W	2	-0.1396	L	Early	-1	0.00639969	0.9936	easy	0.0391019	0.146	-1.42901	-1	0	-1.42901	1.42901	0.429012
542	EP10	8	47	easy	0	0.14	0.96068	-0.03932	W	2	-0.100498	W	Early	-1	0.0425016	0.957498	easy	0.0611784	0.143	0.60022	1	0.60022	0	0.60022	0.39978
543	EP10	8	48	easy	0	0.14	0.93579	-0.0642102	S	1	-0.03932	W	Early	-1	0.10068	0.89932	easy	-0.0248902	0.14	0.630289	1	0.630289	0	0.630289	0.369711
544	EP10	8	49	easy	0	0.152	0.783307	-0.216693	L	0	-0.0642102	S	Early	-1	0.0757898	0.92421	easy	-0.152483	0.14	-0.369711	-1	0	-0.369711	0.369711	0.369711
545	EP10	8	50	easy	0	0.149	0.945292	-0.0547077	W	2	-0.216693	L	Early	-1	-0.0646931	1.06469	easy	0.161985	0.152	-1.48483	-1	0	-1.48483	1.48483	0.484833
546	EP10	8	51	easy	0	0.146	0.939909	-0.0600912	W	2	-0.0547077	W	Early	-1	0.0942923	0.905708	easy	-0.00538352	0.149	0.542627	1	0.542627	0	0.542627	0.457373
547	EP10	8	52	easy	0	0.143	0.884485	-0.115515	W	2	-0.0600912	W	Early	-1	0.0859088	0.914091	easy	-0.0554241	0.146	0.570988	1	0.570988	0	0.570988	0.429012
548	EP10	8	53	easy	0	0.155	0.792108	-0.207892	L	0	-0.115515	W	Early	-1	0.0274847	0.972515	easy	-0.0923769	0.143	0.60022	1	0.60022	0	0.60022	0.39978
549	EP10	8	54	easy	0	0.167	0.790305	-0.209695	L	0	-0.207892	L	Early	-1	-0.0528922	1.05289	easy	-0.00180313	0.155	-1.51137	-1	0	-1.51137	1.51137	0.51137
551	EP10	8	58	easy	0	0.173	1.13232	0.132321	W	2	-0.168597	L	Early	-1	0.0104031	0.989597	easy	0.300918	0.179	-1.68949	-1	0	-1.68949	1.68949	0.689485
552	EP10	8	59	easy	0	0.17	0.842952	-0.157048	W	2	0.132321	W	Late	1	-0.0406787	0.694679	easy	-0.28937	0.173	0.349378	1	0.349378	0	0.349378	0.650622
553	EP10	8	60	easy	0	0.17	0.911856	-0.0881438	S	1	-0.157048	W	Early	-1	0.0129517	0.987048	easy	0.0689045	0.17	0.370204	1	0.370204	0	0.370204	0.629796
554	EP10	8	61	easy	0	0.167	0.898344	-0.101656	W	2	-0.0881438	S	Early	-1	0.0818562	0.918144	easy	-0.0135124	0.17	-0.629796	-1	0	-0.629796	0.629796	0.629796
555	EP10	8	62	easy	0	0.164	1.01872	0.0187204	W	2	-0.101656	W	Early	-1	0.0653438	0.934656	easy	0.120377	0.167	0.391977	1	0.391977	0	0.391977	0.608023
556	EP10	8	63	easy	0	0.161	0.904651	-0.0953493	W	2	0.0187204	W	Late	1	-0.14528	0.81728	easy	-0.11407	0.164	0.414705	1	0.414705	0	0.414705	0.585295
557	EP10	8	64	easy	0	0.158	0.944542	-0.0554579	W	2	-0.0953493	W	Early	-1	0.0656507	0.934349	easy	0.0398914	0.161	0.438391	1	0.438391	0	0.438391	0.561609
558	EP10	8	65	easy	0	0.158	0.744322	-0.255678	S	1	-0.0554579	W	Early	-1	0.102542	0.897458	easy	-0.20022	0.158	0.463035	1	0.463035	0	0.463035	0.536965
559	EP10	8	66	easy	0	0.17	0.83462	-0.16538	L	0	-0.255678	S	Early	-1	-0.0976779	1.09768	easy	0.0902983	0.158	-0.536965	-1	0	-0.536965	0.536965	0.536965
560	EP10	8	67	easy	0	0.167	0.941948	-0.0580519	W	2	-0.16538	L	Early	-1	0.00462037	0.99538	easy	0.107328	0.17	-1.6298	-1	0	-1.6298	1.6298	0.629796
561	EP10	8	68	easy	0	0.164	0.877612	-0.122388	W	2	-0.0580519	W	Early	-1	0.108948	0.891052	easy	-0.0643363	0.167	0.391977	1	0.391977	0	0.391977	0.608023
563	EP10	8	72	easy	0	0.155	0.874542	-0.125458	S	1	0.0301536	W	Late	1	-0.130846	0.808846	easy	-0.155611	0.161	0.438391	1	0.438391	0	0.438391	0.561609
564	EP10	8	73	easy	0	0.152	1.11377	0.11377	W	2	-0.125458	S	Early	-1	0.0295422	0.970458	easy	0.239228	0.155	-0.51137	-1	0	-0.51137	0.51137	0.51137
565	EP10	8	74	easy	0	0.149	1.06963	0.0696314	W	2	0.11377	W	Late	1	-0.0382295	0.73423	easy	-0.044139	0.152	0.515167	1	0.515167	0	0.515167	0.484833
566	EP10	8	75	easy	0	0.161	0.676095	-0.323905	L	0	0.0696314	W	Late	1	-0.0793686	0.781369	easy	-0.393536	0.149	0.542627	1	0.542627	0	0.542627	0.457373
1	EP11	1	2	hard	1	0.026	1.11187	0.111875	L	0	-0.0185265	W	Early	-1	0.00447347	0.995527	hard	0.130401	0.023	1.73724	1	1.73724	0	1.73724	-0.737245
2	EP11	1	3	hard	1	0.029	1.21592	0.215919	L	0	0.111875	L	Late	1	0.0858746	0.862125	hard	0.104045	0.026	-0.279121	-1	0	-0.279121	0.279121	-0.720879
3	EP11	1	4	hard	1	0.032	0.884652	-0.115348	L	0	0.215919	L	Late	1	0.186919	0.755081	hard	-0.331267	0.029	-0.296332	-1	0	-0.296332	0.296332	-0.703668
4	EP11	1	5	hard	1	0.035	0.950801	-0.0491985	L	0	-0.115348	L	Early	-1	-0.0833482	1.08335	hard	0.0661496	0.032	-0.31441	-1	0	-0.31441	0.31441	-0.68559
5	EP11	1	6	hard	1	0.038	1.11737	0.117367	L	0	-0.0491985	L	Early	-1	-0.0141985	1.0142	hard	0.166566	0.035	-0.333375	-1	0	-0.333375	0.333375	-0.666625
6	EP11	1	7	hard	1	0.026	0.969275	-0.030725	W	2	0.117367	L	Late	1	0.0793674	0.844633	hard	-0.148092	0.038	-0.353245	-1	0	-0.353245	0.353245	-0.646755
7	EP11	1	8	hard	1	0.029	1.09993	0.0999274	L	0	-0.030725	W	Early	-1	-0.00472504	1.00473	hard	0.130652	0.026	1.72088	1	1.72088	0	1.72088	-0.720879
8	EP11	1	9	hard	1	0.032	1.10032	0.100323	L	0	0.0999274	L	Late	1	0.0709274	0.871073	hard	0.00039539	0.029	-0.296332	-1	0	-0.296332	0.296332	-0.703668
9	EP11	1	10	hard	1	0.035	0.881036	-0.118964	L	0	0.100323	L	Late	1	0.0683228	0.867677	hard	-0.219287	0.032	-0.31441	-1	0	-0.31441	0.31441	-0.68559
10	EP11	1	11	hard	1	0.038	1.141	0.140998	L	0	-0.118964	L	Early	-1	-0.0839643	1.08396	hard	0.259963	0.035	-0.333375	-1	0	-0.333375	0.333375	-0.666625
11	EP11	1	12	hard	1	0.041	1.04592	0.0459236	L	0	0.140998	L	Late	1	0.102998	0.821002	hard	-0.0950746	0.038	-0.353245	-1	0	-0.353245	0.353245	-0.646755
12	EP11	1	13	hard	1	0.029	0.996953	-0.00304724	W	2	0.0459236	L	Late	1	0.00492356	0.913076	hard	-0.0489708	0.041	-0.374033	-1	0	-0.374033	0.374033	-0.625967
13	EP11	1	14	hard	1	0.032	1.30188	0.301885	L	0	-0.00304724	W	Early	-1	0.0259528	0.974047	hard	0.304932	0.029	1.70367	1	1.70367	0	1.70367	-0.703668
14	EP11	1	15	hard	1	0.032	1.0711	0.0711029	S	1	0.301885	L	Late	1	0.269885	0.666115	hard	-0.230782	0.032	-0.31441	-1	0	-0.31441	0.31441	-0.68559
15	EP11	1	16	hard	1	0.035	1.27844	0.278439	L	0	0.0711029	S	Late	1	0.0391029	0.896897	hard	0.207336	0.032	0.68559	1	0.68559	0	0.68559	-0.68559
16	EP11	1	17	hard	1	0.038	1.13448	0.134482	L	0	0.278439	L	Late	1	0.243439	0.686561	hard	-0.143957	0.035	-0.333375	-1	0	-0.333375	0.333375	-0.666625
17	EP11	1	18	hard	1	0.026	1.0369	0.0369003	W	2	0.134482	L	Late	1	0.0964818	0.827518	hard	-0.0975816	0.038	-0.353245	-1	0	-0.353245	0.353245	-0.646755
18	EP11	1	19	hard	1	0.029	0.828249	-0.171751	L	0	0.0369003	W	Late	1	0.0109003	0.9371	hard	-0.208651	0.026	1.72088	1	1.72088	0	1.72088	-0.720879
19	EP11	1	20	hard	1	0.029	1.10582	0.105815	S	1	-0.171751	L	Early	-1	-0.142751	1.14275	hard	0.277566	0.029	-0.296332	-1	0	-0.296332	0.296332	-0.703668
20	EP11	1	21	hard	1	0.032	1.20469	0.204689	L	0	0.105815	S	Late	1	0.0768151	0.865185	hard	0.0988734	0.029	0.703668	1	0.703668	0	0.703668	-0.703668
21	EP11	1	22	hard	1	0.035	1.04417	0.0441695	L	0	0.204689	L	Late	1	0.172689	0.763311	hard	-0.160519	0.032	-0.31441	-1	0	-0.31441	0.31441	-0.68559
22	EP11	1	23	hard	1	0.038	1.07791	0.0779093	L	0	0.0441695	L	Late	1	0.00916951	0.92083	hard	0.0337398	0.035	-0.333375	-1	0	-0.333375	0.333375	-0.666625
23	EP11	1	24	hard	1	0.038	0.932651	-0.0673486	S	1	0.0779093	L	Late	1	0.0399093	0.884091	hard	-0.145258	0.038	-0.353245	-1	0	-0.353245	0.353245	-0.646755
24	EP11	1	25	hard	1	0.041	1.37482	0.374819	L	0	-0.0673486	S	Early	-1	-0.0293486	1.02935	hard	0.442167	0.038	0.646755	1	0.646755	0	0.646755	-0.646755
25	EP11	1	26	hard	1	0.044	1.0685	0.0684957	L	0	0.374819	L	Late	1	0.333819	0.584181	hard	-0.306323	0.041	-0.374033	-1	0	-0.374033	0.374033	-0.625967
26	EP11	1	27	hard	1	0.047	0.950612	-0.0493883	L	0	0.0684957	L	Late	1	0.0244957	0.887504	hard	-0.117884	0.044	-0.395751	-1	0	-0.395751	0.395751	-0.604249
27	EP11	1	28	hard	1	0.047	0.920206	-0.0797944	S	1	-0.0493883	L	Early	-1	-0.00238829	1.00239	hard	-0.0304061	0.047	-0.418404	-1	0	-0.418404	0.418404	-0.581596
28	EP11	1	29	hard	1	0.05	1.17115	0.171155	L	0	-0.0797944	S	Early	-1	-0.0327944	1.03279	hard	0.250949	0.047	0.581596	1	0.581596	0	0.581596	-0.581596
29	EP11	1	30	hard	1	0.053	0.631484	-0.368516	L	0	0.171155	L	Late	1	0.121155	0.778845	hard	-0.53967	0.05	-0.441998	-1	0	-0.441998	0.441998	-0.558002
30	EP11	1	31	hard	1	0.056	1.2293	0.229298	L	0	-0.368516	L	Early	-1	-0.315516	1.31552	hard	0.597813	0.053	-0.466529	-1	0	-0.466529	0.466529	-0.533471
31	EP11	1	32	hard	1	0.044	0.987845	-0.0121547	W	2	0.229298	L	Late	1	0.173298	0.714702	hard	-0.241452	0.056	-0.491992	-1	0	-0.491992	0.491992	-0.508008
32	EP11	1	33	hard	1	0.047	1.08988	0.0898847	L	0	-0.0121547	W	Early	-1	0.0318453	0.968155	hard	0.102039	0.044	1.60425	1	1.60425	0	1.60425	-0.604249
33	EP11	1	34	hard	1	0.035	1.01822	0.0182161	W	2	0.0898847	L	Late	1	0.0428847	0.863115	hard	-0.0716687	0.047	-0.418404	-1	0	-0.418404	0.418404	-0.581596
34	EP11	1	35	hard	1	0.038	1.36275	0.362755	L	0	0.0182161	W	Late	1	-0.0167839	0.946784	hard	0.344539	0.035	1.66662	1	1.66662	0	1.66662	-0.666625
35	EP11	1	36	hard	1	0.026	0.974834	-0.0251664	W	2	0.362755	L	Late	1	0.324755	0.599245	hard	-0.387921	0.038	-0.353245	-1	0	-0.353245	0.353245	-0.646755
36	EP11	1	37	hard	1	0.029	0.968575	-0.031425	L	0	-0.0251664	W	Early	-1	0.000833571	0.999166	hard	-0.00625857	0.026	1.72088	1	1.72088	0	1.72088	-0.720879
37	EP11	1	38	hard	1	0.032	1.38933	0.389327	L	0	-0.031425	L	Early	-1	-0.002425	1.00242	hard	0.420752	0.029	-0.296332	-1	0	-0.296332	0.296332	-0.703668
38	EP11	1	39	hard	1	0.035	1.29077	0.290766	L	0	0.389327	L	Late	1	0.357327	0.578673	hard	-0.0985608	0.032	-0.31441	-1	0	-0.31441	0.31441	-0.68559
39	EP11	1	40	hard	1	0.038	1.22304	0.223045	L	0	0.290766	L	Late	1	0.255766	0.674234	hard	-0.067721	0.035	-0.333375	-1	0	-0.333375	0.333375	-0.666625
40	EP11	1	41	hard	1	0.026	1.03692	0.0369221	W	2	0.223045	L	Late	1	0.185045	0.738955	hard	-0.186123	0.038	-0.353245	-1	0	-0.353245	0.353245	-0.646755
41	EP11	1	42	hard	1	0.029	1.04993	0.0499284	L	0	0.0369221	W	Late	1	0.0109221	0.937078	hard	0.0130063	0.026	1.72088	1	1.72088	0	1.72088	-0.720879
42	EP11	1	43	hard	1	0.017	0.981996	-0.0180038	W	2	0.0499284	L	Late	1	0.0209284	0.921072	hard	-0.0679322	0.029	-0.296332	-1	0	-0.296332	0.296332	-0.703668
43	EP11	1	44	hard	1	0.02	1.28354	0.283538	L	0	-0.0180038	W	Early	-1	-0.00100384	1.001	hard	0.301542	0.017	1.76754	1	1.76754	0	1.76754	-0.767536
44	EP11	1	45	hard	1	0.023	0.968016	-0.0319837	L	0	0.283538	L	Late	1	0.263538	0.696462	hard	-0.315522	0.02	-0.247212	-1	0	-0.247212	0.247212	-0.752788
45	EP11	1	46	hard	1	0.026	1.0794	0.0794044	L	0	-0.0319837	L	Early	-1	-0.00898371	1.00898	hard	0.111388	0.023	-0.262755	-1	0	-0.262755	0.262755	-0.737245
46	EP11	1	47	hard	1	0.029	0.829704	-0.170296	L	0	0.0794044	L	Late	1	0.0534044	0.894596	hard	-0.249701	0.026	-0.279121	-1	0	-0.279121	0.279121	-0.720879
48	EP11	1	50	hard	1	0.035	1.08304	0.083043	L	0	-0.060323	S	Early	-1	-0.031323	1.03132	hard	0.143366	0.029	0.703668	1	0.703668	0	0.703668	-0.703668
49	EP11	1	51	hard	1	0.038	1.11116	0.111155	L	0	0.083043	L	Late	1	0.048043	0.881957	hard	0.028112	0.035	-0.333375	-1	0	-0.333375	0.333375	-0.666625
50	EP11	1	52	hard	1	0.038	1.13789	0.13789	S	1	0.111155	L	Late	1	0.073155	0.850845	hard	0.0267345	0.038	-0.353245	-1	0	-0.353245	0.353245	-0.646755
51	EP11	1	53	hard	1	0.041	1.14163	0.141633	L	0	0.13789	S	Late	1	0.0998895	0.82411	hard	0.00374369	0.038	0.646755	1	0.646755	0	0.646755	-0.646755
52	EP11	1	54	hard	1	0.044	1.10725	0.107249	L	0	0.141633	L	Late	1	0.100633	0.817367	hard	-0.0343842	0.041	-0.374033	-1	0	-0.374033	0.374033	-0.625967
53	EP11	1	55	hard	1	0.047	1.27659	0.276591	L	0	0.107249	L	Late	1	0.063249	0.848751	hard	0.169342	0.044	-0.395751	-1	0	-0.395751	0.395751	-0.604249
54	EP11	1	56	hard	1	0.05	1.16901	0.169007	L	0	0.276591	L	Late	1	0.229591	0.676409	hard	-0.107584	0.047	-0.418404	-1	0	-0.418404	0.418404	-0.581596
55	EP11	1	57	hard	1	0.053	1.08784	0.0878405	L	0	0.169007	L	Late	1	0.119007	0.780993	hard	-0.081167	0.05	-0.441998	-1	0	-0.441998	0.441998	-0.558002
56	EP11	1	58	hard	1	0.041	1.02539	0.0253922	W	2	0.0878405	L	Late	1	0.0348405	0.859159	hard	-0.0624483	0.053	-0.466529	-1	0	-0.466529	0.466529	-0.533471
57	EP11	1	59	hard	1	0.044	1.27548	0.275481	L	0	0.0253922	W	Late	1	-0.0156078	0.933608	hard	0.250089	0.041	1.62597	1	1.62597	0	1.62597	-0.625967
58	EP11	1	60	hard	1	0.032	0.983083	-0.0169173	W	2	0.275481	L	Late	1	0.231481	0.680519	hard	-0.292398	0.044	-0.395751	-1	0	-0.395751	0.395751	-0.604249
59	EP11	1	61	hard	1	0.032	1.17818	0.178184	S	1	-0.0169173	W	Early	-1	0.0150827	0.984917	hard	0.195101	0.032	1.68559	1	1.68559	0	1.68559	-0.68559
60	EP11	1	62	hard	1	0.02	1.01068	0.0106807	W	2	0.178184	S	Late	1	0.146184	0.789816	hard	-0.167503	0.032	0.68559	1	0.68559	0	0.68559	-0.68559
61	EP11	1	63	hard	1	0.023	1.35158	0.351576	L	0	0.0106807	W	Late	1	-0.0093193	0.969319	hard	0.340896	0.02	1.75279	1	1.75279	0	1.75279	-0.752788
63	EP11	1	66	hard	1	0.032	1.05992	0.0599223	L	0	0.152961	L	Late	1	0.126961	0.821039	hard	-0.0930386	0.026	-0.279121	-1	0	-0.279121	0.279121	-0.720879
64	EP11	1	67	hard	1	0.032	0.952171	-0.0478291	S	1	0.0599223	L	Late	1	0.0279223	0.908078	hard	-0.107751	0.032	-0.31441	-1	0	-0.31441	0.31441	-0.68559
65	EP11	1	68	hard	1	0.035	1.11474	0.114736	L	0	-0.0478291	S	Early	-1	-0.0158291	1.01583	hard	0.162565	0.032	0.68559	1	0.68559	0	0.68559	-0.68559
66	EP11	1	69	hard	1	0.038	1.06669	0.0666915	L	0	0.114736	L	Late	1	0.0797358	0.850264	hard	-0.0480443	0.035	-0.333375	-1	0	-0.333375	0.333375	-0.666625
67	EP11	1	70	hard	1	0.041	1.26502	0.265018	L	0	0.0666915	L	Late	1	0.0286915	0.895309	hard	0.198326	0.038	-0.353245	-1	0	-0.353245	0.353245	-0.646755
68	EP11	1	71	hard	1	0.029	1.03349	0.0334896	W	2	0.265018	L	Late	1	0.224018	0.693982	hard	-0.231528	0.041	-0.374033	-1	0	-0.374033	0.374033	-0.625967
69	EP11	1	72	hard	1	0.032	1.06979	0.0697917	L	0	0.0334896	W	Late	1	0.00448963	0.93751	hard	0.0363021	0.029	1.70367	1	1.70367	0	1.70367	-0.703668
70	EP11	1	73	hard	1	0.035	1.10523	0.105235	L	0	0.0697917	L	Late	1	0.0377917	0.898208	hard	0.0354429	0.032	-0.31441	-1	0	-0.31441	0.31441	-0.68559
71	EP11	1	74	hard	1	0.038	1.06774	0.0677399	L	0	0.105235	L	Late	1	0.0702346	0.859765	hard	-0.0374947	0.035	-0.333375	-1	0	-0.333375	0.333375	-0.666625
73	EP11	2	1	easy	0	0.17	0.943604	-0.0563963	W	2	0.0688796	S	Late	1	0.0308796	0.89312	hard	-0.125276	0.038	0.646755	1	0.646755	0	0.646755	-0.646755
74	EP11	2	2	easy	0	0.167	1.05143	0.0514321	W	2	-0.0563963	W	Early	-1	0.113604	0.886396	easy	0.107828	0.17	0.354352	1	0.354352	0	0.354352	0.645648
75	EP11	2	3	easy	0	0.164	0.999082	-0.000918013	W	2	0.0514321	W	Late	1	-0.115568	0.781568	easy	-0.0523501	0.167	0.37519	1	0.37519	0	0.37519	0.62481
76	EP11	2	4	easy	0	0.161	0.862426	-0.137574	W	2	-0.000918013	W	Early	-1	0.163082	0.836918	easy	-0.136656	0.164	0.396958	1	0.396958	0	0.396958	0.603042
77	EP11	2	5	easy	0	0.158	1.07666	0.0766556	W	2	-0.137574	W	Early	-1	0.0234259	0.976574	easy	0.21423	0.161	0.419663	1	0.419663	0	0.419663	0.580337
78	EP11	2	6	easy	0	0.155	0.981782	-0.0182185	W	2	0.0766556	W	Late	1	-0.0813444	0.765344	easy	-0.0948741	0.158	0.443308	1	0.443308	0	0.443308	0.556692
79	EP11	2	7	easy	0	0.152	1.08198	0.0819788	W	2	-0.0182185	W	Early	-1	0.136782	0.863218	easy	0.100197	0.155	0.46789	1	0.46789	0	0.46789	0.53211
80	EP11	2	8	easy	0	0.149	0.969534	-0.0304664	W	2	0.0819788	W	Late	1	-0.0700212	0.766021	easy	-0.112445	0.152	0.493403	1	0.493403	0	0.493403	0.506597
81	EP11	2	9	easy	0	0.161	0.780589	-0.219411	L	0	-0.0304664	W	Early	-1	0.118534	0.881466	easy	-0.188944	0.149	0.519836	1	0.519836	0	0.519836	0.480164
82	EP11	2	10	easy	0	0.173	1.16788	0.167884	L	0	-0.219411	L	Early	-1	-0.0584106	1.05841	easy	0.387294	0.161	-1.58034	-1	0	-1.58034	1.58034	0.580337
83	EP11	2	11	easy	0	0.17	1.1225	0.122497	W	2	0.167884	L	Late	1	-0.00511649	0.659116	easy	-0.0453863	0.173	-1.66557	-1	0	-1.66557	1.66557	0.665567
84	EP11	2	12	easy	0	0.17	0.883724	-0.116276	S	1	0.122497	W	Late	1	-0.0475028	0.707503	easy	-0.238773	0.17	0.354352	1	0.354352	0	0.354352	0.645648
85	EP11	2	13	easy	0	0.182	0.759368	-0.240632	L	0	-0.116276	S	Early	-1	0.0537244	0.946276	easy	-0.124357	0.17	-0.645648	-1	0	-0.645648	0.645648	0.645648
86	EP11	2	14	easy	0	0.179	0.877998	-0.122002	W	2	-0.240632	L	Early	-1	-0.0586322	1.05863	easy	0.11863	0.182	-1.71997	-1	0	-1.71997	1.71997	0.719965
87	EP11	2	15	easy	0	0.176	0.986635	-0.0133654	W	2	-0.122002	W	Early	-1	0.0569976	0.943002	easy	0.108637	0.179	0.297292	1	0.297292	0	0.297292	0.702708
88	EP11	2	16	easy	0	0.176	0.803612	-0.196388	S	1	-0.0133654	W	Early	-1	0.162635	0.837365	easy	-0.183022	0.176	0.315418	1	0.315418	0	0.315418	0.684582
89	EP11	2	17	easy	0	0.173	1.14206	0.142064	W	2	-0.196388	S	Early	-1	-0.0203878	1.02039	easy	0.338452	0.176	-0.684582	-1	0	-0.684582	0.684582	0.684582
90	EP11	2	18	easy	0	0.17	0.89875	-0.10125	W	2	0.142064	W	Late	1	-0.0309361	0.684936	easy	-0.243314	0.173	0.334433	1	0.334433	0	0.334433	0.665567
91	EP11	2	19	easy	0	0.167	0.98424	-0.0157598	W	2	-0.10125	W	Early	-1	0.0687499	0.93125	easy	0.0854903	0.17	0.354352	1	0.354352	0	0.354352	0.645648
92	EP11	2	20	easy	0	0.179	0.830044	-0.169956	L	0	-0.0157598	W	Early	-1	0.15124	0.84876	easy	-0.154196	0.167	0.37519	1	0.37519	0	0.37519	0.62481
93	EP11	2	21	easy	0	0.176	0.961329	-0.0386713	W	2	-0.169956	L	Early	-1	0.00904443	0.990956	easy	0.131284	0.179	-1.70271	-1	0	-1.70271	1.70271	0.702708
94	EP11	2	22	easy	0	0.173	0.914029	-0.0859715	W	2	-0.0386713	W	Early	-1	0.137329	0.862671	easy	-0.0473002	0.176	0.315418	1	0.315418	0	0.315418	0.684582
95	EP11	2	23	easy	0	0.17	0.922301	-0.077699	W	2	-0.0859715	W	Early	-1	0.0870285	0.912971	easy	0.00827252	0.173	0.334433	1	0.334433	0	0.334433	0.665567
96	EP11	2	24	easy	0	0.17	0.893145	-0.106855	S	1	-0.077699	W	Early	-1	0.092301	0.907699	easy	-0.0291565	0.17	0.354352	1	0.354352	0	0.354352	0.645648
97	EP11	2	25	easy	0	0.182	0.798117	-0.201883	L	0	-0.106855	S	Early	-1	0.0631446	0.936855	easy	-0.095028	0.17	-0.645648	-1	0	-0.645648	0.645648	0.645648
98	EP11	2	26	easy	0	0.179	1.0131	0.0130983	W	2	-0.201883	L	Early	-1	-0.0198835	1.01988	easy	0.214982	0.182	-1.71997	-1	0	-1.71997	1.71997	0.719965
99	EP11	2	27	easy	0	0.176	0.973174	-0.026826	W	2	0.0130983	W	Late	1	-0.165902	0.807902	easy	-0.0399243	0.179	0.297292	1	0.297292	0	0.297292	0.702708
100	EP11	2	28	easy	0	0.173	0.882636	-0.117364	W	2	-0.026826	W	Early	-1	0.149174	0.850826	easy	-0.0905375	0.176	0.315418	1	0.315418	0	0.315418	0.684582
101	EP11	2	29	easy	0	0.17	1.08	0.0799992	W	2	-0.117364	W	Early	-1	0.0556365	0.944364	easy	0.197363	0.173	0.334433	1	0.334433	0	0.334433	0.665567
102	EP11	2	30	easy	0	0.167	0.932982	-0.0670181	W	2	0.0799992	W	Late	1	-0.0900008	0.750001	easy	-0.147017	0.17	0.354352	1	0.354352	0	0.354352	0.645648
103	EP11	2	31	easy	0	0.164	0.949444	-0.0505559	W	2	-0.0670181	W	Early	-1	0.0999819	0.900018	easy	0.0164621	0.167	0.37519	1	0.37519	0	0.37519	0.62481
104	EP11	2	32	easy	0	0.161	0.912574	-0.0874257	W	2	-0.0505559	W	Early	-1	0.113444	0.886556	easy	-0.0368697	0.164	0.396958	1	0.396958	0	0.396958	0.603042
105	EP11	2	33	easy	0	0.173	0.824486	-0.175514	L	0	-0.0874257	W	Early	-1	0.0735743	0.926426	easy	-0.0880886	0.161	0.419663	1	0.419663	0	0.419663	0.580337
106	EP11	2	34	easy	0	0.17	0.921708	-0.0782922	W	2	-0.175514	L	Early	-1	-0.00251433	1.00251	easy	0.0972221	0.173	-1.66557	-1	0	-1.66557	1.66557	0.665567
107	EP11	2	35	easy	0	0.167	0.987978	-0.0120217	W	2	-0.0782922	W	Early	-1	0.0917078	0.908292	easy	0.0662705	0.17	0.354352	1	0.354352	0	0.354352	0.645648
108	EP11	2	36	easy	0	0.164	0.890346	-0.109654	W	2	-0.0120217	W	Early	-1	0.154978	0.845022	easy	-0.097632	0.167	0.37519	1	0.37519	0	0.37519	0.62481
109	EP11	2	37	easy	0	0.161	0.871112	-0.128888	W	2	-0.109654	W	Early	-1	0.0543463	0.945654	easy	-0.0192342	0.164	0.396958	1	0.396958	0	0.396958	0.603042
110	EP11	2	38	easy	0	0.158	1.14547	0.145474	W	2	-0.128888	W	Early	-1	0.0321122	0.967888	easy	0.274361	0.161	0.419663	1	0.419663	0	0.419663	0.580337
111	EP11	2	39	easy	0	0.158	0.990077	-0.00992327	S	1	0.145474	W	Late	1	-0.0125264	0.696526	easy	-0.155397	0.158	0.443308	1	0.443308	0	0.443308	0.556692
112	EP11	2	40	easy	0	0.155	0.976885	-0.0231154	W	2	-0.00992327	S	Early	-1	0.148077	0.851923	easy	-0.0131921	0.158	-0.556692	-1	0	-0.556692	0.556692	0.556692
113	EP11	2	41	easy	0	0.167	0.826311	-0.173689	L	0	-0.0231154	W	Early	-1	0.131885	0.868115	easy	-0.150573	0.155	0.46789	1	0.46789	0	0.46789	0.53211
114	EP11	2	42	easy	0	0.164	0.865243	-0.134757	W	2	-0.173689	L	Early	-1	-0.00668851	1.00669	easy	0.0389313	0.167	-1.62481	-1	0	-1.62481	1.62481	0.62481
115	EP11	2	43	easy	0	0.161	0.849662	-0.150338	W	2	-0.134757	W	Early	-1	0.0292428	0.970757	easy	-0.0155803	0.164	0.396958	1	0.396958	0	0.396958	0.603042
116	EP11	2	44	easy	0	0.158	1.0749	0.0748969	W	2	-0.150338	W	Early	-1	0.0106625	0.989338	easy	0.225234	0.161	0.419663	1	0.419663	0	0.419663	0.580337
117	EP11	2	45	easy	0	0.155	0.944759	-0.0552408	W	2	0.0748969	W	Late	1	-0.0831031	0.767103	easy	-0.130138	0.158	0.443308	1	0.443308	0	0.443308	0.556692
118	EP11	2	46	easy	0	0.152	1.0241	0.0241021	W	2	-0.0552408	W	Early	-1	0.0997592	0.900241	easy	0.0793429	0.155	0.46789	1	0.46789	0	0.46789	0.53211
119	EP11	2	47	easy	0	0.149	0.926395	-0.0736051	W	2	0.0241021	W	Late	1	-0.127898	0.823898	easy	-0.0977072	0.152	0.493403	1	0.493403	0	0.493403	0.506597
120	EP11	2	48	easy	0	0.146	1.00398	0.00398254	W	2	-0.0736051	W	Early	-1	0.0753949	0.924605	easy	0.0775876	0.149	0.519836	1	0.519836	0	0.519836	0.480164
121	EP11	2	49	easy	0	0.158	0.810842	-0.189158	L	0	0.00398254	W	Late	1	-0.142017	0.850017	easy	-0.193141	0.146	0.54717	1	0.54717	0	0.54717	0.45283
122	EP11	2	50	easy	0	0.17	0.832035	-0.167965	L	0	-0.189158	L	Early	-1	-0.031158	1.03116	easy	0.0211933	0.158	-1.55669	-1	0	-1.55669	1.55669	0.556692
123	EP11	2	51	easy	0	0.167	1.15903	0.159029	W	2	-0.167965	L	Early	-1	0.00203531	0.997965	easy	0.326993	0.17	-1.64565	-1	0	-1.64565	1.64565	0.645648
124	EP11	2	52	easy	0	0.167	0.789626	-0.210374	S	1	0.159029	W	Late	1	-0.00797135	0.673971	easy	-0.369403	0.167	0.37519	1	0.37519	0	0.37519	0.62481
125	EP11	2	53	easy	0	0.164	0.941504	-0.0584957	W	2	-0.210374	S	Early	-1	-0.0433741	1.04337	easy	0.151878	0.167	-0.62481	-1	0	-0.62481	0.62481	0.62481
126	EP11	2	54	easy	0	0.176	0.743865	-0.256135	L	0	-0.0584957	W	Early	-1	0.105504	0.894496	easy	-0.197639	0.164	0.396958	1	0.396958	0	0.396958	0.603042
127	EP11	2	55	easy	0	0.173	0.982396	-0.0176039	W	2	-0.256135	L	Early	-1	-0.0801347	1.08013	easy	0.238531	0.176	-1.68458	-1	0	-1.68458	1.68458	0.684582
128	EP11	2	56	easy	0	0.185	0.732666	-0.267334	L	0	-0.0176039	W	Early	-1	0.155396	0.844604	easy	-0.249731	0.173	0.334433	1	0.334433	0	0.334433	0.665567
129	EP11	2	57	easy	0	0.182	0.961325	-0.0386746	W	2	-0.267334	L	Early	-1	-0.0823344	1.08233	easy	0.22866	0.185	-1.73638	-1	0	-1.73638	1.73638	0.736376
130	EP11	2	58	easy	0	0.182	1.04881	0.0488111	S	1	-0.0386746	W	Early	-1	0.143325	0.856675	easy	0.0874856	0.182	0.280035	1	0.280035	0	0.280035	0.719965
131	EP11	2	59	easy	0	0.179	0.999085	-0.000914955	W	2	0.0488111	S	Late	1	-0.133189	0.769189	easy	-0.049726	0.182	-0.719965	-1	0	-0.719965	0.719965	0.719965
132	EP11	2	60	easy	0	0.176	1.01118	0.011182	W	2	-0.000914955	W	Early	-1	0.178085	0.821915	easy	0.0120969	0.179	0.297292	1	0.297292	0	0.297292	0.702708
133	EP11	2	61	easy	0	0.173	0.846473	-0.153527	W	2	0.011182	W	Late	1	-0.164818	0.812818	easy	-0.164709	0.176	0.315418	1	0.315418	0	0.315418	0.684582
134	EP11	2	62	easy	0	0.185	0.801356	-0.198644	L	0	-0.153527	W	Early	-1	0.0194733	0.980527	easy	-0.0451171	0.173	0.334433	1	0.334433	0	0.334433	0.665567
135	EP11	2	63	easy	0	0.185	0.912629	-0.0873713	S	1	-0.198644	L	Early	-1	-0.0136438	1.01364	easy	0.111272	0.185	-1.73638	-1	0	-1.73638	1.73638	0.736376
136	EP11	2	64	easy	0	0.182	0.975611	-0.0243894	W	2	-0.0873713	S	Early	-1	0.0976287	0.902371	easy	0.0629819	0.185	-0.736376	-1	0	-0.736376	0.736376	0.736376
137	EP11	2	65	easy	0	0.179	0.93268	-0.0673199	W	2	-0.0243894	W	Early	-1	0.157611	0.842389	easy	-0.0429305	0.182	0.280035	1	0.280035	0	0.280035	0.719965
138	EP11	2	66	easy	0	0.191	0.802154	-0.197846	L	0	-0.0673199	W	Early	-1	0.11168	0.88832	easy	-0.130526	0.179	0.297292	1	0.297292	0	0.297292	0.702708
139	EP11	2	67	easy	0	0.191	0.936296	-0.0637036	S	1	-0.197846	L	Early	-1	-0.00684555	1.00685	easy	0.134142	0.191	-1.76675	-1	0	-1.76675	1.76675	0.766754
140	EP11	2	68	easy	0	0.188	0.950902	-0.0490981	W	2	-0.0637036	S	Early	-1	0.127296	0.872704	easy	0.0146055	0.191	-0.766754	-1	0	-0.766754	0.766754	0.766754
141	EP11	2	69	easy	0	0.185	0.907013	-0.0929874	W	2	-0.0490981	W	Early	-1	0.138902	0.861098	easy	-0.0438893	0.188	0.248036	1	0.248036	0	0.248036	0.751964
142	EP11	2	70	easy	0	0.197	0.774283	-0.225717	L	0	-0.0929874	W	Early	-1	0.0920126	0.907987	easy	-0.132729	0.185	0.263624	1	0.263624	0	0.263624	0.736376
143	EP11	2	71	easy	0	0.194	0.908472	-0.091528	W	2	-0.225717	L	Early	-1	-0.0287166	1.02872	easy	0.134189	0.197	-1.79405	-1	0	-1.79405	1.79405	0.794046
144	EP11	2	72	easy	0	0.191	0.821304	-0.178696	W	2	-0.091528	W	Early	-1	0.102472	0.897528	easy	-0.0871681	0.194	0.219228	1	0.219228	0	0.219228	0.780772
145	EP11	2	73	easy	0	0.188	0.886642	-0.113358	W	2	-0.178696	W	Early	-1	0.0123039	0.987696	easy	0.0653383	0.191	0.233246	1	0.233246	0	0.233246	0.766754
146	EP11	2	74	easy	0	0.185	1.09746	0.097457	W	2	-0.113358	W	Early	-1	0.0746421	0.925358	easy	0.210815	0.188	0.248036	1	0.248036	0	0.248036	0.751964
148	EP11	3	1	hard	1	0.041	1.12841	0.12841	L	0	-0.033482	S	Early	-1	0.151518	0.848482	easy	0.161892	0.185	-0.736376	-1	0	-0.736376	0.736376	0.736376
149	EP11	3	2	hard	1	0.029	1.02828	0.0282846	W	2	0.12841	L	Late	1	0.0874103	0.83059	hard	-0.100126	0.041	-0.374033	-1	0	-0.374033	0.374033	-0.625967
150	EP11	3	3	hard	1	0.032	0.928145	-0.0718554	L	0	0.0282846	W	Late	1	-0.000715362	0.942715	hard	-0.10014	0.029	1.70367	1	1.70367	0	1.70367	-0.703668
151	EP11	3	4	hard	1	0.035	0.947623	-0.052377	L	0	-0.0718554	L	Early	-1	-0.0398554	1.03986	hard	0.0194784	0.032	-0.31441	-1	0	-0.31441	0.31441	-0.68559
152	EP11	3	5	hard	1	0.038	0.886097	-0.113903	L	0	-0.052377	L	Early	-1	-0.017377	1.01738	hard	-0.061526	0.035	-0.333375	-1	0	-0.333375	0.333375	-0.666625
153	EP11	3	6	hard	1	0.041	0.909482	-0.0905178	L	0	-0.113903	L	Early	-1	-0.075903	1.0759	hard	0.0233852	0.038	-0.353245	-1	0	-0.353245	0.353245	-0.646755
154	EP11	3	7	hard	1	0.029	0.964288	-0.0357117	W	2	-0.0905178	L	Early	-1	-0.0495178	1.04952	hard	0.0548061	0.041	-0.374033	-1	0	-0.374033	0.374033	-0.625967
155	EP11	3	8	hard	1	0.032	0.940171	-0.0598294	L	0	-0.0357117	W	Early	-1	-0.00671175	1.00671	hard	-0.0241176	0.029	1.70367	1	1.70367	0	1.70367	-0.703668
156	EP11	3	9	hard	1	0.035	0.948456	-0.051544	L	0	-0.0598294	L	Early	-1	-0.0278294	1.02783	hard	0.00828541	0.032	-0.31441	-1	0	-0.31441	0.31441	-0.68559
157	EP11	3	10	hard	1	0.038	0.847165	-0.152835	L	0	-0.051544	L	Early	-1	-0.016544	1.01654	hard	-0.101292	0.035	-0.333375	-1	0	-0.333375	0.333375	-0.666625
158	EP11	3	11	hard	1	0.041	0.914876	-0.0851242	L	0	-0.152835	L	Early	-1	-0.114835	1.11484	hard	0.0677112	0.038	-0.353245	-1	0	-0.353245	0.353245	-0.646755
159	EP11	3	12	hard	1	0.044	1.08911	0.0891101	L	0	-0.0851242	L	Early	-1	-0.0441242	1.04412	hard	0.174234	0.041	-0.374033	-1	0	-0.374033	0.374033	-0.625967
160	EP11	3	13	hard	1	0.032	0.962091	-0.0379094	W	2	0.0891101	L	Late	1	0.0451101	0.86689	hard	-0.127019	0.044	-0.395751	-1	0	-0.395751	0.395751	-0.604249
161	EP11	3	14	hard	1	0.032	0.999122	-0.000877718	S	1	-0.0379094	W	Early	-1	-0.00590937	1.00591	hard	0.0370317	0.032	1.68559	1	1.68559	0	1.68559	-0.68559
162	EP11	3	15	hard	1	0.02	0.974604	-0.0253956	W	2	-0.000877718	S	Early	-1	0.0311223	0.968878	hard	-0.0245178	0.032	0.68559	1	0.68559	0	0.68559	-0.68559
163	EP11	3	16	hard	1	0.023	1.31765	0.317654	L	0	-0.0253956	W	Early	-1	-0.00539557	1.0054	hard	0.343049	0.02	1.75279	1	1.75279	0	1.75279	-0.752788
164	EP11	3	17	hard	1	0.026	1.02366	0.0236565	L	0	0.317654	L	Late	1	0.294654	0.659346	hard	-0.293997	0.023	-0.262755	-1	0	-0.262755	0.262755	-0.737245
165	EP11	3	18	hard	1	0.026	0.859041	-0.140959	S	1	0.0236565	L	Late	1	-0.00234345	0.950343	hard	-0.164615	0.026	-0.279121	-1	0	-0.279121	0.279121	-0.720879
166	EP11	3	19	hard	1	0.015	1.00888	0.00888237	W	2	-0.140959	S	Early	-1	-0.114959	1.11496	hard	0.149841	0.026	0.720879	1	0.720879	0	0.720879	-0.720879
167	EP11	3	20	hard	1	0.018	0.712774	-0.287226	L	0	0.00888237	W	Late	1	-0.00611763	0.976118	hard	-0.296108	0.015	1.77694	1	1.77694	0	1.77694	-0.776938
168	EP11	3	21	hard	1	0.021	0.880962	-0.119038	L	0	-0.287226	L	Early	-1	-0.269226	1.26923	hard	0.168188	0.018	-0.237293	-1	0	-0.237293	0.237293	-0.762707
169	EP11	3	22	hard	1	0.024	0.978403	-0.0215968	L	0	-0.119038	L	Early	-1	-0.0980378	1.09804	hard	0.097441	0.021	-0.252303	-1	0	-0.252303	0.252303	-0.747697
170	EP11	3	23	hard	1	0.027	1.09307	0.0930707	L	0	-0.0215968	L	Early	-1	0.00240321	0.997597	hard	0.114667	0.024	-0.268118	-1	0	-0.268118	0.268118	-0.731882
171	EP11	3	24	hard	1	0.03	0.864262	-0.135738	L	0	0.0930707	L	Late	1	0.0660707	0.879929	hard	-0.228809	0.027	-0.284763	-1	0	-0.284763	0.284763	-0.715237
172	EP11	3	25	hard	1	0.033	0.899869	-0.100131	L	0	-0.135738	L	Early	-1	-0.105738	1.10574	hard	0.0356074	0.03	-0.302261	-1	0	-0.302261	0.302261	-0.697739
173	EP11	3	26	hard	1	0.036	0.883611	-0.116389	L	0	-0.100131	L	Early	-1	-0.0671307	1.06713	hard	-0.0162582	0.033	-0.320632	-1	0	-0.320632	0.320632	-0.679368
174	EP11	3	27	hard	1	0.039	1.09114	0.0911401	L	0	-0.116389	L	Early	-1	-0.0803889	1.08039	hard	0.207529	0.036	-0.339897	-1	0	-0.339897	0.339897	-0.660103
175	EP11	3	28	hard	1	0.042	1.08239	0.0823923	L	0	0.0911401	L	Late	1	0.0521401	0.86986	hard	-0.00874787	0.039	-0.360072	-1	0	-0.360072	0.360072	-0.639928
176	EP11	3	29	hard	1	0.045	0.91365	-0.08635	L	0	0.0823923	L	Late	1	0.0403923	0.875608	hard	-0.168742	0.042	-0.381169	-1	0	-0.381169	0.381169	-0.618831
177	EP11	3	30	hard	1	0.045	0.898981	-0.101019	S	1	-0.08635	L	Early	-1	-0.04135	1.04135	hard	-0.0146687	0.045	-0.403198	-1	0	-0.403198	0.403198	-0.596802
178	EP11	3	31	hard	1	0.048	1.08297	0.0829679	L	0	-0.101019	S	Early	-1	-0.0560187	1.05602	hard	0.183987	0.045	0.596802	1	0.596802	0	0.596802	-0.596802
179	EP11	3	32	hard	1	0.051	1.09287	0.0928674	L	0	0.0829679	L	Late	1	0.0349679	0.869032	hard	0.00989957	0.048	-0.426165	-1	0	-0.426165	0.426165	-0.573835
180	EP11	3	33	hard	1	0.054	1.10858	0.108577	L	0	0.0928674	L	Late	1	0.0418674	0.856133	hard	0.0157101	0.051	-0.450071	-1	0	-0.450071	0.450071	-0.549929
181	EP11	3	34	hard	1	0.057	0.901674	-0.0983259	L	0	0.108577	L	Late	1	0.0545775	0.837423	hard	-0.206903	0.054	-0.474914	-1	0	-0.474914	0.474914	-0.525086
183	EP11	3	37	hard	1	0.033	0.996125	-0.00387508	W	2	0.217199	S	Late	1	0.160199	0.725801	hard	-0.221074	0.057	0.499315	1	0.499315	0	0.499315	-0.499315
184	EP11	3	38	hard	1	0.036	0.9272	-0.0727998	L	0	-0.00387508	W	Early	-1	0.0291249	0.970875	hard	-0.0689247	0.033	1.67937	1	1.67937	0	1.67937	-0.679368
185	EP11	3	39	hard	1	0.039	0.911815	-0.0881854	L	0	-0.0727998	L	Early	-1	-0.0367998	1.0368	hard	-0.0153856	0.036	-0.339897	-1	0	-0.339897	0.339897	-0.660103
186	EP11	3	40	hard	1	0.042	0.957399	-0.0426012	L	0	-0.0881854	L	Early	-1	-0.0491854	1.04919	hard	0.0455842	0.039	-0.360072	-1	0	-0.360072	0.360072	-0.639928
187	EP11	3	41	hard	1	0.03	0.997911	-0.0020892	W	2	-0.0426012	L	Early	-1	-0.000601177	1.0006	hard	0.040512	0.042	-0.381169	-1	0	-0.381169	0.381169	-0.618831
188	EP11	3	42	hard	1	0.033	1.03388	0.0338798	L	0	-0.0020892	W	Early	-1	0.0279108	0.972089	hard	0.035969	0.03	1.69774	1	1.69774	0	1.69774	-0.697739
189	EP11	3	43	hard	1	0.036	0.918862	-0.0811377	L	0	0.0338798	L	Late	1	0.000879804	0.93312	hard	-0.115017	0.033	-0.320632	-1	0	-0.320632	0.320632	-0.679368
190	EP11	3	44	hard	1	0.036	1.12155	0.12155	S	1	-0.0811377	L	Early	-1	-0.0451377	1.04514	hard	0.202687	0.036	-0.339897	-1	0	-0.339897	0.339897	-0.660103
191	EP11	3	45	hard	1	0.039	1.07563	0.0756251	L	0	0.12155	S	Late	1	0.0855496	0.84245	hard	-0.0459245	0.036	0.660103	1	0.660103	0	0.660103	-0.660103
192	EP11	3	46	hard	1	0.027	0.991778	-0.00822171	W	2	0.0756251	L	Late	1	0.0366251	0.885375	hard	-0.0838468	0.039	-0.360072	-1	0	-0.360072	0.360072	-0.639928
193	EP11	3	47	hard	1	0.03	1.20704	0.20704	L	0	-0.00822171	W	Early	-1	0.0187783	0.981222	hard	0.215261	0.027	1.71524	1	1.71524	0	1.71524	-0.715237
194	EP11	3	48	hard	1	0.033	0.926781	-0.0732191	L	0	0.20704	L	Late	1	0.17704	0.76296	hard	-0.280259	0.03	-0.302261	-1	0	-0.302261	0.302261	-0.697739
195	EP11	3	49	hard	1	0.036	0.834872	-0.165128	L	0	-0.0732191	L	Early	-1	-0.0402191	1.04022	hard	-0.0919084	0.033	-0.320632	-1	0	-0.320632	0.320632	-0.679368
196	EP11	3	50	hard	1	0.036	0.897628	-0.102372	S	1	-0.165128	L	Early	-1	-0.129128	1.12913	hard	0.0627554	0.036	-0.339897	-1	0	-0.339897	0.339897	-0.660103
197	EP11	3	51	hard	1	0.024	0.975287	-0.0247128	W	2	-0.102372	S	Early	-1	-0.0663722	1.06637	hard	0.0776594	0.036	0.660103	1	0.660103	0	0.660103	-0.660103
198	EP11	3	52	hard	1	0.015	0.981566	-0.0184339	W	2	-0.0247128	W	Early	-1	-0.000712784	1.00071	hard	0.00627893	0.024	1.73188	1	1.73188	0	1.73188	-0.731882
199	EP11	3	53	hard	1	0.018	1.01675	0.0167486	L	0	-0.0184339	W	Early	-1	-0.00343385	1.00343	hard	0.0351825	0.015	1.77694	1	1.77694	0	1.77694	-0.776938
200	EP11	3	54	hard	1	0.021	0.911671	-0.0883292	L	0	0.0167486	L	Late	1	-0.00125139	0.965251	hard	-0.105078	0.018	-0.237293	-1	0	-0.237293	0.237293	-0.762707
201	EP11	3	55	hard	1	0.021	0.889795	-0.110205	S	1	-0.0883292	L	Early	-1	-0.0673292	1.06733	hard	-0.0218761	0.021	-0.252303	-1	0	-0.252303	0.252303	-0.747697
202	EP11	3	56	hard	1	0.024	0.834361	-0.165639	L	0	-0.110205	S	Early	-1	-0.0892053	1.08921	hard	-0.0554338	0.021	0.747697	1	0.747697	0	0.747697	-0.747697
203	EP11	3	57	hard	1	0.027	0.948846	-0.0511537	L	0	-0.165639	L	Early	-1	-0.141639	1.14164	hard	0.114485	0.024	-0.268118	-1	0	-0.268118	0.268118	-0.731882
204	EP11	3	58	hard	1	0.03	1.10257	0.102572	L	0	-0.0511537	L	Early	-1	-0.0241537	1.02415	hard	0.153726	0.027	-0.284763	-1	0	-0.284763	0.284763	-0.715237
205	EP11	3	59	hard	1	0.03	0.96449	-0.0355101	S	1	0.102572	L	Late	1	0.0725718	0.867428	hard	-0.138082	0.03	-0.302261	-1	0	-0.302261	0.302261	-0.697739
206	EP11	3	60	hard	1	0.018	1.01815	0.0181469	W	2	-0.0355101	S	Early	-1	-0.00551013	1.00551	hard	0.0536571	0.03	0.697739	1	0.697739	0	0.697739	-0.697739
207	EP11	3	61	hard	1	0.021	1.3266	0.326596	L	0	0.0181469	W	Late	1	0.000146931	0.963853	hard	0.308449	0.018	1.76271	1	1.76271	0	1.76271	-0.762707
208	EP11	3	62	hard	1	0.024	1.18523	0.185228	L	0	0.326596	L	Late	1	0.305596	0.652404	hard	-0.141368	0.021	-0.252303	-1	0	-0.252303	0.252303	-0.747697
209	EP11	3	63	hard	1	0.027	1.04591	0.0459053	L	0	0.185228	L	Late	1	0.161228	0.790772	hard	-0.139323	0.024	-0.268118	-1	0	-0.268118	0.268118	-0.731882
210	EP11	3	64	hard	1	0.03	1.07288	0.0728763	L	0	0.0459053	L	Late	1	0.0189053	0.927095	hard	0.026971	0.027	-0.284763	-1	0	-0.284763	0.284763	-0.715237
211	EP11	3	65	hard	1	0.033	1.10197	0.101969	L	0	0.0728763	L	Late	1	0.0428763	0.897124	hard	0.0290927	0.03	-0.302261	-1	0	-0.302261	0.302261	-0.697739
212	EP11	3	66	hard	1	0.036	1.05799	0.0579882	L	0	0.101969	L	Late	1	0.0689689	0.865031	hard	-0.0439808	0.033	-0.320632	-1	0	-0.320632	0.320632	-0.679368
213	EP11	3	67	hard	1	0.039	0.955474	-0.0445261	L	0	0.0579882	L	Late	1	0.0219882	0.906012	hard	-0.102514	0.036	-0.339897	-1	0	-0.339897	0.339897	-0.660103
214	EP11	3	68	hard	1	0.042	1.06098	0.0609764	L	0	-0.0445261	L	Early	-1	-0.00552608	1.00553	hard	0.105503	0.039	-0.360072	-1	0	-0.360072	0.360072	-0.639928
215	EP11	3	69	hard	1	0.045	1.04645	0.0464519	L	0	0.0609764	L	Late	1	0.0189764	0.897024	hard	-0.0145245	0.042	-0.381169	-1	0	-0.381169	0.381169	-0.618831
216	EP11	3	70	hard	1	0.048	0.924029	-0.0759712	L	0	0.0464519	L	Late	1	0.00145192	0.908548	hard	-0.122423	0.045	-0.403198	-1	0	-0.403198	0.403198	-0.596802
217	EP11	3	71	hard	1	0.036	1.03882	0.0388155	W	2	-0.0759712	L	Early	-1	-0.0279712	1.02797	hard	0.114787	0.048	-0.426165	-1	0	-0.426165	0.426165	-0.573835
218	EP11	3	72	hard	1	0.024	1.00411	0.00411342	W	2	0.0388155	W	Late	1	0.00281549	0.925185	hard	-0.0347021	0.036	1.6601	1	1.6601	0	1.6601	-0.660103
219	EP11	3	73	hard	1	0.024	0.954416	-0.0455837	S	1	0.00411342	W	Late	1	-0.0198866	0.971887	hard	-0.0496972	0.024	1.73188	1	1.73188	0	1.73188	-0.731882
220	EP11	3	74	hard	1	0.027	0.916973	-0.0830266	L	0	-0.0455837	S	Early	-1	-0.0215837	1.02158	hard	-0.0374428	0.024	0.731882	1	0.731882	0	0.731882	-0.731882
222	EP11	4	1	hard	1	0.018	1.03617	0.0361664	L	0	0.0266533	W	Late	1	0.0116533	0.958347	hard	0.00951308	0.015	1.77694	1	1.77694	0	1.77694	-0.776938
223	EP11	4	2	hard	1	0.021	1.06997	0.0699693	L	0	0.0361664	L	Late	1	0.0181664	0.945834	hard	0.033803	0.018	-0.237293	-1	0	-0.237293	0.237293	-0.762707
224	EP11	4	3	hard	1	0.015	0.998935	-0.00106504	W	2	0.0699693	L	Late	1	0.0489693	0.909031	hard	-0.0710344	0.021	-0.252303	-1	0	-0.252303	0.252303	-0.747697
225	EP11	4	4	hard	1	0.018	0.908902	-0.0910975	L	0	-0.00106504	W	Early	-1	0.013935	0.986065	hard	-0.0900325	0.015	1.77694	1	1.77694	0	1.77694	-0.776938
226	EP11	4	5	hard	1	0.021	0.884365	-0.115635	L	0	-0.0910975	L	Early	-1	-0.0730975	1.0731	hard	-0.0245374	0.018	-0.237293	-1	0	-0.237293	0.237293	-0.762707
227	EP11	4	6	hard	1	0.015	0.999561	-0.00043893	W	2	-0.115635	L	Early	-1	-0.0946349	1.09463	hard	0.115196	0.021	-0.252303	-1	0	-0.252303	0.252303	-0.747697
228	EP11	4	7	hard	1	0.015	1.00242	0.00242061	W	2	-0.00043893	W	Early	-1	0.0145611	0.985439	hard	0.00285954	0.015	1.77694	1	1.77694	0	1.77694	-0.776938
229	EP11	4	8	hard	1	0.018	0.908923	-0.0910765	L	0	0.00242061	W	Late	1	-0.0125794	0.982579	hard	-0.0934971	0.015	1.77694	1	1.77694	0	1.77694	-0.776938
230	EP11	4	9	hard	1	0.021	0.95511	-0.0448898	L	0	-0.0910765	L	Early	-1	-0.0730765	1.07308	hard	0.0461868	0.018	-0.237293	-1	0	-0.237293	0.237293	-0.762707
231	EP11	4	10	hard	1	0.024	1.02879	0.0287877	L	0	-0.0448898	L	Early	-1	-0.0238898	1.02389	hard	0.0736775	0.021	-0.252303	-1	0	-0.252303	0.252303	-0.747697
232	EP11	4	11	hard	1	0.027	0.934419	-0.0655811	L	0	0.0287877	L	Late	1	0.00478772	0.947212	hard	-0.0943688	0.024	-0.268118	-1	0	-0.268118	0.268118	-0.731882
233	EP11	4	12	hard	1	0.027	0.927465	-0.0725348	S	1	-0.0655811	L	Early	-1	-0.0385811	1.03858	hard	-0.00695366	0.027	-0.284763	-1	0	-0.284763	0.284763	-0.715237
234	EP11	4	13	hard	1	0.03	1.05489	0.0548936	L	0	-0.0725348	S	Early	-1	-0.0455348	1.04553	hard	0.127428	0.027	0.715237	1	0.715237	0	0.715237	-0.715237
235	EP11	4	14	hard	1	0.033	1.20803	0.208029	L	0	0.0548936	L	Late	1	0.0248936	0.915106	hard	0.153135	0.03	-0.302261	-1	0	-0.302261	0.302261	-0.697739
236	EP11	4	15	hard	1	0.036	1.16738	0.167384	L	0	0.208029	L	Late	1	0.175029	0.758971	hard	-0.0406451	0.033	-0.320632	-1	0	-0.320632	0.320632	-0.679368
237	EP11	4	16	hard	1	0.039	0.888532	-0.111468	L	0	0.167384	L	Late	1	0.131384	0.796616	hard	-0.278852	0.036	-0.339897	-1	0	-0.339897	0.339897	-0.660103
238	EP11	4	17	hard	1	0.027	1.0237	0.0237036	W	2	-0.111468	L	Early	-1	-0.072468	1.07247	hard	0.135172	0.039	-0.360072	-1	0	-0.360072	0.360072	-0.639928
239	EP11	4	18	hard	1	0.027	1.23544	0.235438	S	1	0.0237036	W	Late	1	-0.0032964	0.949296	hard	0.211734	0.027	1.71524	1	1.71524	0	1.71524	-0.715237
240	EP11	4	19	hard	1	0.03	0.894406	-0.105594	L	0	0.235438	S	Late	1	0.208438	0.737562	hard	-0.341032	0.027	0.715237	1	0.715237	0	0.715237	-0.715237
241	EP11	4	20	hard	1	0.033	1.05143	0.0514275	L	0	-0.105594	L	Early	-1	-0.0755943	1.07559	hard	0.157022	0.03	-0.302261	-1	0	-0.302261	0.302261	-0.697739
242	EP11	4	21	hard	1	0.021	1.00545	0.00545482	W	2	0.0514275	L	Late	1	0.0184275	0.915572	hard	-0.0459727	0.033	-0.320632	-1	0	-0.320632	0.320632	-0.679368
243	EP11	4	22	hard	1	0.024	0.861762	-0.138238	L	0	0.00545482	W	Late	1	-0.0155452	0.973545	hard	-0.143693	0.021	1.7477	1	1.7477	0	1.7477	-0.747697
244	EP11	4	23	hard	1	0.027	0.843844	-0.156156	L	0	-0.138238	L	Early	-1	-0.114238	1.11424	hard	-0.0179179	0.024	-0.268118	-1	0	-0.268118	0.268118	-0.731882
245	EP11	4	24	hard	1	0.03	0.777307	-0.222693	L	0	-0.156156	L	Early	-1	-0.129156	1.12916	hard	-0.0665374	0.027	-0.284763	-1	0	-0.284763	0.284763	-0.715237
246	EP11	4	25	hard	1	0.033	1.03532	0.0353244	L	0	-0.222693	L	Early	-1	-0.192693	1.19269	hard	0.258017	0.03	-0.302261	-1	0	-0.302261	0.302261	-0.697739
247	EP11	4	26	hard	1	0.036	0.813214	-0.186786	L	0	0.0353244	L	Late	1	0.00232442	0.931676	hard	-0.222111	0.033	-0.320632	-1	0	-0.320632	0.320632	-0.679368
248	EP11	4	27	hard	1	0.024	1.0169	0.0169	W	2	-0.186786	L	Early	-1	-0.150786	1.15079	hard	0.203686	0.036	-0.339897	-1	0	-0.339897	0.339897	-0.660103
249	EP11	4	28	hard	1	0.027	0.968274	-0.0317265	L	0	0.0169	W	Late	1	-0.00710002	0.9591	hard	-0.0486265	0.024	1.73188	1	1.73188	0	1.73188	-0.731882
250	EP11	4	29	hard	1	0.03	0.899509	-0.100491	L	0	-0.0317265	L	Early	-1	-0.00472649	1.00473	hard	-0.0687649	0.027	-0.284763	-1	0	-0.284763	0.284763	-0.715237
251	EP11	4	30	hard	1	0.018	0.987938	-0.0120616	W	2	-0.100491	L	Early	-1	-0.0704914	1.07049	hard	0.0884297	0.03	-0.302261	-1	0	-0.302261	0.302261	-0.697739
252	EP11	4	31	hard	1	0.021	1.04364	0.0436376	L	0	-0.0120616	W	Early	-1	0.00593836	0.994062	hard	0.0556992	0.018	1.76271	1	1.76271	0	1.76271	-0.762707
253	EP11	4	32	hard	1	0.024	0.949498	-0.0505019	L	0	0.0436376	L	Late	1	0.0226376	0.935362	hard	-0.0941395	0.021	-0.252303	-1	0	-0.252303	0.252303	-0.747697
255	EP11	4	35	hard	1	0.015	1.00277	0.00277439	W	2	-0.0827792	L	Early	-1	-0.0557792	1.05578	hard	0.0855536	0.027	-0.284763	-1	0	-0.284763	0.284763	-0.715237
256	EP11	4	36	hard	1	0.018	0.963514	-0.0364856	L	0	0.00277439	W	Late	1	-0.0122256	0.982226	hard	-0.03926	0.015	1.77694	1	1.77694	0	1.77694	-0.776938
257	EP11	4	37	hard	1	0.021	0.850509	-0.149491	L	0	-0.0364856	L	Early	-1	-0.0184856	1.01849	hard	-0.113006	0.018	-0.237293	-1	0	-0.237293	0.237293	-0.762707
258	EP11	4	38	hard	1	0.024	1.34201	0.342013	L	0	-0.149491	L	Early	-1	-0.128491	1.12849	hard	0.491505	0.021	-0.252303	-1	0	-0.252303	0.252303	-0.747697
259	EP11	4	39	hard	1	0.027	1.30038	0.300381	L	0	0.342013	L	Late	1	0.318013	0.633987	hard	-0.0416322	0.024	-0.268118	-1	0	-0.268118	0.268118	-0.731882
260	EP11	4	40	hard	1	0.03	1.31117	0.311167	L	0	0.300381	L	Late	1	0.273381	0.672619	hard	0.0107857	0.027	-0.284763	-1	0	-0.284763	0.284763	-0.715237
261	EP11	4	41	hard	1	0.033	0.958025	-0.041975	L	0	0.311167	L	Late	1	0.281167	0.658833	hard	-0.353142	0.03	-0.302261	-1	0	-0.302261	0.302261	-0.697739
262	EP11	4	42	hard	1	0.033	1.21582	0.215816	S	1	-0.041975	L	Early	-1	-0.00897497	1.00897	hard	0.25779	0.033	-0.320632	-1	0	-0.320632	0.320632	-0.679368
263	EP11	4	43	hard	1	0.036	1.0598	0.0597964	L	0	0.215816	S	Late	1	0.182816	0.751184	hard	-0.156019	0.033	0.679368	1	0.679368	0	0.679368	-0.679368
264	EP11	4	44	hard	1	0.039	1.06325	0.0632467	L	0	0.0597964	L	Late	1	0.0237964	0.904204	hard	0.00345031	0.036	-0.339897	-1	0	-0.339897	0.339897	-0.660103
265	EP11	4	45	hard	1	0.042	0.792347	-0.207653	L	0	0.0632467	L	Late	1	0.0242467	0.897753	hard	-0.2709	0.039	-0.360072	-1	0	-0.360072	0.360072	-0.639928
266	EP11	4	46	hard	1	0.042	1.04495	0.0449545	S	1	-0.207653	L	Early	-1	-0.165653	1.16565	hard	0.252608	0.042	-0.381169	-1	0	-0.381169	0.381169	-0.618831
267	EP11	4	47	hard	1	0.03	0.965743	-0.0342572	W	2	0.0449545	S	Late	1	0.00295446	0.913046	hard	-0.0792116	0.042	0.618831	1	0.618831	0	0.618831	-0.618831
268	EP11	4	48	hard	1	0.033	0.87953	-0.12047	L	0	-0.0342572	W	Early	-1	-0.00425718	1.00426	hard	-0.0862128	0.03	1.69774	1	1.69774	0	1.69774	-0.697739
269	EP11	4	49	hard	1	0.021	0.999781	-0.000219334	W	2	-0.12047	L	Early	-1	-0.08747	1.08747	hard	0.120251	0.033	-0.320632	-1	0	-0.320632	0.320632	-0.679368
270	EP11	4	50	hard	1	0.021	0.96625	-0.0337501	S	1	-0.000219334	W	Early	-1	0.0207807	0.979219	hard	-0.0335307	0.021	1.7477	1	1.7477	0	1.7477	-0.747697
271	EP11	4	51	hard	1	0.024	0.917606	-0.0823941	L	0	-0.0337501	S	Early	-1	-0.0127501	1.01275	hard	-0.0486441	0.021	0.747697	1	0.747697	0	0.747697	-0.747697
272	EP11	4	52	hard	1	0.015	1.00376	0.0037626	W	2	-0.0823941	L	Early	-1	-0.0583941	1.05839	hard	0.0861567	0.024	-0.268118	-1	0	-0.268118	0.268118	-0.731882
273	EP11	4	53	hard	1	0.018	0.980113	-0.0198868	L	0	0.0037626	W	Late	1	-0.0112374	0.981237	hard	-0.0236494	0.015	1.77694	1	1.77694	0	1.77694	-0.776938
274	EP11	4	54	hard	1	0.018	0.869916	-0.130084	S	1	-0.0198868	L	Early	-1	-0.00188682	1.00189	hard	-0.110197	0.018	-0.237293	-1	0	-0.237293	0.237293	-0.762707
275	EP11	4	55	hard	1	0.021	1.0405	0.0405009	L	0	-0.130084	S	Early	-1	-0.112084	1.11208	hard	0.170585	0.018	0.762707	1	0.762707	0	0.762707	-0.762707
276	EP11	4	56	hard	1	0.024	0.83289	-0.16711	L	0	0.0405009	L	Late	1	0.0195009	0.938499	hard	-0.207611	0.021	-0.252303	-1	0	-0.252303	0.252303	-0.747697
277	EP11	4	57	hard	1	0.027	0.9001	-0.0999003	L	0	-0.16711	L	Early	-1	-0.14311	1.14311	hard	0.0672093	0.024	-0.268118	-1	0	-0.268118	0.268118	-0.731882
278	EP11	4	58	hard	1	0.03	0.941549	-0.0584508	L	0	-0.0999003	L	Early	-1	-0.0729003	1.0729	hard	0.0414495	0.027	-0.284763	-1	0	-0.284763	0.284763	-0.715237
279	EP11	4	59	hard	1	0.033	0.876574	-0.123426	L	0	-0.0584508	L	Early	-1	-0.0284508	1.02845	hard	-0.0649753	0.03	-0.302261	-1	0	-0.302261	0.302261	-0.697739
280	EP11	4	60	hard	1	0.036	0.903533	-0.0964674	L	0	-0.123426	L	Early	-1	-0.090426	1.09043	hard	0.0269586	0.033	-0.320632	-1	0	-0.320632	0.320632	-0.679368
281	EP11	4	61	hard	1	0.039	0.867126	-0.132874	L	0	-0.0964674	L	Early	-1	-0.0604674	1.06047	hard	-0.0364062	0.036	-0.339897	-1	0	-0.339897	0.339897	-0.660103
282	EP11	4	62	hard	1	0.042	1.12096	0.12096	L	0	-0.132874	L	Early	-1	-0.0938736	1.09387	hard	0.253834	0.039	-0.360072	-1	0	-0.360072	0.360072	-0.639928
283	EP11	4	63	hard	1	0.042	0.850706	-0.149294	S	1	0.12096	L	Late	1	0.0789601	0.83704	hard	-0.270254	0.042	-0.381169	-1	0	-0.381169	0.381169	-0.618831
284	EP11	4	64	hard	1	0.045	1.07439	0.074389	L	0	-0.149294	S	Early	-1	-0.107294	1.10729	hard	0.223683	0.042	0.618831	1	0.618831	0	0.618831	-0.618831
285	EP11	4	65	hard	1	0.048	0.927536	-0.0724643	L	0	0.074389	L	Late	1	0.029389	0.880611	hard	-0.146853	0.045	-0.403198	-1	0	-0.403198	0.403198	-0.596802
286	EP11	4	66	hard	1	0.051	0.916213	-0.083787	L	0	-0.0724643	L	Early	-1	-0.0244643	1.02446	hard	-0.0113227	0.048	-0.426165	-1	0	-0.426165	0.426165	-0.573835
287	EP11	4	67	hard	1	0.054	1.16408	0.164084	L	0	-0.083787	L	Early	-1	-0.032787	1.03279	hard	0.247871	0.051	-0.450071	-1	0	-0.450071	0.450071	-0.549929
288	EP11	4	68	hard	1	0.057	0.940431	-0.0595692	L	0	0.164084	L	Late	1	0.110084	0.781916	hard	-0.223653	0.054	-0.474914	-1	0	-0.474914	0.474914	-0.525086
289	EP11	4	69	hard	1	0.06	1.08048	0.0804844	L	0	-0.0595692	L	Early	-1	-0.00256917	1.00257	hard	0.140054	0.057	-0.500685	-1	0	-0.500685	0.500685	-0.499315
290	EP11	4	70	hard	1	0.063	0.714588	-0.285412	L	0	0.0804844	L	Late	1	0.0204844	0.859516	hard	-0.365896	0.06	-0.527371	-1	0	-0.527371	0.527371	-0.472629
291	EP11	4	71	hard	1	0.066	1.30636	0.306364	L	0	-0.285412	L	Early	-1	-0.222412	1.22241	hard	0.591775	0.063	-0.554953	-1	0	-0.554953	0.554953	-0.445047
292	EP11	4	72	hard	1	0.054	1.03717	0.037168	W	2	0.306364	L	Late	1	0.240364	0.627636	hard	-0.269196	0.066	-0.583406	-1	0	-0.583406	0.583406	-0.416594
293	EP11	4	73	hard	1	0.057	1.29703	0.297031	L	0	0.037168	W	Late	1	-0.016832	0.908832	hard	0.259863	0.054	1.52509	1	1.52509	0	1.52509	-0.525086
294	EP11	4	74	hard	1	0.057	0.790986	-0.209014	S	1	0.297031	L	Late	1	0.240031	0.645969	hard	-0.506044	0.057	-0.500685	-1	0	-0.500685	0.500685	-0.499315
296	EP11	5	1	easy	0	0.182	0.965369	-0.0346305	W	2	-0.149601	L	Early	-1	-0.0896008	1.0896	hard	0.11497	0.06	-0.527371	-1	0	-0.527371	0.527371	-0.472629
297	EP11	5	2	easy	0	0.179	1.07836	0.0783607	W	2	-0.0346305	W	Early	-1	0.147369	0.852631	easy	0.112991	0.182	0.280035	1	0.280035	0	0.280035	0.719965
298	EP11	5	3	easy	0	0.176	1.03439	0.0343863	W	2	0.0783607	W	Late	1	-0.100639	0.742639	easy	-0.0439745	0.179	0.297292	1	0.297292	0	0.297292	0.702708
299	EP11	5	4	easy	0	0.173	1.09739	0.0973922	W	2	0.0343863	W	Late	1	-0.141614	0.789614	easy	0.0630059	0.176	0.315418	1	0.315418	0	0.315418	0.684582
300	EP11	5	5	easy	0	0.185	0.802958	-0.197042	L	0	0.0973922	W	Late	1	-0.0756078	0.729608	easy	-0.294434	0.173	0.334433	1	0.334433	0	0.334433	0.665567
301	EP11	5	6	easy	0	0.182	1.08776	0.087759	W	2	-0.197042	L	Early	-1	-0.0120423	1.01204	easy	0.284801	0.185	-1.73638	-1	0	-1.73638	1.73638	0.736376
302	EP11	5	7	easy	0	0.194	1.35803	0.358035	L	0	0.087759	W	Late	1	-0.094241	0.730241	easy	0.270276	0.182	0.280035	1	0.280035	0	0.280035	0.719965
303	EP11	5	8	easy	0	0.191	0.902193	-0.0978066	W	2	0.358035	L	Late	1	0.164035	0.447965	easy	-0.455841	0.194	-1.78077	-1	0	-1.78077	1.78077	0.780772
304	EP11	5	9	easy	0	0.188	1.05952	0.0595227	W	2	-0.0978066	W	Early	-1	0.0931934	0.906807	easy	0.157329	0.191	0.233246	1	0.233246	0	0.233246	0.766754
305	EP11	5	10	easy	0	0.185	0.948159	-0.0518408	W	2	0.0595227	W	Late	1	-0.128477	0.752477	easy	-0.111363	0.188	0.248036	1	0.248036	0	0.248036	0.751964
306	EP11	5	11	easy	0	0.185	1.03067	0.030673	S	1	-0.0518408	W	Early	-1	0.133159	0.866841	easy	0.0825137	0.185	0.263624	1	0.263624	0	0.263624	0.736376
307	EP11	5	12	easy	0	0.182	1.16341	0.163406	W	2	0.030673	S	Late	1	-0.154327	0.784327	easy	0.132734	0.185	-0.736376	-1	0	-0.736376	0.736376	0.736376
308	EP11	5	13	easy	0	0.179	1.14773	0.147733	W	2	0.163406	W	Late	1	-0.0185935	0.654594	easy	-0.0156735	0.182	0.280035	1	0.280035	0	0.280035	0.719965
309	EP11	5	14	easy	0	0.176	1.058	0.0579957	W	2	0.147733	W	Late	1	-0.031267	0.673267	easy	-0.0897373	0.179	0.297292	1	0.297292	0	0.297292	0.702708
310	EP11	5	15	easy	0	0.176	0.828659	-0.171341	S	1	0.0579957	W	Late	1	-0.118004	0.766004	easy	-0.229336	0.176	0.315418	1	0.315418	0	0.315418	0.684582
311	EP11	5	16	easy	0	0.173	0.858657	-0.141343	W	2	-0.171341	S	Early	-1	0.00465946	0.995341	easy	0.0299974	0.176	-0.684582	-1	0	-0.684582	0.684582	0.684582
312	EP11	5	17	easy	0	0.17	0.984902	-0.0150985	W	2	-0.141343	W	Early	-1	0.0316569	0.968343	easy	0.126245	0.173	0.334433	1	0.334433	0	0.334433	0.665567
313	EP11	5	18	easy	0	0.182	0.807286	-0.192714	L	0	-0.0150985	W	Early	-1	0.154902	0.845098	easy	-0.177615	0.17	0.354352	1	0.354352	0	0.354352	0.645648
314	EP11	5	19	easy	0	0.179	1.08431	0.0843121	W	2	-0.192714	L	Early	-1	-0.0107138	1.01071	easy	0.277026	0.182	-1.71997	-1	0	-1.71997	1.71997	0.719965
315	EP11	5	20	easy	0	0.176	0.886898	-0.113102	W	2	0.0843121	W	Late	1	-0.0946879	0.736688	easy	-0.197414	0.179	0.297292	1	0.297292	0	0.297292	0.702708
316	EP11	5	21	easy	0	0.173	0.921531	-0.0784686	W	2	-0.113102	W	Early	-1	0.0628981	0.937102	easy	0.0346334	0.176	0.315418	1	0.315418	0	0.315418	0.684582
317	EP11	5	22	easy	0	0.17	0.845123	-0.154877	W	2	-0.0784686	W	Early	-1	0.0945314	0.905469	easy	-0.0764088	0.173	0.334433	1	0.334433	0	0.334433	0.665567
319	EP11	5	27	easy	0	0.173	0.904129	-0.0958714	W	2	-0.0640045	W	Early	-1	0.102996	0.897004	easy	-0.0318669	0.167	0.37519	1	0.37519	0	0.37519	0.62481
320	EP11	5	28	easy	0	0.185	1.17589	0.175886	L	0	-0.0958714	W	Early	-1	0.0771286	0.922871	easy	0.271757	0.173	0.334433	1	0.334433	0	0.334433	0.665567
321	EP11	5	29	easy	0	0.182	0.849484	-0.150516	W	2	0.175886	L	Late	1	-0.00911424	0.639114	easy	-0.326401	0.185	-1.73638	-1	0	-1.73638	1.73638	0.736376
323	EP11	5	33	easy	0	0.215	0.925874	-0.0741261	W	2	-0.260183	L	Early	-1	-0.0661828	1.06618	easy	0.186057	0.194	-1.78077	-1	0	-1.78077	1.78077	0.780772
324	EP11	5	34	easy	0	0.215	0.823792	-0.176208	S	1	-0.0741261	W	Early	-1	0.140874	0.859126	easy	-0.102082	0.215	0.140364	1	0.140364	0	0.140364	0.859636
325	EP11	5	35	easy	0	0.212	0.892994	-0.107006	W	2	-0.176208	S	Early	-1	0.0387918	0.961208	easy	0.0692021	0.215	-0.859636	-1	0	-0.859636	0.859636	0.859636
326	EP11	5	36	easy	0	0.224	0.728458	-0.271542	L	0	-0.107006	W	Early	-1	0.104994	0.895006	easy	-0.164536	0.212	0.149764	1	0.149764	0	0.149764	0.850236
327	EP11	5	37	easy	0	0.221	0.978706	-0.0212935	W	2	-0.271542	L	Early	-1	-0.0475424	1.04754	easy	0.250249	0.224	-1.88465	-1	0	-1.88465	1.88465	0.884653
328	EP11	5	38	easy	0	0.218	1.03661	0.0366095	W	2	-0.0212935	W	Early	-1	0.199706	0.800294	easy	0.0579031	0.221	0.123182	1	0.123182	0	0.123182	0.876818
329	EP11	5	39	easy	0	0.215	0.936436	-0.0635639	W	2	0.0366095	W	Late	1	-0.18139	0.74539	easy	-0.100173	0.218	0.131513	1	0.131513	0	0.131513	0.868487
330	EP11	5	40	easy	0	0.212	0.918826	-0.0811745	W	2	-0.0635639	W	Early	-1	0.151436	0.848564	easy	-0.0176106	0.215	0.140364	1	0.140364	0	0.140364	0.859636
332	EP11	5	43	easy	0	0.218	1.10415	0.104146	W	2	-0.00671138	W	Early	-1	0.202289	0.797711	easy	0.110857	0.209	0.159739	1	0.159739	0	0.159739	0.840261
333	EP11	5	44	easy	0	0.218	0.846965	-0.153035	S	1	0.104146	W	Late	1	-0.113854	0.677854	easy	-0.257181	0.218	0.131513	1	0.131513	0	0.131513	0.868487
334	EP11	5	45	easy	0	0.215	1.01096	0.0109574	W	2	-0.153035	S	Early	-1	0.0649645	0.935035	easy	0.163993	0.218	-0.868487	-1	0	-0.868487	0.868487	0.868487
335	EP11	5	46	easy	0	0.212	0.909278	-0.0907219	W	2	0.0109574	W	Late	1	-0.204043	0.774043	easy	-0.101679	0.215	0.140364	1	0.140364	0	0.140364	0.859636
336	EP11	5	47	easy	0	0.209	0.930156	-0.0698439	W	2	-0.0907219	W	Early	-1	0.121278	0.878722	easy	0.020878	0.212	0.149764	1	0.149764	0	0.149764	0.850236
337	EP11	5	48	easy	0	0.209	0.904402	-0.0955984	S	1	-0.0698439	W	Early	-1	0.139156	0.860844	easy	-0.0257545	0.209	0.159739	1	0.159739	0	0.159739	0.840261
338	EP11	5	49	easy	0	0.206	0.801284	-0.198716	W	2	-0.0955984	S	Early	-1	0.113402	0.886598	easy	-0.103118	0.209	-0.840261	-1	0	-0.840261	0.840261	0.840261
339	EP11	5	50	easy	0	0.203	1.09779	0.0977918	W	2	-0.198716	W	Early	-1	0.00728379	0.992716	easy	0.296508	0.206	0.170317	1	0.170317	0	0.170317	0.829683
340	EP11	5	51	easy	0	0.2	0.837782	-0.162218	W	2	0.0977918	W	Late	1	-0.105208	0.699208	easy	-0.26001	0.203	0.181527	1	0.181527	0	0.181527	0.818473
341	EP11	5	52	easy	0	0.197	0.876964	-0.123036	W	2	-0.162218	W	Early	-1	0.0377822	0.962218	easy	0.039182	0.2	0.193396	1	0.193396	0	0.193396	0.806604
342	EP11	5	53	easy	0	0.194	1.1719	0.171899	W	2	-0.123036	W	Early	-1	0.0739642	0.926036	easy	0.294935	0.197	0.205954	1	0.205954	0	0.205954	0.794046
343	EP11	5	54	easy	0	0.191	1.01341	0.0134054	W	2	0.171899	W	Late	1	-0.0221011	0.634101	easy	-0.158494	0.194	0.219228	1	0.219228	0	0.219228	0.780772
344	EP11	5	55	easy	0	0.191	0.95575	-0.0442498	S	1	0.0134054	W	Late	1	-0.177595	0.795595	easy	-0.0576552	0.191	0.233246	1	0.233246	0	0.233246	0.766754
345	EP11	5	56	easy	0	0.188	0.930167	-0.069833	W	2	-0.0442498	S	Early	-1	0.14675	0.85325	easy	-0.0255832	0.191	-0.766754	-1	0	-0.766754	0.766754	0.766754
346	EP11	5	57	easy	0	0.185	0.93463	-0.0653698	W	2	-0.069833	W	Early	-1	0.118167	0.881833	easy	0.00446322	0.188	0.248036	1	0.248036	0	0.248036	0.751964
347	EP11	5	58	easy	0	0.182	0.923197	-0.0768034	W	2	-0.0653698	W	Early	-1	0.11963	0.88037	easy	-0.0114337	0.185	0.263624	1	0.263624	0	0.263624	0.736376
348	EP11	5	59	easy	0	0.182	0.766022	-0.233978	S	1	-0.0768034	W	Early	-1	0.105197	0.894803	easy	-0.157175	0.182	0.280035	1	0.280035	0	0.280035	0.719965
349	EP11	5	60	easy	0	0.179	0.976687	-0.023313	W	2	-0.233978	S	Early	-1	-0.0519781	1.05198	easy	0.210665	0.182	-0.719965	-1	0	-0.719965	0.719965	0.719965
350	EP11	5	61	easy	0	0.176	1.08921	0.0892074	W	2	-0.023313	W	Early	-1	0.155687	0.844313	easy	0.11252	0.179	0.297292	1	0.297292	0	0.297292	0.702708
351	EP11	5	62	easy	0	0.173	0.851569	-0.148431	W	2	0.0892074	W	Late	1	-0.0867926	0.734793	easy	-0.237638	0.176	0.315418	1	0.315418	0	0.315418	0.684582
352	EP11	5	63	easy	0	0.17	1.01832	0.0183235	W	2	-0.148431	W	Early	-1	0.0245689	0.975431	easy	0.166755	0.173	0.334433	1	0.334433	0	0.334433	0.665567
353	EP11	5	64	easy	0	0.167	0.916872	-0.0831279	W	2	0.0183235	W	Late	1	-0.151677	0.811677	easy	-0.101451	0.17	0.354352	1	0.354352	0	0.354352	0.645648
355	EP11	5	68	easy	0	0.173	0.985079	-0.0149207	S	1	-0.174676	L	Early	-1	0.00432376	0.995676	easy	0.159756	0.179	-1.70271	-1	0	-1.70271	1.70271	0.702708
356	EP11	5	69	easy	0	0.17	0.904653	-0.0953472	W	2	-0.0149207	S	Early	-1	0.158079	0.841921	easy	-0.0804265	0.173	-0.665567	-1	0	-0.665567	0.665567	0.665567
357	EP11	5	70	easy	0	0.167	0.933724	-0.0662764	W	2	-0.0953472	W	Early	-1	0.0746528	0.925347	easy	0.0290707	0.17	0.354352	1	0.354352	0	0.354352	0.645648
358	EP11	5	71	easy	0	0.164	0.919214	-0.0807861	W	2	-0.0662764	W	Early	-1	0.100724	0.899276	easy	-0.0145097	0.167	0.37519	1	0.37519	0	0.37519	0.62481
359	EP11	5	72	easy	0	0.176	0.808033	-0.191967	L	0	-0.0807861	W	Early	-1	0.0832139	0.916786	easy	-0.111181	0.164	0.396958	1	0.396958	0	0.396958	0.603042
360	EP11	5	73	easy	0	0.173	0.932864	-0.0671362	W	2	-0.191967	L	Early	-1	-0.015967	1.01597	easy	0.124831	0.176	-1.68458	-1	0	-1.68458	1.68458	0.684582
361	EP11	5	74	easy	0	0.17	0.869393	-0.130607	W	2	-0.0671362	W	Early	-1	0.105864	0.894136	easy	-0.0634711	0.173	0.334433	1	0.334433	0	0.334433	0.665567
363	EP11	6	1	easy	0	0.194	0.810795	-0.189205	L	0	-0.211767	L	Early	-1	-0.0297669	1.02977	easy	0.0225614	0.182	-1.71997	-1	0	-1.71997	1.71997	0.719965
364	EP11	6	2	easy	0	0.206	0.74015	-0.25985	L	0	-0.189205	L	Early	-1	0.00479458	0.995205	easy	-0.0706444	0.194	-1.78077	-1	0	-1.78077	1.78077	0.780772
365	EP11	6	3	easy	0	0.203	0.927435	-0.0725649	W	2	-0.25985	L	Early	-1	-0.0538499	1.05385	easy	0.187285	0.206	-1.82968	-1	0	-1.82968	1.82968	0.829683
366	EP11	6	4	easy	0	0.2	1.00497	0.00497485	W	2	-0.0725649	W	Early	-1	0.130435	0.869565	easy	0.0775397	0.203	0.181527	1	0.181527	0	0.181527	0.818473
367	EP11	6	5	easy	0	0.197	0.893829	-0.106171	W	2	0.00497485	W	Late	1	-0.195025	0.795025	easy	-0.111145	0.2	0.193396	1	0.193396	0	0.193396	0.806604
368	EP11	6	6	easy	0	0.209	0.794821	-0.205179	L	0	-0.106171	W	Early	-1	0.0908294	0.909171	easy	-0.0990085	0.197	0.205954	1	0.205954	0	0.205954	0.794046
369	EP11	6	7	easy	0	0.206	0.887712	-0.112288	W	2	-0.205179	L	Early	-1	0.00382084	0.996179	easy	0.0928908	0.209	-1.84026	-1	0	-1.84026	1.84026	0.840261
370	EP11	6	8	easy	0	0.203	0.906285	-0.0937152	W	2	-0.112288	W	Early	-1	0.0937117	0.906288	easy	0.0185732	0.206	0.170317	1	0.170317	0	0.170317	0.829683
371	EP11	6	9	easy	0	0.2	0.987589	-0.0124115	W	2	-0.0937152	W	Early	-1	0.109285	0.890715	easy	0.0813037	0.203	0.181527	1	0.181527	0	0.181527	0.818473
372	EP11	6	10	easy	0	0.197	0.939099	-0.0609014	W	2	-0.0124115	W	Early	-1	0.187589	0.812411	easy	-0.0484899	0.2	0.193396	1	0.193396	0	0.193396	0.806604
373	EP11	6	11	easy	0	0.197	0.927523	-0.0724771	S	1	-0.0609014	W	Early	-1	0.136099	0.863901	easy	-0.0115757	0.197	0.205954	1	0.205954	0	0.205954	0.794046
374	EP11	6	12	easy	0	0.194	1.04377	0.0437712	W	2	-0.0724771	S	Early	-1	0.124523	0.875477	easy	0.116248	0.197	-0.794046	-1	0	-0.794046	0.794046	0.794046
375	EP11	6	13	easy	0	0.191	0.884247	-0.115753	W	2	0.0437712	W	Late	1	-0.150229	0.762229	easy	-0.159524	0.194	0.219228	1	0.219228	0	0.219228	0.780772
376	EP11	6	14	easy	0	0.188	0.926192	-0.0738076	W	2	-0.115753	W	Early	-1	0.0752469	0.924753	easy	0.0419455	0.191	0.233246	1	0.233246	0	0.233246	0.766754
377	EP11	6	15	easy	0	0.185	0.867096	-0.132904	W	2	-0.0738076	W	Early	-1	0.114192	0.885808	easy	-0.0590965	0.188	0.248036	1	0.248036	0	0.248036	0.751964
378	EP11	6	16	easy	0	0.182	0.919723	-0.0802769	W	2	-0.132904	W	Early	-1	0.0520958	0.947904	easy	0.0526273	0.185	0.263624	1	0.263624	0	0.263624	0.736376
379	EP11	6	17	easy	0	0.179	0.981468	-0.0185319	W	2	-0.0802769	W	Early	-1	0.101723	0.898277	easy	0.061745	0.182	0.280035	1	0.280035	0	0.280035	0.719965
380	EP11	6	18	easy	0	0.176	0.867857	-0.132143	W	2	-0.0185319	W	Early	-1	0.160468	0.839532	easy	-0.113611	0.179	0.297292	1	0.297292	0	0.297292	0.702708
381	EP11	6	19	easy	0	0.176	0.840262	-0.159738	S	1	-0.132143	W	Early	-1	0.0438568	0.956143	easy	-0.0275952	0.176	0.315418	1	0.315418	0	0.315418	0.684582
382	EP11	6	20	easy	0	0.173	0.940625	-0.0593754	W	2	-0.159738	S	Early	-1	0.0162616	0.983738	easy	0.100363	0.176	-0.684582	-1	0	-0.684582	0.684582	0.684582
383	EP11	6	21	easy	0	0.17	0.928123	-0.0718765	W	2	-0.0593754	W	Early	-1	0.113625	0.886375	easy	-0.0125011	0.173	0.334433	1	0.334433	0	0.334433	0.665567
384	EP11	6	22	easy	0	0.167	0.863562	-0.136438	W	2	-0.0718765	W	Early	-1	0.0981235	0.901877	easy	-0.0645619	0.17	0.354352	1	0.354352	0	0.354352	0.645648
385	EP11	6	23	easy	0	0.164	0.921349	-0.0786506	W	2	-0.136438	W	Early	-1	0.0305616	0.969438	easy	0.0577878	0.167	0.37519	1	0.37519	0	0.37519	0.62481
386	EP11	6	24	easy	0	0.161	1.02498	0.0249777	W	2	-0.0786506	W	Early	-1	0.0853494	0.914651	easy	0.103628	0.164	0.396958	1	0.396958	0	0.396958	0.603042
387	EP11	6	25	easy	0	0.158	1.01009	0.0100867	W	2	0.0249777	W	Late	1	-0.136022	0.814022	easy	-0.014891	0.161	0.419663	1	0.419663	0	0.419663	0.580337
388	EP11	6	26	easy	0	0.158	1.07906	0.0790586	S	1	0.0100867	W	Late	1	-0.147913	0.831913	easy	0.0689719	0.158	0.443308	1	0.443308	0	0.443308	0.556692
389	EP11	6	27	easy	0	0.155	0.974272	-0.0257281	W	2	0.0790586	S	Late	1	-0.0789414	0.762941	easy	-0.104787	0.158	-0.556692	-1	0	-0.556692	0.556692	0.556692
390	EP11	6	28	easy	0	0.167	1.17209	0.172093	L	0	-0.0257281	W	Early	-1	0.129272	0.870728	easy	0.197821	0.155	0.46789	1	0.46789	0	0.46789	0.53211
391	EP11	6	29	easy	0	0.164	1.11765	0.117647	W	2	0.172093	L	Late	1	0.00509319	0.660907	easy	-0.0544459	0.167	-1.62481	-1	0	-1.62481	1.62481	0.62481
392	EP11	6	30	easy	0	0.164	0.901069	-0.0989311	S	1	0.117647	W	Late	1	-0.0463527	0.718353	easy	-0.216578	0.164	0.396958	1	0.396958	0	0.396958	0.603042
393	EP11	6	31	easy	0	0.161	0.921483	-0.0785169	W	2	-0.0989311	S	Early	-1	0.0650689	0.934931	easy	0.0204142	0.164	-0.603042	-1	0	-0.603042	0.603042	0.603042
394	EP11	6	32	easy	0	0.158	0.990236	-0.00976419	W	2	-0.0785169	W	Early	-1	0.0824831	0.917517	easy	0.0687527	0.161	0.419663	1	0.419663	0	0.419663	0.580337
395	EP11	6	33	easy	0	0.17	1.38701	0.387009	L	0	-0.00976419	W	Early	-1	0.148236	0.851764	easy	0.396773	0.158	0.443308	1	0.443308	0	0.443308	0.556692
396	EP11	6	34	easy	0	0.167	1.12953	0.129531	W	2	0.387009	L	Late	1	0.217009	0.442991	easy	-0.257478	0.17	-1.64565	-1	0	-1.64565	1.64565	0.645648
397	EP11	6	35	easy	0	0.167	0.743373	-0.256627	S	1	0.129531	W	Late	1	-0.0374689	0.703469	easy	-0.386158	0.167	0.37519	1	0.37519	0	0.37519	0.62481
398	EP11	6	36	easy	0	0.164	0.860699	-0.139301	W	2	-0.256627	S	Early	-1	-0.089627	1.08963	easy	0.117326	0.167	-0.62481	-1	0	-0.62481	0.62481	0.62481
399	EP11	6	37	easy	0	0.176	1.27142	0.271423	L	0	-0.139301	W	Early	-1	0.0246994	0.975301	easy	0.410723	0.164	0.396958	1	0.396958	0	0.396958	0.603042
400	EP11	6	38	easy	0	0.173	1.16184	0.161842	W	2	0.271423	L	Late	1	0.0954226	0.552577	easy	-0.109581	0.176	-1.68458	-1	0	-1.68458	1.68458	0.684582
401	EP11	6	39	easy	0	0.17	0.986357	-0.0136425	W	2	0.161842	W	Late	1	-0.0111581	0.665158	easy	-0.175484	0.173	0.334433	1	0.334433	0	0.334433	0.665567
402	EP11	6	40	easy	0	0.167	0.84145	-0.15855	W	2	-0.0136425	W	Early	-1	0.156357	0.843643	easy	-0.144907	0.17	0.354352	1	0.354352	0	0.354352	0.645648
404	EP11	6	43	easy	0	0.188	0.649206	-0.350794	L	0	-0.0902364	W	Early	-1	0.0737636	0.926236	easy	-0.260558	0.164	0.396958	1	0.396958	0	0.396958	0.603042
405	EP11	6	44	easy	0	0.185	0.85352	-0.14648	W	2	-0.350794	L	Early	-1	-0.162794	1.16279	easy	0.204314	0.188	-1.75196	-1	0	-1.75196	1.75196	0.751964
406	EP11	6	45	easy	0	0.182	1.12655	0.126549	W	2	-0.14648	W	Early	-1	0.0385195	0.96148	easy	0.273029	0.185	0.263624	1	0.263624	0	0.263624	0.736376
407	EP11	6	46	easy	0	0.179	0.953388	-0.0466119	W	2	0.126549	W	Late	1	-0.0554514	0.691451	easy	-0.17316	0.182	0.280035	1	0.280035	0	0.280035	0.719965
408	EP11	6	47	easy	0	0.176	1.05852	0.0585217	W	2	-0.0466119	W	Early	-1	0.132388	0.867612	easy	0.105134	0.179	0.297292	1	0.297292	0	0.297292	0.702708
409	EP11	6	48	easy	0	0.173	1.17454	0.174537	W	2	0.0585217	W	Late	1	-0.117478	0.765478	easy	0.116016	0.176	0.315418	1	0.315418	0	0.315418	0.684582
410	EP11	6	49	easy	0	0.17	0.930631	-0.0693685	W	2	0.174537	W	Late	1	0.00153717	0.652463	easy	-0.243906	0.173	0.334433	1	0.334433	0	0.334433	0.665567
411	EP11	6	50	easy	0	0.182	0.661322	-0.338678	L	0	-0.0693685	W	Early	-1	0.100631	0.899369	easy	-0.26931	0.17	0.354352	1	0.354352	0	0.354352	0.645648
414	EP11	6	56	easy	0	0.227	0.971006	-0.0289938	W	2	0.0890365	S	Late	1	-0.128963	0.692963	easy	-0.11803	0.218	-0.868487	-1	0	-0.868487	0.868487	0.868487
416	EP11	6	59	easy	0	0.221	0.837012	-0.162988	W	2	-0.0677328	W	Early	-1	0.156267	0.843733	easy	-0.0952552	0.224	0.115347	1	0.115347	0	0.115347	0.884653
417	EP11	6	60	easy	0	0.218	0.813195	-0.186805	W	2	-0.162988	W	Early	-1	0.0580121	0.941988	easy	-0.0238168	0.221	0.123182	1	0.123182	0	0.123182	0.876818
418	EP11	6	61	easy	0	0.215	1.02619	0.0261874	W	2	-0.186805	W	Early	-1	0.0311953	0.968805	easy	0.212992	0.218	0.131513	1	0.131513	0	0.131513	0.868487
419	EP11	6	62	easy	0	0.212	0.908176	-0.0918237	W	2	0.0261874	W	Late	1	-0.188813	0.758813	easy	-0.118011	0.215	0.140364	1	0.140364	0	0.140364	0.859636
420	EP11	6	63	easy	0	0.209	0.802835	-0.197165	W	2	-0.0918237	W	Early	-1	0.120176	0.879824	easy	-0.105342	0.212	0.149764	1	0.149764	0	0.149764	0.850236
421	EP11	6	64	easy	0	0.206	0.937718	-0.0622818	W	2	-0.197165	W	Early	-1	0.0118345	0.988165	easy	0.134884	0.209	0.159739	1	0.159739	0	0.159739	0.840261
422	EP11	6	65	easy	0	0.203	0.936389	-0.0636108	W	2	-0.0622818	W	Early	-1	0.143718	0.856282	easy	-0.00132893	0.206	0.170317	1	0.170317	0	0.170317	0.829683
423	EP11	6	66	easy	0	0.2	1.08423	0.0842319	W	2	-0.0636108	W	Early	-1	0.139389	0.860611	easy	0.147843	0.203	0.181527	1	0.181527	0	0.181527	0.818473
424	EP11	6	67	easy	0	0.197	0.897079	-0.102921	W	2	0.0842319	W	Late	1	-0.115768	0.715768	easy	-0.187153	0.2	0.193396	1	0.193396	0	0.193396	0.806604
425	EP11	6	68	easy	0	0.194	1.07933	0.0793336	W	2	-0.102921	W	Early	-1	0.0940789	0.905921	easy	0.182255	0.197	0.205954	1	0.205954	0	0.205954	0.794046
426	EP11	6	69	easy	0	0.191	0.935304	-0.0646962	W	2	0.0793336	W	Late	1	-0.114666	0.726666	easy	-0.14403	0.194	0.219228	1	0.219228	0	0.219228	0.780772
427	EP11	6	70	easy	0	0.191	0.878907	-0.121093	S	1	-0.0646962	W	Early	-1	0.126304	0.873696	easy	-0.0563965	0.191	0.233246	1	0.233246	0	0.233246	0.766754
428	EP11	6	71	easy	0	0.188	0.812701	-0.187299	W	2	-0.121093	S	Early	-1	0.0699073	0.930093	easy	-0.0662067	0.191	-0.766754	-1	0	-0.766754	0.766754	0.766754
429	EP11	6	72	easy	0	0.185	0.906459	-0.0935407	W	2	-0.187299	W	Early	-1	0.000700577	0.999299	easy	0.0937587	0.188	0.248036	1	0.248036	0	0.248036	0.751964
430	EP11	6	73	easy	0	0.197	1.22739	0.227395	L	0	-0.0935407	W	Early	-1	0.0914593	0.908541	easy	0.320935	0.185	0.263624	1	0.263624	0	0.263624	0.736376
431	EP11	6	74	easy	0	0.197	1.13778	0.137782	S	1	0.227395	L	Late	1	0.0303948	0.575605	easy	-0.089613	0.197	-1.79405	-1	0	-1.79405	1.79405	0.794046
433	EP11	7	1	hard	1	0.063	0.925575	-0.0744254	L	0	0.0739222	W	Late	1	-0.120078	0.732078	easy	-0.148348	0.194	0.219228	1	0.219228	0	0.219228	0.780772
434	EP11	7	2	hard	1	0.066	1.32426	0.324259	L	0	-0.0744254	L	Early	-1	-0.0114254	1.01143	hard	0.398684	0.063	-0.554953	-1	0	-0.554953	0.554953	-0.445047
435	EP11	7	3	hard	1	0.054	0.94386	-0.0561403	W	2	0.324259	L	Late	1	0.258259	0.609741	hard	-0.380399	0.066	-0.583406	-1	0	-0.583406	0.583406	-0.416594
436	EP11	7	4	hard	1	0.057	1.13069	0.130694	L	0	-0.0561403	W	Early	-1	-0.00214034	1.00214	hard	0.186834	0.054	1.52509	1	1.52509	0	1.52509	-0.525086
437	EP11	7	5	hard	1	0.06	0.6665	-0.3335	L	0	0.130694	L	Late	1	0.0736941	0.812306	hard	-0.464194	0.057	-0.500685	-1	0	-0.500685	0.500685	-0.499315
438	EP11	7	6	hard	1	0.048	1.0533	0.0533018	W	2	-0.3335	L	Early	-1	-0.2735	1.2735	hard	0.386802	0.06	-0.527371	-1	0	-0.527371	0.527371	-0.472629
439	EP11	7	7	hard	1	0.051	1.13321	0.133206	L	0	0.0533018	W	Late	1	0.00530178	0.898698	hard	0.0799046	0.048	1.57384	1	1.57384	0	1.57384	-0.573835
440	EP11	7	8	hard	1	0.054	1.24246	0.242465	L	0	0.133206	L	Late	1	0.0822064	0.815794	hard	0.109258	0.051	-0.450071	-1	0	-0.450071	0.450071	-0.549929
441	EP11	7	9	hard	1	0.057	1.18243	0.182428	L	0	0.242465	L	Late	1	0.188465	0.703535	hard	-0.0600367	0.054	-0.474914	-1	0	-0.474914	0.474914	-0.525086
[truncated: 15,253 more rows]

## Sheet: Source_data_f1f_ts2
	SBJ	Block	Trial	Difficulty	Difficulty (floats)	Tolerance	RT	RT(norm)	Outcome	Outcome(floats)	RT (previous trial)	Outcome (previous trial)	Early/Late (previous trial)	Early/Late (previous trial) floats	Tolerance Error (previous trial naive)	Tolerance Error (previous trial)	Difficulty (previous trial)	RT Difference	Tolerance (previous trial)	RPE (previous trial)	RPE Valence (previous trial)	Positive RPE (previous trial)	Negative RPE (previous trial)	RPE Magnitude (previous trial)	Expected Value (previous trial)
1	CP24	1	2	easy	0	0.197	1.11027	0.110268	W	2	-0.149843	W	Early	-1	0.0501569	0.949843	easy	0.260111	0.2	0.0577548	1	0.0577548	0	0.0577548	0.942245
2	CP24	1	3	easy	0	0.194	1.0411	0.0411035	W	2	0.110268	W	Late	1	-0.0867321	0.692732	easy	-0.0691644	0.197	0.0626381	1	0.0626381	0	0.0626381	0.937362
3	CP24	1	4	easy	0	0.191	0.932264	-0.0677357	W	2	0.0411035	W	Late	1	-0.152896	0.764896	easy	-0.108839	0.194	0.0679198	1	0.0679198	0	0.0679198	0.93208
4	CP24	1	5	easy	0	0.188	0.991292	-0.00870781	W	2	-0.0677357	W	Early	-1	0.123264	0.876736	easy	0.0590279	0.191	0.0736299	1	0.0736299	0	0.0736299	0.92637
5	CP24	1	6	easy	0	0.185	1.06229	0.0622926	W	2	-0.00870781	W	Early	-1	0.179292	0.820708	easy	0.0710004	0.188	0.0798003	1	0.0798003	0	0.0798003	0.9202
6	CP24	1	7	easy	0	0.182	1.023	0.0229965	W	2	0.0622926	W	Late	1	-0.122707	0.752707	easy	-0.0392961	0.185	0.0864646	1	0.0864646	0	0.0864646	0.913535
7	CP24	1	8	easy	0	0.179	0.903046	-0.0969542	W	2	0.0229965	W	Late	1	-0.159004	0.795004	easy	-0.119951	0.182	0.0936582	1	0.0936582	0	0.0936582	0.906342
8	CP24	1	9	easy	0	0.176	1.00473	0.00473161	W	2	-0.0969542	W	Early	-1	0.0820458	0.917954	easy	0.101686	0.179	0.101419	1	0.101419	0	0.101419	0.898581
9	CP24	1	10	easy	0	0.173	1.05703	0.0570268	W	2	0.00473161	W	Late	1	-0.171268	0.819268	easy	0.0522952	0.176	0.109785	1	0.109785	0	0.109785	0.890215
10	CP24	1	11	easy	0	0.17	0.947953	-0.0520474	W	2	0.0570268	W	Late	1	-0.115973	0.769973	easy	-0.109074	0.173	0.118798	1	0.118798	0	0.118798	0.881202
11	CP24	1	12	easy	0	0.167	1.15049	0.150494	W	2	-0.0520474	W	Early	-1	0.117953	0.882047	easy	0.202541	0.17	0.128502	1	0.128502	0	0.128502	0.871498
12	CP24	1	13	easy	0	0.164	1.06204	0.0620406	W	2	0.150494	W	Late	1	-0.016506	0.682506	easy	-0.0884534	0.167	0.138939	1	0.138939	0	0.138939	0.861061
13	CP24	1	14	easy	0	0.161	0.915555	-0.0844454	W	2	0.0620406	W	Late	1	-0.101959	0.773959	easy	-0.146486	0.164	0.150156	1	0.150156	0	0.150156	0.849844
14	CP24	1	15	easy	0	0.158	0.936789	-0.0632114	W	2	-0.0844454	W	Early	-1	0.0765546	0.923445	easy	0.021234	0.161	0.162199	1	0.162199	0	0.162199	0.837801
15	CP24	1	16	easy	0	0.155	0.919284	-0.0807158	W	2	-0.0632114	W	Early	-1	0.0947886	0.905211	easy	-0.0175045	0.158	0.175117	1	0.175117	0	0.175117	0.824883
16	CP24	1	17	easy	0	0.152	1.02029	0.0202939	W	2	-0.0807158	W	Early	-1	0.0742842	0.925716	easy	0.10101	0.155	0.188958	1	0.188958	0	0.188958	0.811042
17	CP24	1	18	easy	0	0.149	1.00457	0.00457349	W	2	0.0202939	W	Late	1	-0.131706	0.827706	easy	-0.0157204	0.152	0.203771	1	0.203771	0	0.203771	0.796229
18	CP24	1	19	easy	0	0.146	1.05774	0.0577409	W	2	0.00457349	W	Late	1	-0.144427	0.846427	easy	0.0531674	0.149	0.219604	1	0.219604	0	0.219604	0.780396
19	CP24	1	20	easy	0	0.143	0.950062	-0.0499385	W	2	0.0577409	W	Late	1	-0.0882591	0.796259	easy	-0.107679	0.146	0.236505	1	0.236505	0	0.236505	0.763495
20	CP24	1	21	easy	0	0.14	0.982841	-0.0171586	W	2	-0.0499385	W	Early	-1	0.0930615	0.906938	easy	0.0327799	0.143	0.254522	1	0.254522	0	0.254522	0.745478
21	CP24	1	22	easy	0	0.137	0.875676	-0.124324	W	2	-0.0171586	W	Early	-1	0.122841	0.877159	easy	-0.107166	0.14	0.273698	1	0.273698	0	0.273698	0.726302
22	CP24	1	23	easy	0	0.134	1.10941	0.109408	W	2	-0.124324	W	Early	-1	0.0126755	0.987324	easy	0.233732	0.137	0.294075	1	0.294075	0	0.294075	0.705925
23	CP24	1	24	easy	0	0.131	1.00251	0.00250814	W	2	0.109408	W	Late	1	-0.024592	0.756592	easy	-0.1069	0.134	0.315691	1	0.315691	0	0.315691	0.684309
24	CP24	1	25	easy	0	0.128	1.18671	0.186713	L	0	0.00250814	W	Late	1	-0.128492	0.866492	easy	0.184205	0.131	0.338582	1	0.338582	0	0.338582	0.661418
25	CP24	1	26	easy	0	0.14	1.01021	0.0102083	W	2	0.186713	L	Late	1	0.0587131	0.685287	easy	-0.176505	0.128	-1.63723	-1	0	-1.63723	1.63723	0.637226
26	CP24	1	27	easy	0	0.137	0.934341	-0.0656586	W	2	0.0102083	W	Late	1	-0.129792	0.849792	easy	-0.0758669	0.14	0.273698	1	0.273698	0	0.273698	0.726302
27	CP24	1	28	easy	0	0.134	0.958545	-0.0414547	W	2	-0.0656586	W	Early	-1	0.0713414	0.928659	easy	0.0242039	0.137	0.294075	1	0.294075	0	0.294075	0.705925
28	CP24	1	29	easy	0	0.131	0.872511	-0.127489	W	2	-0.0414547	W	Early	-1	0.0925453	0.907455	easy	-0.0860344	0.134	0.315691	1	0.315691	0	0.315691	0.684309
29	CP24	1	30	easy	0	0.128	1.02706	0.027056	W	2	-0.127489	W	Early	-1	0.00351089	0.996489	easy	0.154545	0.131	0.338582	1	0.338582	0	0.338582	0.661418
30	CP24	1	31	easy	0	0.125	0.871623	-0.128377	L	0	0.027056	W	Late	1	-0.100944	0.844944	easy	-0.155433	0.128	0.362774	1	0.362774	0	0.362774	0.637226
31	CP24	1	32	easy	0	0.137	0.765872	-0.234128	L	0	-0.128377	L	Early	-1	-0.00337721	1.00338	easy	-0.105751	0.125	-1.61171	-1	0	-1.61171	1.61171	0.611708
32	CP24	1	33	easy	0	0.149	1.1109	0.110896	W	2	-0.234128	L	Early	-1	-0.0971284	1.09713	easy	0.345024	0.137	-1.70593	-1	0	-1.70593	1.70593	0.705925
33	CP24	1	34	easy	0	0.146	1.30619	0.306187	L	0	0.110896	W	Late	1	-0.0381041	0.740104	easy	0.195291	0.149	0.219604	1	0.219604	0	0.219604	0.780396
34	CP24	1	35	easy	0	0.158	0.931553	-0.068447	W	2	0.306187	L	Late	1	0.160187	0.547813	easy	-0.374634	0.146	-1.76349	-1	0	-1.76349	1.76349	0.763495
35	CP24	1	36	easy	0	0.155	1.13696	0.136958	W	2	-0.068447	W	Early	-1	0.089553	0.910447	easy	0.205405	0.158	0.175117	1	0.175117	0	0.175117	0.824883
36	CP24	1	37	easy	0	0.152	1.19342	0.193421	L	0	0.136958	W	Late	1	-0.0180418	0.708042	easy	0.0564628	0.155	0.188958	1	0.188958	0	0.188958	0.811042
37	CP24	1	38	easy	0	0.164	1.06857	0.0685677	W	2	0.193421	L	Late	1	0.041421	0.654579	easy	-0.124853	0.152	-1.79623	-1	0	-1.79623	1.79623	0.796229
38	CP24	1	39	easy	0	0.161	0.944332	-0.0556677	W	2	0.0685677	W	Late	1	-0.0954323	0.767432	easy	-0.124235	0.164	0.150156	1	0.150156	0	0.150156	0.849844
39	CP24	1	40	easy	0	0.158	1.04943	0.0494295	W	2	-0.0556677	W	Early	-1	0.105332	0.894668	easy	0.105097	0.161	0.162199	1	0.162199	0	0.162199	0.837801
40	CP24	1	41	easy	0	0.155	1.09504	0.0950434	W	2	0.0494295	W	Late	1	-0.108571	0.792571	easy	0.0456139	0.158	0.175117	1	0.175117	0	0.175117	0.824883
41	CP24	1	42	easy	0	0.152	1.01099	0.0109902	W	2	0.0950434	W	Late	1	-0.0599566	0.749957	easy	-0.0840531	0.155	0.188958	1	0.188958	0	0.188958	0.811042
42	CP24	1	43	easy	0	0.149	0.906729	-0.0932708	W	2	0.0109902	W	Late	1	-0.14101	0.83701	easy	-0.104261	0.152	0.203771	1	0.203771	0	0.203771	0.796229
43	CP24	1	44	easy	0	0.146	0.892627	-0.107373	W	2	-0.0932708	W	Early	-1	0.0557292	0.944271	easy	-0.0141021	0.149	0.219604	1	0.219604	0	0.219604	0.780396
44	CP24	1	45	easy	0	0.143	1.11813	0.118125	W	2	-0.107373	W	Early	-1	0.0386271	0.961373	easy	0.225498	0.146	0.236505	1	0.236505	0	0.236505	0.763495
45	CP24	1	46	easy	0	0.14	1.00442	0.00442431	W	2	0.118125	W	Late	1	-0.0248747	0.738875	easy	-0.113701	0.143	0.254522	1	0.254522	0	0.254522	0.745478
46	CP24	1	47	easy	0	0.137	1.27155	0.271552	L	0	0.00442431	W	Late	1	-0.135576	0.855576	easy	0.267127	0.14	0.273698	1	0.273698	0	0.273698	0.726302
47	CP24	1	48	easy	0	0.149	0.868375	-0.131625	W	2	0.271552	L	Late	1	0.134552	0.591448	easy	-0.403176	0.137	-1.70593	-1	0	-1.70593	1.70593	0.705925
48	CP24	1	49	easy	0	0.146	1.0753	0.0753023	W	2	-0.131625	W	Early	-1	0.0173752	0.982625	easy	0.206927	0.149	0.219604	1	0.219604	0	0.219604	0.780396
49	CP24	1	50	easy	0	0.143	0.832681	-0.167319	L	0	0.0753023	W	Late	1	-0.0706977	0.778698	easy	-0.242621	0.146	0.236505	1	0.236505	0	0.236505	0.763495
50	CP24	1	51	easy	0	0.155	0.849619	-0.150381	W	2	-0.167319	L	Early	-1	-0.0243188	1.02432	easy	0.0169379	0.143	-1.74548	-1	0	-1.74548	1.74548	0.745478
51	CP24	1	52	easy	0	0.152	0.996549	-0.00345072	W	2	-0.150381	W	Early	-1	0.00461916	0.995381	easy	0.14693	0.155	0.188958	1	0.188958	0	0.188958	0.811042
52	CP24	1	53	easy	0	0.149	0.96339	-0.0366097	W	2	-0.00345072	W	Early	-1	0.148549	0.851451	easy	-0.033159	0.152	0.203771	1	0.203771	0	0.203771	0.796229
53	CP24	1	54	easy	0	0.146	1.14046	0.140462	W	2	-0.0366097	W	Early	-1	0.11239	0.88761	easy	0.177072	0.149	0.219604	1	0.219604	0	0.219604	0.780396
54	CP24	1	55	easy	0	0.143	1.00818	0.00817786	W	2	0.140462	W	Late	1	-0.00553773	0.713538	easy	-0.132284	0.146	0.236505	1	0.236505	0	0.236505	0.763495
55	CP24	1	56	easy	0	0.14	0.905728	-0.0942718	W	2	0.00817786	W	Late	1	-0.134822	0.848822	easy	-0.10245	0.143	0.254522	1	0.254522	0	0.254522	0.745478
56	CP24	1	57	easy	0	0.137	1.1939	0.193898	L	0	-0.0942718	W	Early	-1	0.0457282	0.954272	easy	0.28817	0.14	0.273698	1	0.273698	0	0.273698	0.726302
57	CP24	1	58	easy	0	0.149	1.02154	0.0215371	W	2	0.193898	L	Late	1	0.0568981	0.669102	easy	-0.172361	0.137	-1.70593	-1	0	-1.70593	1.70593	0.705925
58	CP24	1	59	easy	0	0.146	1.04981	0.0498108	W	2	0.0215371	W	Late	1	-0.127463	0.829463	easy	0.0282737	0.149	0.219604	1	0.219604	0	0.219604	0.780396
59	CP24	1	60	easy	0	0.143	1.05781	0.0578051	W	2	0.0498108	W	Late	1	-0.0961892	0.804189	easy	0.00799431	0.146	0.236505	1	0.236505	0	0.236505	0.763495
60	CP24	1	61	easy	0	0.14	0.946176	-0.0538244	W	2	0.0578051	W	Late	1	-0.0851949	0.799195	easy	-0.11163	0.143	0.254522	1	0.254522	0	0.254522	0.745478
61	CP24	1	62	easy	0	0.137	0.89455	-0.10545	W	2	-0.0538244	W	Early	-1	0.0861756	0.913824	easy	-0.0516256	0.14	0.273698	1	0.273698	0	0.273698	0.726302
62	CP24	1	63	easy	0	0.134	0.912937	-0.0870627	W	2	-0.10545	W	Early	-1	0.03155	0.96845	easy	0.0183873	0.137	0.294075	1	0.294075	0	0.294075	0.705925
63	CP24	1	64	easy	0	0.131	1.06152	0.0615209	W	2	-0.0870627	W	Early	-1	0.0469373	0.953063	easy	0.148584	0.134	0.315691	1	0.315691	0	0.315691	0.684309
64	CP24	1	65	easy	0	0.128	1.29009	0.290095	L	0	0.0615209	W	Late	1	-0.0694791	0.807479	easy	0.228574	0.131	0.338582	1	0.338582	0	0.338582	0.661418
65	CP24	1	66	easy	0	0.14	0.878623	-0.121377	W	2	0.290095	L	Late	1	0.162095	0.581905	easy	-0.411472	0.128	-1.63723	-1	0	-1.63723	1.63723	0.637226
66	CP24	1	67	easy	0	0.137	1.04737	0.0473703	W	2	-0.121377	W	Early	-1	0.0186226	0.981377	easy	0.168748	0.14	0.273698	1	0.273698	0	0.273698	0.726302
67	CP24	1	68	easy	0	0.134	1.12602	0.126016	W	2	0.0473703	W	Late	1	-0.0896297	0.81563	easy	0.0786455	0.137	0.294075	1	0.294075	0	0.294075	0.705925
68	CP24	1	69	easy	0	0.131	0.99518	-0.00482045	W	2	0.126016	W	Late	1	-0.00798426	0.739984	easy	-0.130836	0.134	0.315691	1	0.315691	0	0.315691	0.684309
69	CP24	1	70	easy	0	0.128	1.02409	0.0240944	W	2	-0.00482045	W	Early	-1	0.12618	0.87382	easy	0.0289148	0.131	0.338582	1	0.338582	0	0.338582	0.661418
70	CP24	1	71	easy	0	0.125	1.14316	0.143163	L	0	0.0240944	W	Late	1	-0.103906	0.847906	easy	0.119069	0.128	0.362774	1	0.362774	0	0.362774	0.637226
71	CP24	1	72	easy	0	0.137	1.13264	0.132638	W	2	0.143163	L	Late	1	0.0181632	0.731837	easy	-0.0105248	0.125	-1.61171	-1	0	-1.61171	1.61171	0.611708
72	CP24	1	73	easy	0	0.134	0.981918	-0.0180816	W	2	0.132638	W	Late	1	-0.00436163	0.730362	easy	-0.15072	0.137	0.294075	1	0.294075	0	0.294075	0.705925
73	CP24	1	74	easy	0	0.131	0.961578	-0.0384219	W	2	-0.0180816	W	Early	-1	0.115918	0.884082	easy	-0.0203403	0.134	0.315691	1	0.315691	0	0.315691	0.684309
75	CP24	2	2	easy	0	0.137	0.957043	-0.0429571	W	2	0.0312408	W	Late	1	-0.0967592	0.840759	easy	-0.074198	0.128	0.362774	1	0.362774	0	0.362774	0.637226
76	CP24	2	3	easy	0	0.134	0.939827	-0.0601727	W	2	-0.0429571	W	Early	-1	0.0940429	0.905957	easy	-0.0172156	0.137	0.294075	1	0.294075	0	0.294075	0.705925
77	CP24	2	4	easy	0	0.131	0.891959	-0.108041	W	2	-0.0601727	W	Early	-1	0.0738273	0.926173	easy	-0.0478681	0.134	0.315691	1	0.315691	0	0.315691	0.684309
78	CP24	2	5	easy	0	0.128	0.984751	-0.0152489	W	2	-0.108041	W	Early	-1	0.0229592	0.977041	easy	0.092792	0.131	0.338582	1	0.338582	0	0.338582	0.661418
79	CP24	2	6	easy	0	0.125	0.82766	-0.17234	L	0	-0.0152489	W	Early	-1	0.112751	0.887249	easy	-0.157091	0.128	0.362774	1	0.362774	0	0.362774	0.637226
80	CP24	2	7	easy	0	0.137	1.03066	0.0306578	W	2	-0.17234	L	Early	-1	-0.0473398	1.04734	easy	0.202998	0.125	-1.61171	-1	0	-1.61171	1.61171	0.611708
81	CP24	2	8	easy	0	0.134	0.963665	-0.0363348	W	2	0.0306578	W	Late	1	-0.106342	0.832342	easy	-0.0669926	0.137	0.294075	1	0.294075	0	0.294075	0.705925
82	CP24	2	9	easy	0	0.131	0.94709	-0.0529098	W	2	-0.0363348	W	Early	-1	0.0976652	0.902335	easy	-0.016575	0.134	0.315691	1	0.315691	0	0.315691	0.684309
83	CP24	2	10	easy	0	0.128	0.739937	-0.260063	L	0	-0.0529098	W	Early	-1	0.0780902	0.92191	easy	-0.207153	0.131	0.338582	1	0.338582	0	0.338582	0.661418
84	CP24	2	11	easy	0	0.14	0.964043	-0.0359571	W	2	-0.260063	L	Early	-1	-0.132063	1.13206	easy	0.224106	0.128	-1.63723	-1	0	-1.63723	1.63723	0.637226
85	CP24	2	12	easy	0	0.137	0.91808	-0.0819202	W	2	-0.0359571	W	Early	-1	0.104043	0.895957	easy	-0.0459631	0.14	0.273698	1	0.273698	0	0.273698	0.726302
86	CP24	2	13	easy	0	0.134	1.22229	0.222294	L	0	-0.0819202	W	Early	-1	0.0550798	0.94492	easy	0.304214	0.137	0.294075	1	0.294075	0	0.294075	0.705925
87	CP24	2	14	easy	0	0.146	1.10576	0.105761	W	2	0.222294	L	Late	1	0.0882939	0.643706	easy	-0.116533	0.134	-1.68431	-1	0	-1.68431	1.68431	0.684309
88	CP24	2	15	easy	0	0.143	0.929969	-0.0700307	W	2	0.105761	W	Late	1	-0.0402388	0.748239	easy	-0.175792	0.146	0.236505	1	0.236505	0	0.236505	0.763495
89	CP24	2	16	easy	0	0.14	0.854447	-0.145553	L	0	-0.0700307	W	Early	-1	0.0729693	0.927031	easy	-0.0755219	0.143	0.254522	1	0.254522	0	0.254522	0.745478
90	CP24	2	17	easy	0	0.152	1.08932	0.0893181	W	2	-0.145553	L	Early	-1	-0.00555258	1.00555	easy	0.234871	0.14	-1.7263	-1	0	-1.7263	1.7263	0.726302
91	CP24	2	18	easy	0	0.149	0.962734	-0.0372662	W	2	0.0893181	W	Late	1	-0.0626819	0.758682	easy	-0.126584	0.152	0.203771	1	0.203771	0	0.203771	0.796229
92	CP24	2	19	easy	0	0.146	1.01747	0.0174732	W	2	-0.0372662	W	Early	-1	0.111734	0.888266	easy	0.0547394	0.149	0.219604	1	0.219604	0	0.219604	0.780396
93	CP24	2	20	easy	0	0.143	1.20169	0.201686	L	0	0.0174732	W	Late	1	-0.128527	0.836527	easy	0.184213	0.146	0.236505	1	0.236505	0	0.236505	0.763495
94	CP24	2	21	easy	0	0.155	1.06548	0.0654756	W	2	0.201686	L	Late	1	0.0586862	0.655314	easy	-0.136211	0.143	-1.74548	-1	0	-1.74548	1.74548	0.745478
95	CP24	2	22	easy	0	0.152	0.959216	-0.0407837	W	2	0.0654756	W	Late	1	-0.0895244	0.779524	easy	-0.106259	0.155	0.188958	1	0.188958	0	0.188958	0.811042
96	CP24	2	23	easy	0	0.149	1.00367	0.00367225	W	2	-0.0407837	W	Early	-1	0.111216	0.888784	easy	0.0444559	0.152	0.203771	1	0.203771	0	0.203771	0.796229
97	CP24	2	24	easy	0	0.146	0.947971	-0.052029	W	2	0.00367225	W	Late	1	-0.145328	0.847328	easy	-0.0557012	0.149	0.219604	1	0.219604	0	0.219604	0.780396
98	CP24	2	25	easy	0	0.143	1.11235	0.112353	W	2	-0.052029	W	Early	-1	0.093971	0.906029	easy	0.164382	0.146	0.236505	1	0.236505	0	0.236505	0.763495
99	CP24	2	26	easy	0	0.14	1.15648	0.15648	L	0	0.112353	W	Late	1	-0.0306475	0.744647	easy	0.0441277	0.143	0.254522	1	0.254522	0	0.254522	0.745478
100	CP24	2	27	easy	0	0.152	0.901245	-0.0987553	W	2	0.15648	L	Late	1	0.0164802	0.70352	easy	-0.255236	0.14	-1.7263	-1	0	-1.7263	1.7263	0.726302
101	CP24	2	28	easy	0	0.149	0.875968	-0.124032	W	2	-0.0987553	W	Early	-1	0.0532447	0.946755	easy	-0.0252764	0.152	0.203771	1	0.203771	0	0.203771	0.796229
102	CP24	2	29	easy	0	0.146	0.92082	-0.0791796	W	2	-0.124032	W	Early	-1	0.0249683	0.975032	easy	0.0448521	0.149	0.219604	1	0.219604	0	0.219604	0.780396
103	CP24	2	30	easy	0	0.143	0.956319	-0.043681	W	2	-0.0791796	W	Early	-1	0.0668204	0.93318	easy	0.0354986	0.146	0.236505	1	0.236505	0	0.236505	0.763495
104	CP24	2	31	easy	0	0.14	1.00154	0.00154433	W	2	-0.043681	W	Early	-1	0.099319	0.900681	easy	0.0452253	0.143	0.254522	1	0.254522	0	0.254522	0.745478
105	CP24	2	32	easy	0	0.137	1.00651	0.00650865	W	2	0.00154433	W	Late	1	-0.138456	0.858456	easy	0.00496432	0.14	0.273698	1	0.273698	0	0.273698	0.726302
106	CP24	2	33	easy	0	0.134	1.11248	0.112484	W	2	0.00650865	W	Late	1	-0.130491	0.856491	easy	0.105975	0.137	0.294075	1	0.294075	0	0.294075	0.705925
107	CP24	2	34	easy	0	0.131	0.878147	-0.121853	W	2	0.112484	W	Late	1	-0.0215164	0.753516	easy	-0.234337	0.134	0.315691	1	0.315691	0	0.315691	0.684309
108	CP24	2	35	easy	0	0.128	0.973014	-0.0269858	W	2	-0.121853	W	Early	-1	0.00914652	0.990853	easy	0.0948676	0.131	0.338582	1	0.338582	0	0.338582	0.661418
109	CP24	2	36	easy	0	0.125	0.8179	-0.1821	L	0	-0.0269858	W	Early	-1	0.101014	0.898986	easy	-0.155114	0.128	0.362774	1	0.362774	0	0.362774	0.637226
110	CP24	2	37	easy	0	0.137	1.06431	0.0643126	W	2	-0.1821	L	Early	-1	-0.0570997	1.0571	easy	0.246412	0.125	-1.61171	-1	0	-1.61171	1.61171	0.611708
111	CP24	2	38	easy	0	0.134	1.08948	0.0894795	W	2	0.0643126	W	Late	1	-0.0726874	0.798687	easy	0.0251669	0.137	0.294075	1	0.294075	0	0.294075	0.705925
112	CP24	2	39	easy	0	0.131	0.88523	-0.11477	W	2	0.0894795	W	Late	1	-0.0445205	0.77652	easy	-0.204249	0.134	0.315691	1	0.315691	0	0.315691	0.684309
113	CP24	2	40	easy	0	0.128	1.1205	0.120505	W	2	-0.11477	W	Early	-1	0.0162304	0.98377	easy	0.235274	0.131	0.338582	1	0.338582	0	0.338582	0.661418
114	CP24	2	41	easy	0	0.125	1.0852	0.0852044	W	2	0.120505	W	Late	1	-0.0074953	0.751495	easy	-0.0353003	0.128	0.362774	1	0.362774	0	0.362774	0.637226
115	CP24	2	42	easy	0	0.122	1.10993	0.109927	W	2	0.0852044	W	Late	1	-0.0397956	0.789796	easy	0.0247221	0.125	0.388292	1	0.388292	0	0.388292	0.611708
116	CP24	2	43	easy	0	0.119	1.09525	0.0952546	W	2	0.109927	W	Late	1	-0.0120735	0.768073	easy	-0.014672	0.122	0.415149	1	0.415149	0	0.415149	0.584851
117	CP24	2	44	easy	0	0.116	0.921107	-0.078893	W	2	0.0952546	W	Late	1	-0.0237454	0.785745	easy	-0.174148	0.119	0.443352	1	0.443352	0	0.443352	0.556648
118	CP24	2	45	easy	0	0.113	0.96794	-0.0320605	W	2	-0.078893	W	Early	-1	0.037107	0.962893	easy	0.0468325	0.116	0.4729	1	0.4729	0	0.4729	0.5271
119	CP24	2	46	easy	0	0.11	0.974179	-0.0258209	W	2	-0.0320605	W	Early	-1	0.0809395	0.91906	easy	0.00623962	0.113	0.50378	1	0.50378	0	0.50378	0.49622
120	CP24	2	47	easy	0	0.107	0.869963	-0.130037	L	0	-0.0258209	W	Early	-1	0.0841791	0.915821	easy	-0.104216	0.11	0.535969	1	0.535969	0	0.535969	0.464031
121	CP24	2	48	easy	0	0.119	1.09648	0.0964835	W	2	-0.130037	L	Early	-1	-0.0230366	1.02304	easy	0.22652	0.107	-1.43057	-1	0	-1.43057	1.43057	0.430569
122	CP24	2	49	easy	0	0.116	0.953263	-0.0467372	W	2	0.0964835	W	Late	1	-0.0225165	0.784517	easy	-0.143221	0.119	0.443352	1	0.443352	0	0.443352	0.556648
123	CP24	2	50	easy	0	0.113	1.16925	0.169246	L	0	-0.0467372	W	Early	-1	0.0692628	0.930737	easy	0.215983	0.116	0.4729	1	0.4729	0	0.4729	0.5271
124	CP24	2	51	easy	0	0.125	0.90453	-0.09547	W	2	0.169246	L	Late	1	0.0562458	0.717754	easy	-0.264716	0.113	-1.49622	-1	0	-1.49622	1.49622	0.49622
125	CP24	2	52	easy	0	0.122	0.831735	-0.168265	L	0	-0.09547	W	Early	-1	0.02953	0.97047	easy	-0.0727947	0.125	0.388292	1	0.388292	0	0.388292	0.611708
126	CP24	2	53	easy	0	0.134	1.08967	0.0896748	W	2	-0.168265	L	Early	-1	-0.0462647	1.04626	easy	0.257939	0.122	-1.58485	-1	0	-1.58485	1.58485	0.584851
127	CP24	2	54	easy	0	0.131	1.22579	0.22579	L	0	0.0896748	W	Late	1	-0.0443252	0.776325	easy	0.136115	0.134	0.315691	1	0.315691	0	0.315691	0.684309
128	CP24	2	55	easy	0	0.143	0.960851	-0.0391494	W	2	0.22579	L	Late	1	0.0947901	0.64321	easy	-0.26494	0.131	-1.66142	-1	0	-1.66142	1.66142	0.661418
129	CP24	2	56	easy	0	0.14	0.76766	-0.23234	L	0	-0.0391494	W	Early	-1	0.103851	0.896149	easy	-0.19319	0.143	0.254522	1	0.254522	0	0.254522	0.745478
130	CP24	2	57	easy	0	0.152	1.01579	0.0157861	W	2	-0.23234	L	Early	-1	-0.0923399	1.09234	easy	0.248126	0.14	-1.7263	-1	0	-1.7263	1.7263	0.726302
131	CP24	2	58	easy	0	0.149	0.992508	-0.00749173	W	2	0.0157861	W	Late	1	-0.136214	0.832214	easy	-0.0232778	0.152	0.203771	1	0.203771	0	0.203771	0.796229
132	CP24	2	59	easy	0	0.146	0.918277	-0.081723	W	2	-0.00749173	W	Early	-1	0.141508	0.858492	easy	-0.0742312	0.149	0.219604	1	0.219604	0	0.219604	0.780396
133	CP24	2	60	easy	0	0.143	0.956709	-0.0432907	W	2	-0.081723	W	Early	-1	0.064277	0.935723	easy	0.0384323	0.146	0.236505	1	0.236505	0	0.236505	0.763495
134	CP24	2	61	easy	0	0.14	0.823554	-0.176446	L	0	-0.0432907	W	Early	-1	0.0997093	0.900291	easy	-0.133156	0.143	0.254522	1	0.254522	0	0.254522	0.745478
135	CP24	2	62	easy	0	0.152	0.989888	-0.0101119	W	2	-0.176446	L	Early	-1	-0.0364464	1.03645	easy	0.166335	0.14	-1.7263	-1	0	-1.7263	1.7263	0.726302
136	CP24	2	63	easy	0	0.149	1.04626	0.0462612	W	2	-0.0101119	W	Early	-1	0.141888	0.858112	easy	0.0563731	0.152	0.203771	1	0.203771	0	0.203771	0.796229
137	CP24	2	64	easy	0	0.146	1.11276	0.112759	W	2	0.0462612	W	Late	1	-0.102739	0.804739	easy	0.0664981	0.149	0.219604	1	0.219604	0	0.219604	0.780396
138	CP24	2	65	easy	0	0.143	0.830187	-0.169813	L	0	0.112759	W	Late	1	-0.0332407	0.741241	easy	-0.282573	0.146	0.236505	1	0.236505	0	0.236505	0.763495
139	CP24	2	66	easy	0	0.155	1.06811	0.0681078	W	2	-0.169813	L	Early	-1	-0.0268132	1.02681	easy	0.237921	0.143	-1.74548	-1	0	-1.74548	1.74548	0.745478
140	CP24	2	67	easy	0	0.152	1.01624	0.0162378	W	2	0.0681078	W	Late	1	-0.0868922	0.776892	easy	-0.05187	0.155	0.188958	1	0.188958	0	0.188958	0.811042
141	CP24	2	68	easy	0	0.149	0.943125	-0.0568748	W	2	0.0162378	W	Late	1	-0.135762	0.831762	easy	-0.0731126	0.152	0.203771	1	0.203771	0	0.203771	0.796229
142	CP24	2	69	easy	0	0.146	1.01965	0.0196455	W	2	-0.0568748	W	Early	-1	0.0921252	0.907875	easy	0.0765203	0.149	0.219604	1	0.219604	0	0.219604	0.780396
143	CP24	2	70	easy	0	0.143	0.928026	-0.071974	W	2	0.0196455	W	Late	1	-0.126354	0.834354	easy	-0.0916195	0.146	0.236505	1	0.236505	0	0.236505	0.763495
144	CP24	2	71	easy	0	0.14	0.926428	-0.0735719	W	2	-0.071974	W	Early	-1	0.071026	0.928974	easy	-0.00159797	0.143	0.254522	1	0.254522	0	0.254522	0.745478
145	CP24	2	72	easy	0	0.137	1.20485	0.204853	L	0	-0.0735719	W	Early	-1	0.0664281	0.933572	easy	0.278424	0.14	0.273698	1	0.273698	0	0.273698	0.726302
146	CP24	2	73	easy	0	0.149	0.981791	-0.018209	W	2	0.204853	L	Late	1	0.0678526	0.658147	easy	-0.223062	0.137	-1.70593	-1	0	-1.70593	1.70593	0.705925
147	CP24	2	74	easy	0	0.146	0.880241	-0.119759	W	2	-0.018209	W	Early	-1	0.130791	0.869209	easy	-0.10155	0.149	0.219604	1	0.219604	0	0.219604	0.780396
149	CP24	3	1	hard	1	0.05	0.832329	-0.167671	L	0	-0.0314705	W	Early	-1	0.11153	0.88847	easy	-0.136201	0.143	0.254522	1	0.254522	0	0.254522	0.745478
150	CP24	3	2	hard	1	0.053	1.00063	0.000626616	W	2	-0.167671	L	Early	-1	-0.117671	1.11767	hard	0.168298	0.05	-0.677528	-1	0	-0.677528	0.677528	-0.322472
151	CP24	3	3	hard	1	0.041	0.989554	-0.0104457	W	2	0.000626616	W	Late	1	-0.0523734	0.946373	hard	-0.0110724	0.053	1.28449	1	1.28449	0	1.28449	-0.28449
152	CP24	3	4	hard	1	0.029	0.978581	-0.0214186	W	2	-0.0104457	W	Early	-1	0.0305543	0.969446	hard	-0.0109729	0.041	1.43003	1	1.43003	0	1.43003	-0.430027
153	CP24	3	5	hard	1	0.017	0.969784	-0.0302159	L	0	-0.0214186	W	Early	-1	0.00758136	0.992419	hard	-0.00879721	0.029	1.55619	1	1.55619	0	1.55619	-0.556188
154	CP24	3	6	hard	1	0.02	1.16076	0.160755	L	0	-0.0302159	L	Early	-1	-0.0132159	1.01322	hard	0.190971	0.017	-0.338956	-1	0	-0.338956	0.338956	-0.661044
155	CP24	3	7	hard	1	0.023	0.990761	-0.00923888	W	2	0.160755	L	Late	1	0.140755	0.819245	hard	-0.169994	0.02	-0.36317	-1	0	-0.36317	0.36317	-0.63683
156	CP24	3	8	hard	1	0.015	1.10028	0.100277	L	0	-0.00923888	W	Early	-1	0.0137611	0.986239	hard	0.109516	0.023	1.61129	1	1.61129	0	1.61129	-0.611292
157	CP24	3	9	hard	1	0.018	0.99334	-0.00665951	W	2	0.100277	L	Late	1	0.085277	0.884723	hard	-0.106936	0.015	-0.323539	-1	0	-0.323539	0.323539	-0.676461
158	CP24	3	10	hard	1	0.015	1.07201	0.072008	L	0	-0.00665951	W	Early	-1	0.0113405	0.98866	hard	0.0786675	0.018	1.65312	1	1.65312	0	1.65312	-0.653119
159	CP24	3	11	hard	1	0.018	1.24263	0.242633	L	0	0.072008	L	Late	1	0.057008	0.912992	hard	0.170625	0.015	-0.323539	-1	0	-0.323539	0.323539	-0.676461
160	CP24	3	12	hard	1	0.021	0.912252	-0.0877477	L	0	0.242633	L	Late	1	0.224633	0.739367	hard	-0.330381	0.018	-0.346881	-1	0	-0.346881	0.346881	-0.653119
161	CP24	3	13	hard	1	0.024	0.933154	-0.0668462	L	0	-0.0877477	L	Early	-1	-0.0667477	1.06675	hard	0.0209015	0.021	-0.371534	-1	0	-0.371534	0.371534	-0.628466
162	CP24	3	14	hard	1	0.027	1.01329	0.0132891	W	2	-0.0668462	L	Early	-1	-0.0428462	1.04285	hard	0.0801353	0.024	-0.397518	-1	0	-0.397518	0.397518	-0.602482
163	CP24	3	15	hard	1	0.015	0.945669	-0.0543306	L	0	0.0132891	W	Late	1	-0.0137109	0.959711	hard	-0.0676198	0.027	1.57515	1	1.57515	0	1.57515	-0.575155
164	CP24	3	16	hard	1	0.018	1.09855	0.0985514	L	0	-0.0543306	L	Early	-1	-0.0393306	1.03933	hard	0.152882	0.015	-0.323539	-1	0	-0.323539	0.323539	-0.676461
165	CP24	3	17	hard	1	0.021	0.950945	-0.0490551	L	0	0.0985514	L	Late	1	0.0805514	0.883449	hard	-0.147606	0.018	-0.346881	-1	0	-0.346881	0.346881	-0.653119
166	CP24	3	18	hard	1	0.024	1.09258	0.0925766	L	0	-0.0490551	L	Early	-1	-0.0280551	1.02806	hard	0.141632	0.021	-0.371534	-1	0	-0.371534	0.371534	-0.628466
168	CP24	3	21	hard	1	0.033	0.747276	-0.252724	L	0	-0.155699	L	Early	-1	-0.128699	1.1287	hard	-0.0970243	0.027	-0.424845	-1	0	-0.424845	0.424845	-0.575155
169	CP24	3	22	hard	1	0.036	0.887976	-0.112024	L	0	-0.252724	L	Early	-1	-0.219724	1.21972	hard	0.1407	0.033	-0.483534	-1	0	-0.483534	0.483534	-0.516466
170	CP24	3	23	hard	1	0.039	1.0688	0.0687981	L	0	-0.112024	L	Early	-1	-0.0760237	1.07602	hard	0.180822	0.036	-0.514874	-1	0	-0.514874	0.514874	-0.485126
171	CP24	3	24	hard	1	0.042	0.999323	-0.00067746	W	2	0.0687981	L	Late	1	0.0297981	0.892202	hard	-0.0694756	0.039	-0.547512	-1	0	-0.547512	0.547512	-0.452488
172	CP24	3	25	hard	1	0.03	0.949979	-0.0500206	L	0	-0.00067746	W	Early	-1	0.0413225	0.958677	hard	-0.0493431	0.042	1.41859	1	1.41859	0	1.41859	-0.418591
173	CP24	3	26	hard	1	0.033	1.05254	0.0525416	L	0	-0.0500206	L	Early	-1	-0.0200206	1.02002	hard	0.102562	0.03	-0.453519	-1	0	-0.453519	0.453519	-0.546481
174	CP24	3	27	hard	1	0.036	1.08279	0.0827932	L	0	0.0525416	L	Late	1	0.0195416	0.914458	hard	0.0302516	0.033	-0.483534	-1	0	-0.483534	0.483534	-0.516466
175	CP24	3	28	hard	1	0.039	0.88283	-0.11717	L	0	0.0827932	L	Late	1	0.0467932	0.881207	hard	-0.199963	0.036	-0.514874	-1	0	-0.514874	0.514874	-0.485126
176	CP24	3	29	hard	1	0.042	0.805352	-0.194648	L	0	-0.11717	L	Early	-1	-0.0781699	1.07817	hard	-0.0774783	0.039	-0.547512	-1	0	-0.547512	0.547512	-0.452488
177	CP24	3	30	hard	1	0.045	0.867425	-0.132575	L	0	-0.194648	L	Early	-1	-0.152648	1.15265	hard	0.0620733	0.042	-0.581409	-1	0	-0.581409	0.581409	-0.418591
178	CP24	3	31	hard	1	0.048	0.779946	-0.220054	L	0	-0.132575	L	Early	-1	-0.087575	1.08757	hard	-0.0874787	0.045	-0.616514	-1	0	-0.616514	0.616514	-0.383486
179	CP24	3	32	hard	1	0.051	1.32198	0.321981	L	0	-0.220054	L	Early	-1	-0.172054	1.17205	hard	0.542035	0.048	-0.652763	-1	0	-0.652763	0.652763	-0.347237
180	CP24	3	33	hard	1	0.054	0.966187	-0.0338127	W	2	0.321981	L	Late	1	0.270981	0.627019	hard	-0.355794	0.051	-0.690081	-1	0	-0.690081	0.690081	-0.309919
181	CP24	3	34	hard	1	0.042	1.13387	0.133869	L	0	-0.0338127	W	Early	-1	0.0201873	0.979813	hard	0.167682	0.054	1.27162	1	1.27162	0	1.27162	-0.271622
182	CP24	3	35	hard	1	0.045	0.765496	-0.234504	L	0	0.133869	L	Late	1	0.0918692	0.824131	hard	-0.368374	0.042	-0.581409	-1	0	-0.581409	0.581409	-0.418591
183	CP24	3	36	hard	1	0.048	1.02835	0.0283494	W	2	-0.234504	L	Early	-1	-0.189504	1.1895	hard	0.262854	0.045	-0.616514	-1	0	-0.616514	0.616514	-0.383486
185	CP24	3	39	hard	1	0.042	1.05177	0.0517686	L	0	-0.0489624	L	Early	-1	-0.0129624	1.01296	hard	0.100731	0.036	-0.514874	-1	0	-0.514874	0.514874	-0.485126
186	CP24	3	40	hard	1	0.045	0.782108	-0.217892	L	0	0.0517686	L	Late	1	0.00976859	0.906231	hard	-0.269661	0.042	-0.581409	-1	0	-0.581409	0.581409	-0.418591
187	CP24	3	41	hard	1	0.048	0.945453	-0.0545469	L	0	-0.217892	L	Early	-1	-0.172892	1.17289	hard	0.163345	0.045	-0.616514	-1	0	-0.616514	0.616514	-0.383486
188	CP24	3	42	hard	1	0.051	1.11766	0.117663	L	0	-0.0545469	L	Early	-1	-0.00654688	1.00655	hard	0.17221	0.048	-0.652763	-1	0	-0.652763	0.652763	-0.347237
189	CP24	3	43	hard	1	0.054	0.928795	-0.0712054	L	0	0.117663	L	Late	1	0.0666633	0.831337	hard	-0.188869	0.051	-0.690081	-1	0	-0.690081	0.690081	-0.309919
190	CP24	3	44	hard	1	0.057	0.890075	-0.109925	L	0	-0.0712054	L	Early	-1	-0.0172054	1.01721	hard	-0.0387192	0.054	-0.728378	-1	0	-0.728378	0.728378	-0.271622
191	CP24	3	45	hard	1	0.06	0.951029	-0.0489713	W	2	-0.109925	L	Early	-1	-0.0529246	1.05292	hard	0.0609533	0.057	-0.767556	-1	0	-0.767556	0.767556	-0.232444
192	CP24	3	46	hard	1	0.048	0.901679	-0.0983206	L	0	-0.0489713	W	Early	-1	0.0110287	0.988971	hard	-0.0493493	0.06	1.1925	1	1.1925	0	1.1925	-0.192498
193	CP24	3	47	hard	1	0.051	0.933085	-0.0669152	L	0	-0.0983206	L	Early	-1	-0.0503206	1.05032	hard	0.0314054	0.048	-0.652763	-1	0	-0.652763	0.652763	-0.347237
194	CP24	3	48	hard	1	0.054	0.956321	-0.043679	W	2	-0.0669152	L	Early	-1	-0.0159152	1.01592	hard	0.0232362	0.051	-0.690081	-1	0	-0.690081	0.690081	-0.309919
195	CP24	3	49	hard	1	0.042	0.919419	-0.0805809	L	0	-0.043679	W	Early	-1	0.010321	0.989679	hard	-0.0369019	0.054	1.27162	1	1.27162	0	1.27162	-0.271622
196	CP24	3	50	hard	1	0.045	0.953192	-0.0468085	L	0	-0.0805809	L	Early	-1	-0.0385809	1.03858	hard	0.0337724	0.042	-0.581409	-1	0	-0.581409	0.581409	-0.418591
197	CP24	3	51	hard	1	0.048	1.13746	0.137462	L	0	-0.0468085	L	Early	-1	-0.00180846	1.00181	hard	0.184271	0.045	-0.616514	-1	0	-0.616514	0.616514	-0.383486
198	CP24	3	52	hard	1	0.051	0.940616	-0.0593841	L	0	0.137462	L	Late	1	0.0894622	0.814538	hard	-0.196846	0.048	-0.652763	-1	0	-0.652763	0.652763	-0.347237
199	CP24	3	53	hard	1	0.054	0.961529	-0.0384708	W	2	-0.0593841	L	Early	-1	-0.00838408	1.00838	hard	0.0209133	0.051	-0.690081	-1	0	-0.690081	0.690081	-0.309919
200	CP24	3	54	hard	1	0.042	0.875163	-0.124837	L	0	-0.0384708	W	Early	-1	0.0155292	0.984471	hard	-0.0863666	0.054	1.27162	1	1.27162	0	1.27162	-0.271622
201	CP24	3	55	hard	1	0.045	1.14784	0.147841	L	0	-0.124837	L	Early	-1	-0.0828374	1.08284	hard	0.272679	0.042	-0.581409	-1	0	-0.581409	0.581409	-0.418591
202	CP24	3	56	hard	1	0.048	1.00105	0.00105013	W	2	0.147841	L	Late	1	0.102841	0.807159	hard	-0.146791	0.045	-0.616514	-1	0	-0.616514	0.616514	-0.383486
203	CP24	3	57	hard	1	0.036	1.09482	0.0948199	L	0	0.00105013	W	Late	1	-0.0469499	0.95095	hard	0.0937697	0.048	1.34724	1	1.34724	0	1.34724	-0.347237
204	CP24	3	58	hard	1	0.039	1.08646	0.086461	L	0	0.0948199	L	Late	1	0.0588199	0.86918	hard	-0.00835888	0.036	-0.514874	-1	0	-0.514874	0.514874	-0.485126
205	CP24	3	59	hard	1	0.042	0.756032	-0.243968	L	0	0.086461	L	Late	1	0.047461	0.874539	hard	-0.330429	0.039	-0.547512	-1	0	-0.547512	0.547512	-0.452488
206	CP24	3	60	hard	1	0.045	0.977927	-0.0220726	W	2	-0.243968	L	Early	-1	-0.201968	1.20197	hard	0.221896	0.042	-0.581409	-1	0	-0.581409	0.581409	-0.418591
207	CP24	3	61	hard	1	0.033	0.950145	-0.0498547	L	0	-0.0220726	W	Early	-1	0.0229274	0.977073	hard	-0.027782	0.045	1.38349	1	1.38349	0	1.38349	-0.383486
208	CP24	3	62	hard	1	0.036	0.933499	-0.0665012	L	0	-0.0498547	L	Early	-1	-0.0168547	1.01685	hard	-0.0166465	0.033	-0.483534	-1	0	-0.483534	0.483534	-0.516466
209	CP24	3	63	hard	1	0.039	1.10456	0.104564	L	0	-0.0665012	L	Early	-1	-0.0305012	1.0305	hard	0.171065	0.036	-0.514874	-1	0	-0.514874	0.514874	-0.485126
210	CP24	3	64	hard	1	0.042	0.886293	-0.113707	L	0	0.104564	L	Late	1	0.0655638	0.856436	hard	-0.218271	0.039	-0.547512	-1	0	-0.547512	0.547512	-0.452488
211	CP24	3	65	hard	1	0.045	0.951672	-0.0483277	L	0	-0.113707	L	Early	-1	-0.0717069	1.07171	hard	0.0653793	0.042	-0.581409	-1	0	-0.581409	0.581409	-0.418591
213	CP24	3	68	hard	1	0.054	0.965548	-0.0344521	W	2	-0.148505	L	Early	-1	-0.100505	1.1005	hard	0.114053	0.048	-0.652763	-1	0	-0.652763	0.652763	-0.347237
214	CP24	3	69	hard	1	0.042	0.979603	-0.0203973	W	2	-0.0344521	W	Early	-1	0.0195479	0.980452	hard	0.0140549	0.054	1.27162	1	1.27162	0	1.27162	-0.271622
215	CP24	3	70	hard	1	0.03	1.1212	0.121202	L	0	-0.0203973	W	Early	-1	0.0216027	0.978397	hard	0.141599	0.042	1.41859	1	1.41859	0	1.41859	-0.418591
216	CP24	3	71	hard	1	0.033	1.11221	0.112212	L	0	0.121202	L	Late	1	0.091202	0.848798	hard	-0.00898969	0.03	-0.453519	-1	0	-0.453519	0.453519	-0.546481
217	CP24	3	72	hard	1	0.036	0.99486	-0.00514004	W	2	0.112212	L	Late	1	0.0792123	0.854788	hard	-0.117352	0.033	-0.483534	-1	0	-0.483534	0.483534	-0.516466
218	CP24	3	73	hard	1	0.024	0.745812	-0.254188	L	0	-0.00514004	W	Early	-1	0.03086	0.96914	hard	-0.249048	0.036	1.48513	1	1.48513	0	1.48513	-0.485126
219	CP24	3	74	hard	1	0.027	1.17953	0.179527	L	0	-0.254188	L	Early	-1	-0.230188	1.23019	hard	0.433715	0.024	-0.397518	-1	0	-0.397518	0.397518	-0.602482
221	CP24	4	1	hard	1	0.033	1.05885	0.0588455	L	0	-0.18066	L	Early	-1	-0.15066	1.15066	hard	0.239505	0.03	-0.453519	-1	0	-0.453519	0.453519	-0.546481
222	CP24	4	2	hard	1	0.036	0.945859	-0.0541407	L	0	0.0588455	L	Late	1	0.0258455	0.908155	hard	-0.112986	0.033	-0.483534	-1	0	-0.483534	0.483534	-0.516466
223	CP24	4	3	hard	1	0.039	0.886386	-0.113614	L	0	-0.0541407	L	Early	-1	-0.0181407	1.01814	hard	-0.0594738	0.036	-0.514874	-1	0	-0.514874	0.514874	-0.485126
224	CP24	4	4	hard	1	0.042	1.07153	0.0715326	L	0	-0.113614	L	Early	-1	-0.0746144	1.07461	hard	0.185147	0.039	-0.547512	-1	0	-0.547512	0.547512	-0.452488
225	CP24	4	5	hard	1	0.045	0.820557	-0.179443	L	0	0.0715326	L	Late	1	0.0295326	0.886467	hard	-0.250975	0.042	-0.581409	-1	0	-0.581409	0.581409	-0.418591
226	CP24	4	6	hard	1	0.048	0.910001	-0.0899991	L	0	-0.179443	L	Early	-1	-0.134443	1.13444	hard	0.0894435	0.045	-0.616514	-1	0	-0.616514	0.616514	-0.383486
227	CP24	4	7	hard	1	0.051	1.03436	0.0343647	W	2	-0.0899991	L	Early	-1	-0.0419991	1.042	hard	0.124364	0.048	-0.652763	-1	0	-0.652763	0.652763	-0.347237
228	CP24	4	8	hard	1	0.039	0.898332	-0.101668	L	0	0.0343647	W	Late	1	-0.0166353	0.914635	hard	-0.136032	0.051	1.30992	1	1.30992	0	1.30992	-0.309919
229	CP24	4	9	hard	1	0.042	1.17176	0.171755	L	0	-0.101668	L	Early	-1	-0.0626677	1.06267	hard	0.273423	0.039	-0.547512	-1	0	-0.547512	0.547512	-0.452488
230	CP24	4	10	hard	1	0.045	0.986306	-0.0136945	W	2	0.171755	L	Late	1	0.129755	0.786245	hard	-0.18545	0.042	-0.581409	-1	0	-0.581409	0.581409	-0.418591
231	CP24	4	11	hard	1	0.033	0.880218	-0.119782	L	0	-0.0136945	W	Early	-1	0.0313055	0.968694	hard	-0.106087	0.045	1.38349	1	1.38349	0	1.38349	-0.383486
232	CP24	4	12	hard	1	0.036	1.28413	0.284126	L	0	-0.119782	L	Early	-1	-0.0867817	1.08678	hard	0.403907	0.033	-0.483534	-1	0	-0.483534	0.483534	-0.516466
233	CP24	4	13	hard	1	0.039	1.03697	0.0369712	W	2	0.284126	L	Late	1	0.248126	0.679874	hard	-0.247155	0.036	-0.514874	-1	0	-0.514874	0.514874	-0.485126
234	CP24	4	14	hard	1	0.027	1.05594	0.0559412	L	0	0.0369712	W	Late	1	-0.00202882	0.924029	hard	0.01897	0.039	1.45249	1	1.45249	0	1.45249	-0.452488
235	CP24	4	15	hard	1	0.03	0.980361	-0.0196391	W	2	0.0559412	L	Late	1	0.0289412	0.917059	hard	-0.0755803	0.027	-0.424845	-1	0	-0.424845	0.424845	-0.575155
236	CP24	4	16	hard	1	0.018	0.876771	-0.123229	L	0	-0.0196391	W	Early	-1	0.0103609	0.989639	hard	-0.103589	0.03	1.54648	1	1.54648	0	1.54648	-0.546481
237	CP24	4	17	hard	1	0.021	0.966804	-0.0331964	L	0	-0.123229	L	Early	-1	-0.105229	1.10523	hard	0.0900321	0.018	-0.346881	-1	0	-0.346881	0.346881	-0.653119
238	CP24	4	18	hard	1	0.024	1.14853	0.148529	L	0	-0.0331964	L	Early	-1	-0.0121964	1.0122	hard	0.181726	0.021	-0.371534	-1	0	-0.371534	0.371534	-0.628466
239	CP24	4	19	hard	1	0.027	0.973244	-0.0267565	W	2	0.148529	L	Late	1	0.124529	0.827471	hard	-0.175286	0.024	-0.397518	-1	0	-0.397518	0.397518	-0.602482
240	CP24	4	20	hard	1	0.015	0.904514	-0.0954862	L	0	-0.0267565	W	Early	-1	0.000243527	0.999756	hard	-0.0687297	0.027	1.57515	1	1.57515	0	1.57515	-0.575155
241	CP24	4	21	hard	1	0.018	1.3541	0.354098	L	0	-0.0954862	L	Early	-1	-0.0804862	1.08049	hard	0.449584	0.015	-0.323539	-1	0	-0.323539	0.323539	-0.676461
242	CP24	4	22	hard	1	0.021	1.12161	0.121609	L	0	0.354098	L	Late	1	0.336098	0.627902	hard	-0.232489	0.018	-0.346881	-1	0	-0.346881	0.346881	-0.653119
243	CP24	4	23	hard	1	0.024	0.968598	-0.0314018	L	0	0.121609	L	Late	1	0.100609	0.857391	hard	-0.153011	0.021	-0.371534	-1	0	-0.371534	0.371534	-0.628466
244	CP24	4	24	hard	1	0.027	0.837028	-0.162972	L	0	-0.0314018	L	Early	-1	-0.00740176	1.0074	hard	-0.13157	0.024	-0.397518	-1	0	-0.397518	0.397518	-0.602482
245	CP24	4	25	hard	1	0.03	0.897422	-0.102578	L	0	-0.162972	L	Early	-1	-0.135972	1.13597	hard	0.0603937	0.027	-0.424845	-1	0	-0.424845	0.424845	-0.575155
246	CP24	4	26	hard	1	0.033	0.979966	-0.0200344	W	2	-0.102578	L	Early	-1	-0.0725781	1.07258	hard	0.0825437	0.03	-0.453519	-1	0	-0.453519	0.453519	-0.546481
247	CP24	4	27	hard	1	0.021	1.08624	0.0862372	L	0	-0.0200344	W	Early	-1	0.0129656	0.987034	hard	0.106272	0.033	1.51647	1	1.51647	0	1.51647	-0.516466
248	CP24	4	28	hard	1	0.024	0.903688	-0.096312	L	0	0.0862372	L	Late	1	0.0652372	0.892763	hard	-0.182549	0.021	-0.371534	-1	0	-0.371534	0.371534	-0.628466
249	CP24	4	29	hard	1	0.027	0.959981	-0.0400193	L	0	-0.096312	L	Early	-1	-0.072312	1.07231	hard	0.0562926	0.024	-0.397518	-1	0	-0.397518	0.397518	-0.602482
250	CP24	4	30	hard	1	0.03	1.10443	0.104428	L	0	-0.0400193	L	Early	-1	-0.0130193	1.01302	hard	0.144447	0.027	-0.424845	-1	0	-0.424845	0.424845	-0.575155
251	CP24	4	31	hard	1	0.033	1.01836	0.0183571	W	2	0.104428	L	Late	1	0.0744278	0.865572	hard	-0.0860707	0.03	-0.453519	-1	0	-0.453519	0.453519	-0.546481
252	CP24	4	32	hard	1	0.021	1.05389	0.0538943	L	0	0.0183571	W	Late	1	-0.0146429	0.948643	hard	0.0355372	0.033	1.51647	1	1.51647	0	1.51647	-0.516466
253	CP24	4	33	hard	1	0.024	1.02713	0.0271325	L	0	0.0538943	L	Late	1	0.0328943	0.925106	hard	-0.0267618	0.021	-0.371534	-1	0	-0.371534	0.371534	-0.628466
254	CP24	4	34	hard	1	0.027	0.934132	-0.0658676	L	0	0.0271325	L	Late	1	0.0031325	0.948868	hard	-0.0930001	0.024	-0.397518	-1	0	-0.397518	0.397518	-0.602482
255	CP24	4	35	hard	1	0.03	0.857618	-0.142382	L	0	-0.0658676	L	Early	-1	-0.0388676	1.03887	hard	-0.0765142	0.027	-0.424845	-1	0	-0.424845	0.424845	-0.575155
256	CP24	4	36	hard	1	0.033	1.0022	0.00220224	W	2	-0.142382	L	Early	-1	-0.112382	1.11238	hard	0.144584	0.03	-0.453519	-1	0	-0.453519	0.453519	-0.546481
257	CP24	4	37	hard	1	0.021	0.968134	-0.0318663	L	0	0.00220224	W	Late	1	-0.0307978	0.964798	hard	-0.0340686	0.033	1.51647	1	1.51647	0	1.51647	-0.516466
258	CP24	4	38	hard	1	0.024	0.909276	-0.0907241	L	0	-0.0318663	L	Early	-1	-0.0108663	1.01087	hard	-0.0588578	0.021	-0.371534	-1	0	-0.371534	0.371534	-0.628466
259	CP24	4	39	hard	1	0.027	0.972057	-0.0279427	L	0	-0.0907241	L	Early	-1	-0.0667241	1.06672	hard	0.0627814	0.024	-0.397518	-1	0	-0.397518	0.397518	-0.602482
260	CP24	4	40	hard	1	0.03	0.856164	-0.143836	L	0	-0.0279427	L	Early	-1	-0.000942658	1.00094	hard	-0.115893	0.027	-0.424845	-1	0	-0.424845	0.424845	-0.575155
261	CP24	4	41	hard	1	0.033	1.15504	0.155045	L	0	-0.143836	L	Early	-1	-0.113836	1.11384	hard	0.298881	0.03	-0.453519	-1	0	-0.453519	0.453519	-0.546481
262	CP24	4	42	hard	1	0.036	0.940249	-0.0597509	L	0	0.155045	L	Late	1	0.122045	0.811955	hard	-0.214796	0.033	-0.483534	-1	0	-0.483534	0.483534	-0.516466
263	CP24	4	43	hard	1	0.039	1.01278	0.0127821	W	2	-0.0597509	L	Early	-1	-0.0237509	1.02375	hard	0.072533	0.036	-0.514874	-1	0	-0.514874	0.514874	-0.485126
264	CP24	4	44	hard	1	0.027	0.986341	-0.0136593	W	2	0.0127821	W	Late	1	-0.0262179	0.948218	hard	-0.0264413	0.039	1.45249	1	1.45249	0	1.45249	-0.452488
265	CP24	4	45	hard	1	0.015	1.02683	0.026826	L	0	-0.0136593	W	Early	-1	0.0133407	0.986659	hard	0.0404853	0.027	1.57515	1	1.57515	0	1.57515	-0.575155
266	CP24	4	46	hard	1	0.018	0.984644	-0.0153561	W	2	0.026826	L	Late	1	0.011826	0.958174	hard	-0.0421822	0.015	-0.323539	-1	0	-0.323539	0.323539	-0.676461
267	CP24	4	47	hard	1	0.015	1.09719	0.0971861	L	0	-0.0153561	W	Early	-1	0.00264386	0.997356	hard	0.112542	0.018	1.65312	1	1.65312	0	1.65312	-0.653119
268	CP24	4	48	hard	1	0.018	1.04859	0.0485889	L	0	0.0971861	L	Late	1	0.0821861	0.887814	hard	-0.0485972	0.015	-0.323539	-1	0	-0.323539	0.323539	-0.676461
269	CP24	4	49	hard	1	0.021	1.0063	0.00630164	W	2	0.0485889	L	Late	1	0.0305889	0.933411	hard	-0.0422872	0.018	-0.346881	-1	0	-0.346881	0.346881	-0.653119
270	CP24	4	50	hard	1	0.015	1.0819	0.0819037	L	0	0.00630164	W	Late	1	-0.0146984	0.972698	hard	0.0756021	0.021	1.62847	1	1.62847	0	1.62847	-0.628466
271	CP24	4	51	hard	1	0.018	0.930585	-0.069415	L	0	0.0819037	L	Late	1	0.0669037	0.903096	hard	-0.151319	0.015	-0.323539	-1	0	-0.323539	0.323539	-0.676461
272	CP24	4	52	hard	1	0.021	1.02558	0.0255759	L	0	-0.069415	L	Early	-1	-0.051415	1.05141	hard	0.0949908	0.018	-0.346881	-1	0	-0.346881	0.346881	-0.653119
273	CP24	4	53	hard	1	0.024	1.00709	0.00709085	W	2	0.0255759	L	Late	1	0.00457588	0.953424	hard	-0.018485	0.021	-0.371534	-1	0	-0.371534	0.371534	-0.628466
274	CP24	4	54	hard	1	0.015	0.905569	-0.0944307	L	0	0.00709085	W	Late	1	-0.0169092	0.968909	hard	-0.101522	0.024	1.60248	1	1.60248	0	1.60248	-0.602482
275	CP24	4	55	hard	1	0.018	0.936599	-0.0634014	L	0	-0.0944307	L	Early	-1	-0.0794307	1.07943	hard	0.0310294	0.015	-0.323539	-1	0	-0.323539	0.323539	-0.676461
276	CP24	4	56	hard	1	0.021	1.18589	0.185892	L	0	-0.0634014	L	Early	-1	-0.0454014	1.0454	hard	0.249293	0.018	-0.346881	-1	0	-0.346881	0.346881	-0.653119
277	CP24	4	57	hard	1	0.024	1.10274	0.102741	L	0	0.185892	L	Late	1	0.164892	0.793108	hard	-0.0831508	0.021	-0.371534	-1	0	-0.371534	0.371534	-0.628466
278	CP24	4	58	hard	1	0.027	1.02719	0.0271873	L	0	0.102741	L	Late	1	0.0787413	0.873259	hard	-0.075554	0.024	-0.397518	-1	0	-0.397518	0.397518	-0.602482
279	CP24	4	59	hard	1	0.03	0.771097	-0.228903	L	0	0.0271873	L	Late	1	0.000187254	0.945813	hard	-0.25609	0.027	-0.424845	-1	0	-0.424845	0.424845	-0.575155
280	CP24	4	60	hard	1	0.033	1.06391	0.0639062	L	0	-0.228903	L	Early	-1	-0.198903	1.1989	hard	0.292809	0.03	-0.453519	-1	0	-0.453519	0.453519	-0.546481
281	CP24	4	61	hard	1	0.036	0.935253	-0.0647468	L	0	0.0639062	L	Late	1	0.0309062	0.903094	hard	-0.128653	0.033	-0.483534	-1	0	-0.483534	0.483534	-0.516466
282	CP24	4	62	hard	1	0.039	0.899714	-0.100286	L	0	-0.0647468	L	Early	-1	-0.0287468	1.02875	hard	-0.0355394	0.036	-0.514874	-1	0	-0.514874	0.514874	-0.485126
283	CP24	4	63	hard	1	0.042	1.14445	0.144449	L	0	-0.100286	L	Early	-1	-0.0612862	1.06129	hard	0.244735	0.039	-0.547512	-1	0	-0.547512	0.547512	-0.452488
284	CP24	4	64	hard	1	0.045	0.831243	-0.168757	L	0	0.144449	L	Late	1	0.102449	0.813551	hard	-0.313207	0.042	-0.581409	-1	0	-0.581409	0.581409	-0.418591
285	CP24	4	65	hard	1	0.048	1.01796	0.017959	W	2	-0.168757	L	Early	-1	-0.123757	1.12376	hard	0.186716	0.045	-0.616514	-1	0	-0.616514	0.616514	-0.383486
286	CP24	4	66	hard	1	0.036	0.966549	-0.0334509	W	2	0.017959	W	Late	1	-0.030041	0.934041	hard	-0.0514099	0.048	1.34724	1	1.34724	0	1.34724	-0.347237
287	CP24	4	67	hard	1	0.024	1.16318	0.163182	L	0	-0.0334509	W	Early	-1	0.0025491	0.997451	hard	0.196633	0.036	1.48513	1	1.48513	0	1.48513	-0.485126
288	CP24	4	68	hard	1	0.027	0.899596	-0.100404	L	0	0.163182	L	Late	1	0.139182	0.812818	hard	-0.263586	0.024	-0.397518	-1	0	-0.397518	0.397518	-0.602482
289	CP24	4	69	hard	1	0.03	1.05298	0.0529785	L	0	-0.100404	L	Early	-1	-0.0734038	1.0734	hard	0.153382	0.027	-0.424845	-1	0	-0.424845	0.424845	-0.575155
290	CP24	4	70	hard	1	0.033	0.991742	-0.00825831	W	2	0.0529785	L	Late	1	0.0229785	0.917021	hard	-0.0612368	0.03	-0.453519	-1	0	-0.453519	0.453519	-0.546481
291	CP24	4	71	hard	1	0.021	0.99844	-0.00155997	W	2	-0.00825831	W	Early	-1	0.0247417	0.975258	hard	0.00669834	0.033	1.51647	1	1.51647	0	1.51647	-0.516466
292	CP24	4	72	hard	1	0.015	0.877819	-0.122181	L	0	-0.00155997	W	Early	-1	0.01944	0.98056	hard	-0.120621	0.021	1.62847	1	1.62847	0	1.62847	-0.628466
293	CP24	4	73	hard	1	0.018	1.08407	0.0840716	L	0	-0.122181	L	Early	-1	-0.107181	1.10718	hard	0.206252	0.015	-0.323539	-1	0	-0.323539	0.323539	-0.676461
294	CP24	4	74	hard	1	0.021	0.857765	-0.142235	L	0	0.0840716	L	Late	1	0.0660716	0.897928	hard	-0.226307	0.018	-0.346881	-1	0	-0.346881	0.346881	-0.653119
296	CP24	1	1	easy	0	0.125	0.681961	-0.318039	L	0	0.0133095	W	Late	1	-0.0106905	0.96269	hard	-0.331348	0.024	1.60248	1	1.60248	0	1.60248	-0.602482
297	CP24	1	2	easy	0	0.137	1.11142	0.111417	W	2	-0.318039	L	Early	-1	-0.193039	1.19304	easy	0.429456	0.125	-1.61171	-1	0	-1.61171	1.61171	0.611708
298	CP24	1	3	easy	0	0.134	1.04181	0.0418085	W	2	0.111417	W	Late	1	-0.0255831	0.751583	easy	-0.0696084	0.137	0.294075	1	0.294075	0	0.294075	0.705925
299	CP24	1	4	easy	0	0.131	0.954135	-0.0458654	W	2	0.0418085	W	Late	1	-0.0921915	0.824192	easy	-0.0876739	0.134	0.315691	1	0.315691	0	0.315691	0.684309
300	CP24	1	5	easy	0	0.128	0.864899	-0.135101	L	0	-0.0458654	W	Early	-1	0.0851346	0.914865	easy	-0.089236	0.131	0.338582	1	0.338582	0	0.338582	0.661418
301	CP24	1	6	easy	0	0.14	0.907953	-0.0920472	W	2	-0.135101	L	Early	-1	-0.00710136	1.0071	easy	0.0430542	0.128	-1.63723	-1	0	-1.63723	1.63723	0.637226
302	CP24	1	7	easy	0	0.137	0.900958	-0.0990423	W	2	-0.0920472	W	Early	-1	0.0479528	0.952047	easy	-0.00699509	0.14	0.273698	1	0.273698	0	0.273698	0.726302
303	CP24	1	8	easy	0	0.134	0.934206	-0.0657944	W	2	-0.0990423	W	Early	-1	0.0379577	0.962042	easy	0.0332479	0.137	0.294075	1	0.294075	0	0.294075	0.705925
304	CP24	1	9	easy	0	0.131	0.847863	-0.152137	L	0	-0.0657944	W	Early	-1	0.0682056	0.931794	easy	-0.0863422	0.134	0.315691	1	0.315691	0	0.315691	0.684309
305	CP24	1	10	easy	0	0.143	0.850997	-0.149003	L	0	-0.152137	L	Early	-1	-0.0211367	1.02114	easy	0.00313407	0.131	-1.66142	-1	0	-1.66142	1.66142	0.661418
306	CP24	1	11	easy	0	0.155	0.884969	-0.115031	W	2	-0.149003	L	Early	-1	-0.00600261	1.006	easy	0.0339718	0.143	-1.74548	-1	0	-1.74548	1.74548	0.745478
307	CP24	1	12	easy	0	0.152	0.968253	-0.0317469	W	2	-0.115031	W	Early	-1	0.0399692	0.960031	easy	0.0832839	0.155	0.188958	1	0.188958	0	0.188958	0.811042
308	CP24	1	13	easy	0	0.149	0.961439	-0.0385611	W	2	-0.0317469	W	Early	-1	0.120253	0.879747	easy	-0.00681421	0.152	0.203771	1	0.203771	0	0.203771	0.796229
309	CP24	1	14	easy	0	0.146	0.835392	-0.164608	L	0	-0.0385611	W	Early	-1	0.110439	0.889561	easy	-0.126047	0.149	0.219604	1	0.219604	0	0.219604	0.780396
310	CP24	1	15	easy	0	0.158	0.9495	-0.0504996	W	2	-0.164608	L	Early	-1	-0.0186084	1.01861	easy	0.114109	0.146	-1.76349	-1	0	-1.76349	1.76349	0.763495
311	CP24	1	16	easy	0	0.155	1.05412	0.0541156	W	2	-0.0504996	W	Early	-1	0.1075	0.8925	easy	0.104615	0.158	0.175117	1	0.175117	0	0.175117	0.824883
312	CP24	1	17	easy	0	0.152	1.02924	0.0292427	W	2	0.0541156	W	Late	1	-0.100884	0.790884	easy	-0.0248728	0.155	0.188958	1	0.188958	0	0.188958	0.811042
313	CP24	1	18	easy	0	0.149	0.91317	-0.0868302	W	2	0.0292427	W	Late	1	-0.122757	0.818757	easy	-0.116073	0.152	0.203771	1	0.203771	0	0.203771	0.796229
314	CP24	1	19	easy	0	0.146	0.988075	-0.0119252	W	2	-0.0868302	W	Early	-1	0.0621698	0.93783	easy	0.074905	0.149	0.219604	1	0.219604	0	0.219604	0.780396
315	CP24	1	20	easy	0	0.143	0.972853	-0.0271465	W	2	-0.0119252	W	Early	-1	0.134075	0.865925	easy	-0.0152213	0.146	0.236505	1	0.236505	0	0.236505	0.763495
316	CP24	1	21	easy	0	0.14	1.01844	0.0184435	W	2	-0.0271465	W	Early	-1	0.115853	0.884147	easy	0.04559	0.143	0.254522	1	0.254522	0	0.254522	0.745478
317	CP24	1	22	easy	0	0.137	0.982753	-0.0172466	W	2	0.0184435	W	Late	1	-0.121557	0.841557	easy	-0.03569	0.14	0.273698	1	0.273698	0	0.273698	0.726302
318	CP24	1	23	easy	0	0.134	0.948146	-0.0518543	W	2	-0.0172466	W	Early	-1	0.119753	0.880247	easy	-0.0346077	0.137	0.294075	1	0.294075	0	0.294075	0.705925
319	CP24	1	24	easy	0	0.131	0.963124	-0.0368763	W	2	-0.0518543	W	Early	-1	0.0821457	0.917854	easy	0.014978	0.134	0.315691	1	0.315691	0	0.315691	0.684309
320	CP24	1	25	easy	0	0.128	1.10881	0.10881	W	2	-0.0368763	W	Early	-1	0.0941237	0.905876	easy	0.145686	0.131	0.338582	1	0.338582	0	0.338582	0.661418
321	CP24	1	26	easy	0	0.125	1.07555	0.0755473	W	2	0.10881	W	Late	1	-0.0191899	0.76319	easy	-0.0332628	0.128	0.362774	1	0.362774	0	0.362774	0.637226
322	CP24	1	27	easy	0	0.122	0.931642	-0.068358	W	2	0.0755473	W	Late	1	-0.0494527	0.799453	easy	-0.143905	0.125	0.388292	1	0.388292	0	0.388292	0.611708
323	CP24	1	28	easy	0	0.119	1.01816	0.0181557	W	2	-0.068358	W	Early	-1	0.053642	0.946358	easy	0.0865137	0.122	0.415149	1	0.415149	0	0.415149	0.584851
324	CP24	1	29	easy	0	0.116	0.974418	-0.0255818	W	2	0.0181557	W	Late	1	-0.100844	0.862844	easy	-0.0437375	0.119	0.443352	1	0.443352	0	0.443352	0.556648
325	CP24	1	30	easy	0	0.113	0.971326	-0.0286744	W	2	-0.0255818	W	Early	-1	0.0904182	0.909582	easy	-0.00309259	0.116	0.4729	1	0.4729	0	0.4729	0.5271
326	CP24	1	31	easy	0	0.11	1.02774	0.0277371	W	2	-0.0286744	W	Early	-1	0.0843256	0.915674	easy	0.0564115	0.113	0.50378	1	0.50378	0	0.50378	0.49622
327	CP24	1	32	easy	0	0.107	1.09506	0.0950649	W	2	0.0277371	W	Late	1	-0.0822629	0.862263	easy	0.0673279	0.11	0.535969	1	0.535969	0	0.535969	0.464031
328	CP24	1	33	easy	0	0.104	0.952164	-0.0478359	W	2	0.0950649	W	Late	1	-0.0119351	0.797935	easy	-0.142901	0.107	0.569431	1	0.569431	0	0.569431	0.430569
329	CP24	1	34	easy	0	0.101	0.998237	-0.00176267	W	2	-0.0478359	W	Early	-1	0.0561641	0.943836	easy	0.0460732	0.104	0.604121	1	0.604121	0	0.604121	0.395879
330	CP24	1	35	easy	0	0.098	1.11571	0.115714	L	0	-0.00176267	W	Early	-1	0.0992373	0.900763	easy	0.117476	0.101	0.639978	1	0.639978	0	0.639978	0.360022
331	CP24	1	36	easy	0	0.11	1.14344	0.143439	L	0	0.115714	L	Late	1	0.0177137	0.786286	easy	0.0277255	0.098	-1.32307	-1	0	-1.32307	1.32307	0.323068
332	CP24	1	37	easy	0	0.122	0.870772	-0.129228	L	0	0.143439	L	Late	1	0.0334392	0.746561	easy	-0.272667	0.11	-1.46403	-1	0	-1.46403	1.46403	0.464031
333	CP24	1	38	easy	0	0.134	1.00845	0.00844988	W	2	-0.129228	L	Early	-1	-0.00722793	1.00723	easy	0.137678	0.122	-1.58485	-1	0	-1.58485	1.58485	0.584851
334	CP24	1	39	easy	0	0.131	0.926148	-0.0738517	W	2	0.00844988	W	Late	1	-0.12555	0.85755	easy	-0.0823016	0.134	0.315691	1	0.315691	0	0.315691	0.684309
335	CP24	1	40	easy	0	0.128	1.08437	0.0843696	W	2	-0.0738517	W	Early	-1	0.0571483	0.942852	easy	0.158221	0.131	0.338582	1	0.338582	0	0.338582	0.661418
336	CP24	1	41	easy	0	0.125	0.982354	-0.0176464	W	2	0.0843696	W	Late	1	-0.0436304	0.78763	easy	-0.102016	0.128	0.362774	1	0.362774	0	0.362774	0.637226
337	CP24	1	42	easy	0	0.122	1.0503	0.0503007	W	2	-0.0176464	W	Early	-1	0.107354	0.892646	easy	0.0679471	0.125	0.388292	1	0.388292	0	0.388292	0.611708
338	CP24	1	43	easy	0	0.119	0.949003	-0.0509969	W	2	0.0503007	W	Late	1	-0.0716993	0.827699	easy	-0.101298	0.122	0.415149	1	0.415149	0	0.415149	0.584851
339	CP24	1	44	easy	0	0.116	0.937304	-0.0626963	W	2	-0.0509969	W	Early	-1	0.0680031	0.931997	easy	-0.0116994	0.119	0.443352	1	0.443352	0	0.443352	0.556648
340	CP24	1	45	easy	0	0.113	1.00539	0.00538765	W	2	-0.0626963	W	Early	-1	0.0533037	0.946696	easy	0.0680839	0.116	0.4729	1	0.4729	0	0.4729	0.5271
341	CP24	1	46	easy	0	0.11	1.01449	0.0144922	W	2	0.00538765	W	Late	1	-0.107612	0.881612	easy	0.00910457	0.113	0.50378	1	0.50378	0	0.50378	0.49622
342	CP24	1	47	easy	0	0.107	0.883287	-0.116713	L	0	0.0144922	W	Late	1	-0.0955078	0.875508	easy	-0.131205	0.11	0.535969	1	0.535969	0	0.535969	0.464031
343	CP24	1	48	easy	0	0.119	1.00159	0.00159034	W	2	-0.116713	L	Early	-1	-0.00971305	1.00971	easy	0.118303	0.107	-1.43057	-1	0	-1.43057	1.43057	0.430569
344	CP24	1	49	easy	0	0.116	0.970996	-0.0290037	W	2	0.00159034	W	Late	1	-0.11741	0.87941	easy	-0.030594	0.119	0.443352	1	0.443352	0	0.443352	0.556648
345	CP24	1	50	easy	0	0.113	1.08014	0.0801357	W	2	-0.0290037	W	Early	-1	0.0869963	0.913004	easy	0.109139	0.116	0.4729	1	0.4729	0	0.4729	0.5271
346	CP24	1	51	easy	0	0.11	1.0088	0.00879625	W	2	0.0801357	W	Late	1	-0.0328643	0.806864	easy	-0.0713394	0.113	0.50378	1	0.50378	0	0.50378	0.49622
347	CP24	1	52	easy	0	0.107	1.03805	0.0380467	W	2	0.00879625	W	Late	1	-0.101204	0.881204	easy	0.0292504	0.11	0.535969	1	0.535969	0	0.535969	0.464031
348	CP24	1	53	easy	0	0.104	1.07701	0.0770068	W	2	0.0380467	W	Late	1	-0.0689533	0.854953	easy	0.0389601	0.107	0.569431	1	0.569431	0	0.569431	0.430569
349	CP24	1	54	easy	0	0.101	1.00644	0.0064426	W	2	0.0770068	W	Late	1	-0.0269932	0.818993	easy	-0.0705642	0.104	0.604121	1	0.604121	0	0.604121	0.395879
350	CP24	1	55	easy	0	0.098	1.01612	0.0161189	W	2	0.0064426	W	Late	1	-0.0945574	0.892557	easy	0.0096763	0.101	0.639978	1	0.639978	0	0.639978	0.360022
351	CP24	1	56	easy	0	0.095	1.01589	0.0158927	W	2	0.0161189	W	Late	1	-0.0818811	0.885881	easy	-0.000226214	0.098	0.676932	1	0.676932	0	0.676932	0.323068
352	CP24	1	57	easy	0	0.092	1.10161	0.101608	L	0	0.0158927	W	Late	1	-0.0791073	0.889107	easy	0.0857153	0.095	0.714898	1	0.714898	0	0.714898	0.285102
353	CP24	1	58	easy	0	0.104	0.945998	-0.0540018	W	2	0.101608	L	Late	1	0.00960804	0.806392	easy	-0.15561	0.092	-1.24622	-1	0	-1.24622	1.24622	0.24622
354	CP24	1	59	easy	0	0.101	0.925332	-0.0746676	W	2	-0.0540018	W	Early	-1	0.0499982	0.950002	easy	-0.0206658	0.104	0.604121	1	0.604121	0	0.604121	0.395879
355	CP24	1	60	easy	0	0.098	1.01605	0.0160513	W	2	-0.0746676	W	Early	-1	0.0263324	0.973668	easy	0.090719	0.101	0.639978	1	0.639978	0	0.639978	0.360022
356	CP24	1	61	easy	0	0.095	1.02592	0.0259158	W	2	0.0160513	W	Late	1	-0.0819487	0.885949	easy	0.00986446	0.098	0.676932	1	0.676932	0	0.676932	0.323068
357	CP24	1	62	easy	0	0.092	1.07562	0.0756238	W	2	0.0259158	W	Late	1	-0.0690842	0.879084	easy	0.049708	0.095	0.714898	1	0.714898	0	0.714898	0.285102
358	CP24	1	63	easy	0	0.089	0.876303	-0.123697	L	0	0.0756238	W	Late	1	-0.0163762	0.832376	easy	-0.199321	0.092	0.75378	1	0.75378	0	0.75378	0.24622
359	CP24	1	64	easy	0	0.101	1.03633	0.0363345	W	2	-0.123697	L	Early	-1	-0.0346975	1.0347	easy	0.160032	0.089	-1.20653	-1	0	-1.20653	1.20653	0.206529
360	CP24	1	65	easy	0	0.098	1.05673	0.0567343	W	2	0.0363345	W	Late	1	-0.0646655	0.862666	easy	0.0203999	0.101	0.639978	1	0.639978	0	0.639978	0.360022
361	CP24	1	66	easy	0	0.095	1.09732	0.0973228	L	0	0.0567343	W	Late	1	-0.0412657	0.845266	easy	0.0405885	0.098	0.676932	1	0.676932	0	0.676932	0.323068
362	CP24	1	67	easy	0	0.107	1.06821	0.0682071	W	2	0.0973228	L	Late	1	0.00232281	0.807677	easy	-0.0291157	0.095	-1.2851	-1	0	-1.2851	1.2851	0.285102
363	CP24	1	68	easy	0	0.104	0.948631	-0.0513693	W	2	0.0682071	W	Late	1	-0.0387929	0.824793	easy	-0.119576	0.107	0.569431	1	0.569431	0	0.569431	0.430569
364	CP24	1	69	easy	0	0.101	1.08001	0.0800113	W	2	-0.0513693	W	Early	-1	0.0526307	0.947369	easy	0.131381	0.104	0.604121	1	0.604121	0	0.604121	0.395879
365	CP24	1	70	easy	0	0.098	1.16064	0.16064	L	0	0.0800113	W	Late	1	-0.0209887	0.818989	easy	0.0806283	0.101	0.639978	1	0.639978	0	0.639978	0.360022
366	CP24	1	71	easy	0	0.11	1.06171	0.0617106	W	2	0.16064	L	Late	1	0.0626396	0.74136	easy	-0.098929	0.098	-1.32307	-1	0	-1.32307	1.32307	0.323068
367	CP24	1	72	easy	0	0.107	0.933194	-0.0668062	W	2	0.0617106	W	Late	1	-0.0482894	0.828289	easy	-0.128517	0.11	0.535969	1	0.535969	0	0.535969	0.464031
368	CP24	1	73	easy	0	0.104	0.894173	-0.105827	L	0	-0.0668062	W	Early	-1	0.0401938	0.959806	easy	-0.0390204	0.107	0.569431	1	0.569431	0	0.569431	0.430569
369	CP24	1	74	easy	0	0.116	0.99514	-0.00486039	W	2	-0.105827	L	Early	-1	-0.00182657	1.00183	easy	0.100966	0.104	-1.39588	-1	0	-1.39588	1.39588	0.395879
371	CP24	2	1	easy	0	0.11	1.00156	0.00156297	W	2	0.0171089	W	Late	1	-0.0958911	0.869891	easy	-0.0155459	0.113	0.50378	1	0.50378	0	0.50378	0.49622
372	CP24	2	2	easy	0	0.107	1.01839	0.01839	W	2	0.00156297	W	Late	1	-0.108437	0.888437	easy	0.0168271	0.11	0.535969	1	0.535969	0	0.535969	0.464031
373	CP24	2	3	easy	0	0.104	0.953415	-0.0465851	W	2	0.01839	W	Late	1	-0.08861	0.87461	easy	-0.0649751	0.107	0.569431	1	0.569431	0	0.569431	0.430569
374	CP24	2	4	easy	0	0.101	0.929426	-0.070574	W	2	-0.0465851	W	Early	-1	0.0574149	0.942585	easy	-0.0239889	0.104	0.604121	1	0.604121	0	0.604121	0.395879
375	CP24	2	5	easy	0	0.098	0.957045	-0.0429545	W	2	-0.070574	W	Early	-1	0.030426	0.969574	easy	0.0276195	0.101	0.639978	1	0.639978	0	0.639978	0.360022
376	CP24	2	6	easy	0	0.095	0.89282	-0.10718	L	0	-0.0429545	W	Early	-1	0.0550455	0.944955	easy	-0.064225	0.098	0.676932	1	0.676932	0	0.676932	0.323068
377	CP24	2	7	easy	0	0.107	0.879401	-0.120599	L	0	-0.10718	L	Early	-1	-0.0121796	1.01218	easy	-0.0134193	0.095	-1.2851	-1	0	-1.2851	1.2851	0.285102
378	CP24	2	8	easy	0	0.119	0.986344	-0.0136562	W	2	-0.120599	L	Early	-1	-0.0135989	1.0136	easy	0.106943	0.107	-1.43057	-1	0	-1.43057	1.43057	0.430569
379	CP24	2	9	easy	0	0.116	0.793206	-0.206794	L	0	-0.0136562	W	Early	-1	0.105344	0.894656	easy	-0.193138	0.119	0.443352	1	0.443352	0	0.443352	0.556648
380	CP24	2	10	easy	0	0.128	0.95043	-0.0495699	W	2	-0.206794	L	Early	-1	-0.090794	1.09079	easy	0.157224	0.116	-1.5271	-1	0	-1.5271	1.5271	0.5271
381	CP24	2	11	easy	0	0.125	0.966653	-0.0333471	W	2	-0.0495699	W	Early	-1	0.0784301	0.92157	easy	0.0162228	0.128	0.362774	1	0.362774	0	0.362774	0.637226
382	CP24	2	12	easy	0	0.122	1.00592	0.00592004	W	2	-0.0333471	W	Early	-1	0.0916529	0.908347	easy	0.0392671	0.125	0.388292	1	0.388292	0	0.388292	0.611708
383	CP24	2	13	easy	0	0.119	1.15485	0.15485	L	0	0.00592004	W	Late	1	-0.11608	0.87208	easy	0.14893	0.122	0.415149	1	0.415149	0	0.415149	0.584851
384	CP24	2	14	easy	0	0.131	0.923438	-0.0765616	W	2	0.15485	L	Late	1	0.0358504	0.72615	easy	-0.231412	0.119	-1.55665	-1	0	-1.55665	1.55665	0.556648
385	CP24	2	15	easy	0	0.128	0.851888	-0.148112	L	0	-0.0765616	W	Early	-1	0.0544384	0.945562	easy	-0.0715507	0.131	0.338582	1	0.338582	0	0.338582	0.661418
386	CP24	2	16	easy	0	0.14	1.00959	0.00958608	W	2	-0.148112	L	Early	-1	-0.0201123	1.02011	easy	0.157698	0.128	-1.63723	-1	0	-1.63723	1.63723	0.637226
387	CP24	2	17	easy	0	0.137	0.847206	-0.152794	L	0	0.00958608	W	Late	1	-0.130414	0.850414	easy	-0.16238	0.14	0.273698	1	0.273698	0	0.273698	0.726302
388	CP24	2	18	easy	0	0.149	0.955445	-0.0445551	W	2	-0.152794	L	Early	-1	-0.0157935	1.01579	easy	0.108238	0.137	-1.70593	-1	0	-1.70593	1.70593	0.705925
389	CP24	2	19	easy	0	0.146	0.944561	-0.0554395	W	2	-0.0445551	W	Early	-1	0.104445	0.895555	easy	-0.0108843	0.149	0.219604	1	0.219604	0	0.219604	0.780396
390	CP24	2	20	easy	0	0.143	0.982856	-0.0171439	W	2	-0.0554395	W	Early	-1	0.0905605	0.909439	easy	0.0382956	0.146	0.236505	1	0.236505	0	0.236505	0.763495
391	CP24	2	21	easy	0	0.14	1.02132	0.0213205	W	2	-0.0171439	W	Early	-1	0.125856	0.874144	easy	0.0384645	0.143	0.254522	1	0.254522	0	0.254522	0.745478
392	CP24	2	22	easy	0	0.137	1.01908	0.0190811	W	2	0.0213205	W	Late	1	-0.118679	0.838679	easy	-0.00223947	0.14	0.273698	1	0.273698	0	0.273698	0.726302
393	CP24	2	23	easy	0	0.134	1.11684	0.116837	W	2	0.0190811	W	Late	1	-0.117919	0.843919	easy	0.0977556	0.137	0.294075	1	0.294075	0	0.294075	0.705925
394	CP24	2	24	easy	0	0.131	1.01404	0.0140449	W	2	0.116837	W	Late	1	-0.0171634	0.749163	easy	-0.102792	0.134	0.315691	1	0.315691	0	0.315691	0.684309
395	CP24	2	25	easy	0	0.128	0.96158	-0.03842	W	2	0.0140449	W	Late	1	-0.116955	0.854955	easy	-0.0524649	0.131	0.338582	1	0.338582	0	0.338582	0.661418
396	CP24	2	26	easy	0	0.125	0.879444	-0.120556	W	2	-0.03842	W	Early	-1	0.08958	0.91042	easy	-0.0821361	0.128	0.362774	1	0.362774	0	0.362774	0.637226
397	CP24	2	27	easy	0	0.122	1.06814	0.0681438	W	2	-0.120556	W	Early	-1	0.00444388	0.995556	easy	0.1887	0.125	0.388292	1	0.388292	0	0.388292	0.611708
398	CP24	2	28	easy	0	0.119	0.977211	-0.0227894	W	2	0.0681438	W	Late	1	-0.0538562	0.809856	easy	-0.0909332	0.122	0.415149	1	0.415149	0	0.415149	0.584851
399	CP24	2	29	easy	0	0.116	0.945586	-0.0544145	W	2	-0.0227894	W	Early	-1	0.0962106	0.903789	easy	-0.031625	0.119	0.443352	1	0.443352	0	0.443352	0.556648
400	CP24	2	30	easy	0	0.113	0.872831	-0.127169	L	0	-0.0544145	W	Early	-1	0.0615855	0.938414	easy	-0.0727545	0.116	0.4729	1	0.4729	0	0.4729	0.5271
401	CP24	2	31	easy	0	0.125	0.941705	-0.0582947	W	2	-0.127169	L	Early	-1	-0.0141689	1.01417	easy	0.0688742	0.113	-1.49622	-1	0	-1.49622	1.49622	0.49622
402	CP24	2	32	easy	0	0.122	1.03988	0.0398842	W	2	-0.0582947	W	Early	-1	0.0667053	0.933295	easy	0.0981789	0.125	0.388292	1	0.388292	0	0.388292	0.611708
403	CP24	2	33	easy	0	0.119	1.02717	0.0271734	W	2	0.0398842	W	Late	1	-0.0821158	0.838116	easy	-0.0127107	0.122	0.415149	1	0.415149	0	0.415149	0.584851
404	CP24	2	34	easy	0	0.116	0.945993	-0.0540074	W	2	0.0271734	W	Late	1	-0.0918266	0.853827	easy	-0.0811808	0.119	0.443352	1	0.443352	0	0.443352	0.556648
405	CP24	2	35	easy	0	0.113	0.915483	-0.0845171	W	2	-0.0540074	W	Early	-1	0.0619926	0.938007	easy	-0.0305098	0.116	0.4729	1	0.4729	0	0.4729	0.5271
406	CP24	2	36	easy	0	0.11	0.93577	-0.0642302	W	2	-0.0845171	W	Early	-1	0.0284829	0.971517	easy	0.020287	0.113	0.50378	1	0.50378	0	0.50378	0.49622
407	CP24	2	37	easy	0	0.107	0.874064	-0.125936	L	0	-0.0642302	W	Early	-1	0.0457698	0.95423	easy	-0.0617059	0.11	0.535969	1	0.535969	0	0.535969	0.464031
408	CP24	2	38	easy	0	0.119	1.10294	0.102942	W	2	-0.125936	L	Early	-1	-0.0189361	1.01894	easy	0.228878	0.107	-1.43057	-1	0	-1.43057	1.43057	0.430569
409	CP24	2	39	easy	0	0.116	0.862854	-0.137146	L	0	0.102942	W	Late	1	-0.0160582	0.778058	easy	-0.240088	0.119	0.443352	1	0.443352	0	0.443352	0.556648
410	CP24	2	40	easy	0	0.128	1.16388	0.163879	L	0	-0.137146	L	Early	-1	-0.0211463	1.02115	easy	0.301026	0.116	-1.5271	-1	0	-1.5271	1.5271	0.5271
411	CP24	2	41	easy	0	0.14	1.03199	0.0319868	W	2	0.163879	L	Late	1	0.0358793	0.708121	easy	-0.131892	0.128	-1.63723	-1	0	-1.63723	1.63723	0.637226
412	CP24	2	42	easy	0	0.137	0.93288	-0.0671201	W	2	0.0319868	W	Late	1	-0.108013	0.828013	easy	-0.0991069	0.14	0.273698	1	0.273698	0	0.273698	0.726302
413	CP24	2	43	easy	0	0.134	0.891205	-0.108795	W	2	-0.0671201	W	Early	-1	0.0698799	0.93012	easy	-0.0416746	0.137	0.294075	1	0.294075	0	0.294075	0.705925
414	CP24	2	44	easy	0	0.131	1.05088	0.0508801	W	2	-0.108795	W	Early	-1	0.0252053	0.974795	easy	0.159675	0.134	0.315691	1	0.315691	0	0.315691	0.684309
415	CP24	2	45	easy	0	0.128	0.942005	-0.057995	W	2	0.0508801	W	Late	1	-0.0801199	0.81812	easy	-0.108875	0.131	0.338582	1	0.338582	0	0.338582	0.661418
416	CP24	2	46	easy	0	0.125	0.971267	-0.028733	W	2	-0.057995	W	Early	-1	0.070005	0.929995	easy	0.029262	0.128	0.362774	1	0.362774	0	0.362774	0.637226
417	CP24	2	47	easy	0	0.122	0.880645	-0.119355	W	2	-0.028733	W	Early	-1	0.096267	0.903733	easy	-0.0906223	0.125	0.388292	1	0.388292	0	0.388292	0.611708
418	CP24	2	48	easy	0	0.119	0.960997	-0.0390028	W	2	-0.119355	W	Early	-1	0.00264465	0.997355	easy	0.0803525	0.122	0.415149	1	0.415149	0	0.415149	0.584851
419	CP24	2	49	easy	0	0.116	0.922159	-0.0778411	W	2	-0.0390028	W	Early	-1	0.0799972	0.920003	easy	-0.0388382	0.119	0.443352	1	0.443352	0	0.443352	0.556648
420	CP24	2	50	easy	0	0.113	1.15195	0.151945	L	0	-0.0778411	W	Early	-1	0.0381589	0.961841	easy	0.229786	0.116	0.4729	1	0.4729	0	0.4729	0.5271
421	CP24	2	51	easy	0	0.125	0.962296	-0.0377037	W	2	0.151945	L	Late	1	0.0389451	0.735055	easy	-0.189649	0.113	-1.49622	-1	0	-1.49622	1.49622	0.49622
422	CP24	2	52	easy	0	0.122	1.08182	0.0818197	W	2	-0.0377037	W	Early	-1	0.0872963	0.912704	easy	0.119523	0.125	0.388292	1	0.388292	0	0.388292	0.611708
423	CP24	2	53	easy	0	0.119	1.07041	0.0704076	W	2	0.0818197	W	Late	1	-0.0401803	0.79618	easy	-0.011412	0.122	0.415149	1	0.415149	0	0.415149	0.584851
424	CP24	2	54	easy	0	0.116	1.10181	0.101806	W	2	0.0704076	W	Late	1	-0.0485924	0.810592	easy	0.0313984	0.119	0.443352	1	0.443352	0	0.443352	0.556648
425	CP24	2	55	easy	0	0.113	1.09107	0.0910688	W	2	0.101806	W	Late	1	-0.014194	0.782194	easy	-0.0107372	0.116	0.4729	1	0.4729	0	0.4729	0.5271
426	CP24	2	56	easy	0	0.11	1.08012	0.0801199	W	2	0.0910688	W	Late	1	-0.0219312	0.795931	easy	-0.0109489	0.113	0.50378	1	0.50378	0	0.50378	0.49622
427	CP24	2	57	easy	0	0.107	1.08885	0.0888516	W	2	0.0801199	W	Late	1	-0.0298801	0.80988	easy	0.00873168	0.11	0.535969	1	0.535969	0	0.535969	0.464031
428	CP24	2	58	easy	0	0.104	1.10888	0.108884	L	0	0.0888516	W	Late	1	-0.0181484	0.804148	easy	0.0200321	0.107	0.569431	1	0.569431	0	0.569431	0.430569
429	CP24	2	59	easy	0	0.116	1.06907	0.0690688	W	2	0.108884	L	Late	1	0.00488366	0.787116	easy	-0.0398149	0.104	-1.39588	-1	0	-1.39588	1.39588	0.395879
430	CP24	2	60	easy	0	0.113	1.13793	0.137935	L	0	0.0690688	W	Late	1	-0.0469312	0.814931	easy	0.0688661	0.116	0.4729	1	0.4729	0	0.4729	0.5271
431	CP24	2	61	easy	0	0.125	1.07733	0.0773326	W	2	0.137935	L	Late	1	0.0249348	0.749065	easy	-0.0606022	0.113	-1.49622	-1	0	-1.49622	1.49622	0.49622
432	CP24	2	62	easy	0	0.122	0.918605	-0.0813951	W	2	0.0773326	W	Late	1	-0.0476674	0.797667	easy	-0.158728	0.125	0.388292	1	0.388292	0	0.388292	0.611708
433	CP24	2	63	easy	0	0.119	1.01902	0.0190199	W	2	-0.0813951	W	Early	-1	0.0406049	0.959395	easy	0.100415	0.122	0.415149	1	0.415149	0	0.415149	0.584851
434	CP24	2	64	easy	0	0.116	1.04941	0.0494138	W	2	0.0190199	W	Late	1	-0.0999801	0.86198	easy	0.0303939	0.119	0.443352	1	0.443352	0	0.443352	0.556648
435	CP24	2	65	easy	0	0.113	1.02835	0.028349	W	2	0.0494138	W	Late	1	-0.0665862	0.834586	easy	-0.0210648	0.116	0.4729	1	0.4729	0	0.4729	0.5271
436	CP24	2	66	easy	0	0.11	1.15808	0.158083	L	0	0.028349	W	Late	1	-0.084651	0.858651	easy	0.129734	0.113	0.50378	1	0.50378	0	0.50378	0.49622
437	CP24	2	67	easy	0	0.122	0.996288	-0.00371222	W	2	0.158083	L	Late	1	0.0480828	0.731917	easy	-0.161795	0.11	-1.46403	-1	0	-1.46403	1.46403	0.464031
438	CP24	2	68	easy	0	0.119	0.867945	-0.132055	L	0	-0.00371222	W	Early	-1	0.118288	0.881712	easy	-0.128343	0.122	0.415149	1	0.415149	0	0.415149	0.584851
439	CP24	2	69	easy	0	0.131	0.929584	-0.0704162	W	2	-0.132055	L	Early	-1	-0.013055	1.01305	easy	0.0616388	0.119	-1.55665	-1	0	-1.55665	1.55665	0.556648
440	CP24	2	70	easy	0	0.128	1.07892	0.0789182	W	2	-0.0704162	W	Early	-1	0.0605838	0.939416	easy	0.149334	0.131	0.338582	1	0.338582	0	0.338582	0.661418
441	CP24	2	71	easy	0	0.125	0.971289	-0.0287112	W	2	0.0789182	W	Late	1	-0.0490818	0.793082	easy	-0.107629	0.128	0.362774	1	0.362774	0	0.362774	0.637226
442	CP24	2	72	easy	0	0.122	0.912155	-0.0878454	W	2	-0.0287112	W	Early	-1	0.0962888	0.903711	easy	-0.0591342	0.125	0.388292	1	0.388292	0	0.388292	0.611708
443	CP24	2	73	easy	0	0.119	0.911223	-0.0887771	W	2	-0.0878454	W	Early	-1	0.0341546	0.965845	easy	-0.000931795	0.122	0.415149	1	0.415149	0	0.415149	0.584851
444	CP24	2	74	easy	0	0.116	0.861437	-0.138563	L	0	-0.0887771	W	Early	-1	0.0302229	0.969777	easy	-0.0497863	0.119	0.443352	1	0.443352	0	0.443352	0.556648
446	CP24	3	1	hard	1	0.035	1.01723	0.0172265	W	2	0.112326	W	Late	1	-0.0156744	0.759674	easy	-0.0950992	0.128	0.362774	1	0.362774	0	0.362774	0.637226
447	CP24	3	2	hard	1	0.023	1.0287	0.0286971	L	0	0.0172265	W	Late	1	-0.0177735	0.947774	hard	0.0114706	0.035	1.49572	1	1.49572	0	1.49572	-0.495718
448	CP24	3	3	hard	1	0.026	1.08157	0.0815721	L	0	0.0286971	L	Late	1	0.00569708	0.948303	hard	0.052875	0.023	-0.388708	-1	0	-0.388708	0.388708	-0.611292
449	CP24	3	4	hard	1	0.029	0.919636	-0.0803645	L	0	0.0815721	L	Late	1	0.0555721	0.892428	hard	-0.161937	0.026	-0.415587	-1	0	-0.415587	0.415587	-0.584413
450	CP24	3	5	hard	1	0.032	1.00355	0.00355015	W	2	-0.0803645	L	Early	-1	-0.0513645	1.05136	hard	0.0839146	0.029	-0.443812	-1	0	-0.443812	0.443812	-0.556188
451	CP24	3	6	hard	1	0.02	1.02754	0.0275374	L	0	0.00355015	W	Late	1	-0.0284499	0.96445	hard	0.0239872	0.032	1.52662	1	1.52662	0	1.52662	-0.526619
452	CP24	3	7	hard	1	0.023	0.889703	-0.110297	L	0	0.0275374	L	Late	1	0.00753736	0.952463	hard	-0.137834	0.02	-0.36317	-1	0	-0.36317	0.36317	-0.63683
453	CP24	3	8	hard	1	0.026	0.962723	-0.0372765	L	0	-0.110297	L	Early	-1	-0.0872965	1.0873	hard	0.07302	0.023	-0.388708	-1	0	-0.388708	0.388708	-0.611292
454	CP24	3	9	hard	1	0.029	0.837585	-0.162415	L	0	-0.0372765	L	Early	-1	-0.0112765	1.01128	hard	-0.125138	0.026	-0.415587	-1	0	-0.415587	0.415587	-0.584413
455	CP24	3	10	hard	1	0.032	0.885748	-0.114252	L	0	-0.162415	L	Early	-1	-0.133415	1.13341	hard	0.0481626	0.029	-0.443812	-1	0	-0.443812	0.443812	-0.556188
456	CP24	3	11	hard	1	0.035	1.05373	0.0537307	L	0	-0.114252	L	Early	-1	-0.0822521	1.08225	hard	0.167983	0.032	-0.473381	-1	0	-0.473381	0.473381	-0.526619
457	CP24	3	12	hard	1	0.038	0.990469	-0.00953134	W	2	0.0537307	L	Late	1	0.0187307	0.911269	hard	-0.063262	0.035	-0.504282	-1	0	-0.504282	0.504282	-0.495718
458	CP24	3	13	hard	1	0.026	0.996466	-0.0035339	W	2	-0.00953134	W	Early	-1	0.0284687	0.971531	hard	0.00599744	0.038	1.46351	1	1.46351	0	1.46351	-0.463509
459	CP24	3	14	hard	1	0.015	1.06005	0.0600484	L	0	-0.0035339	W	Early	-1	0.0224661	0.977534	hard	0.0635823	0.026	1.58441	1	1.58441	0	1.58441	-0.584413
460	CP24	3	15	hard	1	0.018	0.915614	-0.0843859	L	0	0.0600484	L	Late	1	0.0450484	0.924952	hard	-0.144434	0.015	-0.323539	-1	0	-0.323539	0.323539	-0.676461
461	CP24	3	16	hard	1	0.021	1.01429	0.0142942	W	2	-0.0843859	L	Early	-1	-0.0663859	1.06639	hard	0.0986801	0.018	-0.346881	-1	0	-0.346881	0.346881	-0.653119
462	CP24	3	17	hard	1	0.015	1.06583	0.0658338	L	0	0.0142942	W	Late	1	-0.00670577	0.964706	hard	0.0515395	0.021	1.62847	1	1.62847	0	1.62847	-0.628466
463	CP24	3	18	hard	1	0.018	0.941374	-0.0586261	L	0	0.0658338	L	Late	1	0.0508338	0.919166	hard	-0.12446	0.015	-0.323539	-1	0	-0.323539	0.323539	-0.676461
464	CP24	3	19	hard	1	0.021	0.912076	-0.0879245	L	0	-0.0586261	L	Early	-1	-0.0406261	1.04063	hard	-0.0292983	0.018	-0.346881	-1	0	-0.346881	0.346881	-0.653119
465	CP24	3	20	hard	1	0.024	0.916606	-0.0833938	L	0	-0.0879245	L	Early	-1	-0.0669245	1.06692	hard	0.00453069	0.021	-0.371534	-1	0	-0.371534	0.371534	-0.628466
466	CP24	3	21	hard	1	0.027	0.94226	-0.0577397	L	0	-0.0833938	L	Early	-1	-0.0593938	1.05939	hard	0.0256541	0.024	-0.397518	-1	0	-0.397518	0.397518	-0.602482
467	CP24	3	22	hard	1	0.03	1.01405	0.0140471	W	2	-0.0577397	L	Early	-1	-0.0307397	1.03074	hard	0.0717867	0.027	-0.424845	-1	0	-0.424845	0.424845	-0.575155
468	CP24	3	23	hard	1	0.018	1.0703	0.0702999	L	0	0.0140471	W	Late	1	-0.0159529	0.955953	hard	0.0562528	0.03	1.54648	1	1.54648	0	1.54648	-0.546481
469	CP24	3	24	hard	1	0.021	1.02568	0.0256815	L	0	0.0702999	L	Late	1	0.0522999	0.9117	hard	-0.0446184	0.018	-0.346881	-1	0	-0.346881	0.346881	-0.653119
470	CP24	3	25	hard	1	0.024	0.805062	-0.194938	L	0	0.0256815	L	Late	1	0.00468146	0.953319	hard	-0.22062	0.021	-0.371534	-1	0	-0.371534	0.371534	-0.628466
471	CP24	3	26	hard	1	0.027	0.933641	-0.0663589	L	0	-0.194938	L	Early	-1	-0.170938	1.17094	hard	0.128579	0.024	-0.397518	-1	0	-0.397518	0.397518	-0.602482
472	CP24	3	27	hard	1	0.03	1.00992	0.0099239	W	2	-0.0663589	L	Early	-1	-0.0393589	1.03936	hard	0.0762828	0.027	-0.424845	-1	0	-0.424845	0.424845	-0.575155
473	CP24	3	28	hard	1	0.018	0.920504	-0.0794955	L	0	0.0099239	W	Late	1	-0.0200761	0.960076	hard	-0.0894194	0.03	1.54648	1	1.54648	0	1.54648	-0.546481
474	CP24	3	29	hard	1	0.021	0.963089	-0.0369113	L	0	-0.0794955	L	Early	-1	-0.0614955	1.0615	hard	0.0425842	0.018	-0.346881	-1	0	-0.346881	0.346881	-0.653119
475	CP24	3	30	hard	1	0.024	0.949612	-0.0503875	L	0	-0.0369113	L	Early	-1	-0.0159113	1.01591	hard	-0.0134762	0.021	-0.371534	-1	0	-0.371534	0.371534	-0.628466
476	CP24	3	31	hard	1	0.027	1.00965	0.00964552	W	2	-0.0503875	L	Early	-1	-0.0263875	1.02639	hard	0.060033	0.024	-0.397518	-1	0	-0.397518	0.397518	-0.602482
477	CP24	3	32	hard	1	0.015	0.959936	-0.0400642	L	0	0.00964552	W	Late	1	-0.0173545	0.963354	hard	-0.0497097	0.027	1.57515	1	1.57515	0	1.57515	-0.575155
478	CP24	3	33	hard	1	0.018	1.05631	0.0563067	L	0	-0.0400642	L	Early	-1	-0.0250642	1.02506	hard	0.0963709	0.015	-0.323539	-1	0	-0.323539	0.323539	-0.676461
479	CP24	3	34	hard	1	0.021	1.03837	0.0383687	L	0	0.0563067	L	Late	1	0.0383067	0.925693	hard	-0.017938	0.018	-0.346881	-1	0	-0.346881	0.346881	-0.653119
480	CP24	3	35	hard	1	0.024	0.955959	-0.0440411	L	0	0.0383687	L	Late	1	0.0173687	0.940631	hard	-0.0824098	0.021	-0.371534	-1	0	-0.371534	0.371534	-0.628466
481	CP24	3	36	hard	1	0.027	1.12196	0.121961	L	0	-0.0440411	L	Early	-1	-0.0200411	1.02004	hard	0.166002	0.024	-0.397518	-1	0	-0.397518	0.397518	-0.602482
482	CP24	3	37	hard	1	0.03	1.02506	0.0250644	W	2	0.121961	L	Late	1	0.0949609	0.851039	hard	-0.0968965	0.027	-0.424845	-1	0	-0.424845	0.424845	-0.575155
483	CP24	3	38	hard	1	0.018	1.01244	0.0124379	W	2	0.0250644	W	Late	1	-0.0049356	0.944936	hard	-0.0126265	0.03	1.54648	1	1.54648	0	1.54648	-0.546481
484	CP24	3	39	hard	1	0.015	0.846167	-0.153833	L	0	0.0124379	W	Late	1	-0.00556209	0.969562	hard	-0.166271	0.018	1.65312	1	1.65312	0	1.65312	-0.653119
485	CP24	3	40	hard	1	0.018	1.15045	0.150445	L	0	-0.153833	L	Early	-1	-0.138833	1.13883	hard	0.304278	0.015	-0.323539	-1	0	-0.323539	0.323539	-0.676461
486	CP24	3	41	hard	1	0.021	1.01856	0.0185636	W	2	0.150445	L	Late	1	0.132445	0.831555	hard	-0.131882	0.018	-0.346881	-1	0	-0.346881	0.346881	-0.653119
487	CP24	3	42	hard	1	0.015	1.02101	0.0210135	L	0	0.0185636	W	Late	1	-0.00243636	0.960436	hard	0.00244987	0.021	1.62847	1	1.62847	0	1.62847	-0.628466
488	CP24	3	43	hard	1	0.018	0.894635	-0.105365	L	0	0.0210135	L	Late	1	0.00601351	0.963986	hard	-0.126379	0.015	-0.323539	-1	0	-0.323539	0.323539	-0.676461
489	CP24	3	44	hard	1	0.021	1.01908	0.0190806	W	2	-0.105365	L	Early	-1	-0.0873652	1.08737	hard	0.124446	0.018	-0.346881	-1	0	-0.346881	0.346881	-0.653119
490	CP24	3	45	hard	1	0.015	0.869803	-0.130197	L	0	0.0190806	W	Late	1	-0.00191936	0.959919	hard	-0.149278	0.021	1.62847	1	1.62847	0	1.62847	-0.628466
491	CP24	3	46	hard	1	0.018	1.02383	0.023832	L	0	-0.130197	L	Early	-1	-0.115197	1.1152	hard	0.154029	0.015	-0.323539	-1	0	-0.323539	0.323539	-0.676461
492	CP24	3	47	hard	1	0.021	1.00409	0.0040881	W	2	0.023832	L	Late	1	0.00583198	0.958168	hard	-0.0197439	0.018	-0.346881	-1	0	-0.346881	0.346881	-0.653119
493	CP24	3	48	hard	1	0.015	0.986599	-0.0134009	W	2	0.0040881	W	Late	1	-0.0169119	0.974912	hard	-0.017489	0.021	1.62847	1	1.62847	0	1.62847	-0.628466
494	CP24	3	49	hard	1	0.015	1.01067	0.0106693	W	2	-0.0134009	W	Early	-1	0.00159908	0.998401	hard	0.0240702	0.015	1.67646	1	1.67646	0	1.67646	-0.676461
495	CP24	3	50	hard	1	0.015	0.953466	-0.0465342	L	0	0.0106693	W	Late	1	-0.00433075	0.974331	hard	-0.0572034	0.015	1.67646	1	1.67646	0	1.67646	-0.676461
496	CP24	3	51	hard	1	0.018	1.17216	0.172162	L	0	-0.0465342	L	Early	-1	-0.0315342	1.03153	hard	0.218697	0.015	-0.323539	-1	0	-0.323539	0.323539	-0.676461
497	CP24	3	52	hard	1	0.021	0.847564	-0.152436	L	0	0.172162	L	Late	1	0.154162	0.809838	hard	-0.324598	0.018	-0.346881	-1	0	-0.346881	0.346881	-0.653119
498	CP24	3	53	hard	1	0.024	0.933124	-0.0668759	L	0	-0.152436	L	Early	-1	-0.131436	1.13144	hard	0.0855601	0.021	-0.371534	-1	0	-0.371534	0.371534	-0.628466
499	CP24	3	54	hard	1	0.027	0.943546	-0.0564542	L	0	-0.0668759	L	Early	-1	-0.0428759	1.04288	hard	0.0104217	0.024	-0.397518	-1	0	-0.397518	0.397518	-0.602482
500	CP24	3	55	hard	1	0.03	1.08739	0.0873861	L	0	-0.0564542	L	Early	-1	-0.0294542	1.02945	hard	0.14384	0.027	-0.424845	-1	0	-0.424845	0.424845	-0.575155
501	CP24	3	56	hard	1	0.033	1.06464	0.0646437	L	0	0.0873861	L	Late	1	0.0573861	0.882614	hard	-0.0227424	0.03	-0.453519	-1	0	-0.453519	0.453519	-0.546481
502	CP24	3	57	hard	1	0.036	0.931297	-0.0687031	L	0	0.0646437	L	Late	1	0.0316437	0.902356	hard	-0.133347	0.033	-0.483534	-1	0	-0.483534	0.483534	-0.516466
503	CP24	3	58	hard	1	0.039	0.987598	-0.0124024	W	2	-0.0687031	L	Early	-1	-0.0327031	1.0327	hard	0.0563007	0.036	-0.514874	-1	0	-0.514874	0.514874	-0.485126
504	CP24	3	59	hard	1	0.027	0.849212	-0.150788	L	0	-0.0124024	W	Early	-1	0.0265976	0.973402	hard	-0.138385	0.039	1.45249	1	1.45249	0	1.45249	-0.452488
505	CP24	3	60	hard	1	0.03	0.95501	-0.0449905	L	0	-0.150788	L	Early	-1	-0.123788	1.12379	hard	0.105797	0.027	-0.424845	-1	0	-0.424845	0.424845	-0.575155
506	CP24	3	61	hard	1	0.033	1.00989	0.00989183	W	2	-0.0449905	L	Early	-1	-0.0149905	1.01499	hard	0.0548823	0.03	-0.453519	-1	0	-0.453519	0.453519	-0.546481
507	CP24	3	62	hard	1	0.021	1.0055	0.00549926	W	2	0.00989183	W	Late	1	-0.0231082	0.957108	hard	-0.00439257	0.033	1.51647	1	1.51647	0	1.51647	-0.516466
508	CP24	3	63	hard	1	0.015	0.969009	-0.0309913	L	0	0.00549926	W	Late	1	-0.0155007	0.973501	hard	-0.0364905	0.021	1.62847	1	1.62847	0	1.62847	-0.628466
509	CP24	3	64	hard	1	0.018	1.10267	0.102674	L	0	-0.0309913	L	Early	-1	-0.0159913	1.01599	hard	0.133665	0.015	-0.323539	-1	0	-0.323539	0.323539	-0.676461
510	CP24	3	65	hard	1	0.021	1.10356	0.103557	L	0	0.102674	L	Late	1	0.0846741	0.879326	hard	0.000883046	0.018	-0.346881	-1	0	-0.346881	0.346881	-0.653119
511	CP24	3	66	hard	1	0.024	0.895613	-0.104387	L	0	0.103557	L	Late	1	0.0825572	0.875443	hard	-0.207944	0.021	-0.371534	-1	0	-0.371534	0.371534	-0.628466
512	CP24	3	67	hard	1	0.027	1.05454	0.0545427	L	0	-0.104387	L	Early	-1	-0.0803872	1.08039	hard	0.15893	0.024	-0.397518	-1	0	-0.397518	0.397518	-0.602482
513	CP24	3	68	hard	1	0.03	0.886453	-0.113547	L	0	0.0545427	L	Late	1	0.0275427	0.918457	hard	-0.16809	0.027	-0.424845	-1	0	-0.424845	0.424845	-0.575155
514	CP24	3	69	hard	1	0.033	0.772456	-0.227544	L	0	-0.113547	L	Early	-1	-0.0835469	1.08355	hard	-0.113997	0.03	-0.453519	-1	0	-0.453519	0.453519	-0.546481
515	CP24	3	70	hard	1	0.036	1.01265	0.0126543	W	2	-0.227544	L	Early	-1	-0.194544	1.19454	hard	0.240198	0.033	-0.483534	-1	0	-0.483534	0.483534	-0.516466
516	CP24	3	71	hard	1	0.024	0.968701	-0.0312987	L	0	0.0126543	W	Late	1	-0.0233457	0.951346	hard	-0.043953	0.036	1.48513	1	1.48513	0	1.48513	-0.485126
517	CP24	3	72	hard	1	0.027	1.17718	0.177182	L	0	-0.0312987	L	Early	-1	-0.00729875	1.0073	hard	0.208481	0.024	-0.397518	-1	0	-0.397518	0.397518	-0.602482
518	CP24	3	73	hard	1	0.03	0.978659	-0.0213406	W	2	0.177182	L	Late	1	0.150182	0.795818	hard	-0.198523	0.027	-0.424845	-1	0	-0.424845	0.424845	-0.575155
519	CP24	3	74	hard	1	0.018	0.978713	-0.0212872	L	0	-0.0213406	W	Early	-1	0.00865936	0.991341	hard	5.34532e-05	0.03	1.54648	1	1.54648	0	1.54648	-0.546481
521	CP24	4	1	hard	1	0.024	0.848323	-0.151677	L	0	0.099192	L	Late	1	0.078192	0.879808	hard	-0.250869	0.021	-0.371534	-1	0	-0.371534	0.371534	-0.628466
522	CP24	4	2	hard	1	0.027	1.01961	0.019607	W	2	-0.151677	L	Early	-1	-0.127677	1.12768	hard	0.171284	0.024	-0.397518	-1	0	-0.397518	0.397518	-0.602482
523	CP24	4	3	hard	1	0.015	1.00438	0.00437888	W	2	0.019607	W	Late	1	-0.00739295	0.953393	hard	-0.0152282	0.027	1.57515	1	1.57515	0	1.57515	-0.575155
524	CP24	4	4	hard	1	0.015	1.09838	0.0983773	L	0	0.00437888	W	Late	1	-0.0106211	0.980621	hard	0.0939985	0.015	1.67646	1	1.67646	0	1.67646	-0.676461
525	CP24	4	5	hard	1	0.018	1.06654	0.0665419	L	0	0.0983773	L	Late	1	0.0833773	0.886623	hard	-0.0318354	0.015	-0.323539	-1	0	-0.323539	0.323539	-0.676461
526	CP24	4	6	hard	1	0.021	0.890873	-0.109127	L	0	0.0665419	L	Late	1	0.0485419	0.915458	hard	-0.175669	0.018	-0.346881	-1	0	-0.346881	0.346881	-0.653119
527	CP24	4	7	hard	1	0.024	1.04275	0.0427476	L	0	-0.109127	L	Early	-1	-0.088127	1.08813	hard	0.151875	0.021	-0.371534	-1	0	-0.371534	0.371534	-0.628466
528	CP24	4	8	hard	1	0.027	1.10063	0.100631	L	0	0.0427476	L	Late	1	0.0187476	0.933252	hard	0.0578838	0.024	-0.397518	-1	0	-0.397518	0.397518	-0.602482
529	CP24	4	9	hard	1	0.03	0.990546	-0.00945437	W	2	0.100631	L	Late	1	0.0736313	0.872369	hard	-0.110086	0.027	-0.424845	-1	0	-0.424845	0.424845	-0.575155
530	CP24	4	10	hard	1	0.018	1.03937	0.039374	L	0	-0.00945437	W	Early	-1	0.0205456	0.979454	hard	0.0488284	0.03	1.54648	1	1.54648	0	1.54648	-0.546481
531	CP24	4	11	hard	1	0.021	1.16543	0.165427	L	0	0.039374	L	Late	1	0.021374	0.942626	hard	0.126053	0.018	-0.346881	-1	0	-0.346881	0.346881	-0.653119
532	CP24	4	12	hard	1	0.024	1.02975	0.0297465	L	0	0.165427	L	Late	1	0.144427	0.813573	hard	-0.135681	0.021	-0.371534	-1	0	-0.371534	0.371534	-0.628466
533	CP24	4	13	hard	1	0.027	0.885948	-0.114052	L	0	0.0297465	L	Late	1	0.00574647	0.946254	hard	-0.143798	0.024	-0.397518	-1	0	-0.397518	0.397518	-0.602482
534	CP24	4	14	hard	1	0.03	1.03778	0.0377811	L	0	-0.114052	L	Early	-1	-0.0870519	1.08705	hard	0.151833	0.027	-0.424845	-1	0	-0.424845	0.424845	-0.575155
535	CP24	4	15	hard	1	0.033	1.0551	0.0551004	L	0	0.0377811	L	Late	1	0.00778112	0.932219	hard	0.0173193	0.03	-0.453519	-1	0	-0.453519	0.453519	-0.546481
536	CP24	4	16	hard	1	0.036	0.961413	-0.0385868	L	0	0.0551004	L	Late	1	0.0221004	0.9119	hard	-0.0936871	0.033	-0.483534	-1	0	-0.483534	0.483534	-0.516466
537	CP24	4	17	hard	1	0.039	0.855807	-0.144193	L	0	-0.0385868	L	Early	-1	-0.00258677	1.00259	hard	-0.105606	0.036	-0.514874	-1	0	-0.514874	0.514874	-0.485126
538	CP24	4	18	hard	1	0.042	1.11181	0.111811	L	0	-0.144193	L	Early	-1	-0.105193	1.10519	hard	0.256004	0.039	-0.547512	-1	0	-0.547512	0.547512	-0.452488
539	CP24	4	19	hard	1	0.045	1.09495	0.0949525	L	0	0.111811	L	Late	1	0.0698112	0.846189	hard	-0.0168587	0.042	-0.581409	-1	0	-0.581409	0.581409	-0.418591
540	CP24	4	20	hard	1	0.048	0.875226	-0.124774	L	0	0.0949525	L	Late	1	0.0499525	0.860048	hard	-0.219726	0.045	-0.616514	-1	0	-0.616514	0.616514	-0.383486
541	CP24	4	21	hard	1	0.051	0.960019	-0.0399808	W	2	-0.124774	L	Early	-1	-0.0767738	1.07677	hard	0.084793	0.048	-0.652763	-1	0	-0.652763	0.652763	-0.347237
542	CP24	4	22	hard	1	0.039	0.899786	-0.100214	L	0	-0.0399808	W	Early	-1	0.0110192	0.988981	hard	-0.0602336	0.051	1.30992	1	1.30992	0	1.30992	-0.309919
543	CP24	4	23	hard	1	0.042	0.825888	-0.174112	L	0	-0.100214	L	Early	-1	-0.0612144	1.06121	hard	-0.0738979	0.039	-0.547512	-1	0	-0.547512	0.547512	-0.452488
544	CP24	4	24	hard	1	0.045	0.948382	-0.0516178	L	0	-0.174112	L	Early	-1	-0.132112	1.13211	hard	0.122495	0.042	-0.581409	-1	0	-0.581409	0.581409	-0.418591
545	CP24	4	25	hard	1	0.048	1.0464	0.0463961	W	2	-0.0516178	L	Early	-1	-0.00661779	1.00662	hard	0.0980139	0.045	-0.616514	-1	0	-0.616514	0.616514	-0.383486
546	CP24	4	26	hard	1	0.036	0.961025	-0.0389751	L	0	0.0463961	W	Late	1	-0.00160394	0.905604	hard	-0.0853711	0.048	1.34724	1	1.34724	0	1.34724	-0.347237
547	CP24	4	27	hard	1	0.039	0.965799	-0.034201	W	2	-0.0389751	L	Early	-1	-0.00297505	1.00298	hard	0.00477401	0.036	-0.514874	-1	0	-0.514874	0.514874	-0.485126
548	CP24	4	28	hard	1	0.027	1.28366	0.283662	L	0	-0.034201	W	Early	-1	0.00479896	0.995201	hard	0.317863	0.039	1.45249	1	1.45249	0	1.45249	-0.452488
[truncated: 3,364 more rows]

## Sheet: Source_data_f2a
run_n	trial_n	condition	power_-0.200s	power_-0.199s	power_-0.198s	power_-0.197s	power_-0.196s	power_-0.195s	power_-0.194s	power_-0.193s	power_-0.192s	power_-0.191s	power_-0.190s	power_-0.189s	power_-0.188s	power_-0.187s	power_-0.186s	power_-0.185s	power_-0.184s	power_-0.183s	power_-0.182s	power_-0.181s	power_-0.180s	power_-0.179s	power_-0.178s	power_-0.177s	power_-0.176s	power_-0.175s	power_-0.174s	power_-0.173s	power_-0.172s	power_-0.171s	power_-0.170s	power_-0.169s	power_-0.168s	power_-0.167s	power_-0.166s	power_-0.165s	power_-0.164s	power_-0.163s	power_-0.162s	power_-0.161s	power_-0.160s	power_-0.159s	power_-0.158s	power_-0.157s	power_-0.156s	power_-0.155s	power_-0.154s
[truncated: 890 more rows]
[truncated: 1,154 more columns]

[truncated: 5 more sheets: Source_data_f2b, Source_data_f2c, Source_data_f3c, Source_data_f4a, Source_data_f4b_f4c_fs2]
